# Supplementary material for: De novo transcriptome assembly for the spiny mouse (Acomys cahirinus)
Source: Sci Rep. 2017 Aug 21;7:8996. doi: 10.1038/s41598-017-09334-7 (PMC5566366; doi:10.1038/s41598-017-09334-7)
Supplement: Supplementary file 2 — Supplementary dataset 1 [file 41598_2017_9334_MOESM2_ESM.xlsx]

## Sheet: SOAPdenovo-Trans_no_filtering
	SOAPdenovo-Trans31 kmer=21		SOAPdenovo-Trans31 kmer=23		SOAPdenovo-Trans31 kmer=25		SOAPdenovo-Trans31 kmer=27		SOAPdenovo-Trans31 kmer=29		SOAPdenovo-Trans31 kmer=31
Information for assembly Scaffold '*.scafSeq'
	kmer=21		kmer=23		kmer=25		kmer=27		kmer=29		kmer=31
Size_includeN	1250976170		1353151113		1412843937		1469245316		1485699896		1521995852
Size_withoutN	1241319538		1344430691		1404244366		1460272808		1477505789		1514089081
Scaffold_Num	3614849		3650553		3707222		3765950		3831984		3895152
Mean_Size	346		370		381		390		387		390
Median_Size	205		218		222		225		224		225
Longest_Seq	29117		78949		29542		71173		75146		82582
Shortest_Seq	100		100		100		100		100		100
Singleton_Num	3147239		3278480		3363166		3431691		3522716		3601779
Average_break(N)_in_scaffold	2		2		2		2		2		2
scaffolds>100	3582224	0.991	3622144	0.9922	3680168	0.9927	3739610	0.993	3806452	0.9933	3870423	0.9937
scaffolds>500	545775	0.151	613227	0.168	642066	0.1732	672719	0.1786	669684	0.1748	687528	0.1765
scaffolds>1K	175964	0.0487	202648	0.0555	215422	0.0581	227111	0.0603	227346	0.0593	232483	0.0597
scaffolds>10K	601	0.0002	837	0.0002	1134	0.0003	1383	0.0004	1557	0.0004	1646	0.0004
scaffolds>100K	0	0	0	0	0	0	0	0	0	0	0	0
scaffolds>1M	0	0	0	0	0	0	0	0	0	0	0	0
Nucleotide_A	352043784	0.2814	381649285	0.282	398743596	0.2822	414757799	0.2823	419670258	0.2825	430145481	0.2826
Nucleotide_C	271032172	0.2167	292967611	0.2165	305895571	0.2165	317938470	0.2164	321794760	0.2166	329669852	0.2166
Nucleotide_G	269425663	0.2154	291333433	0.2153	304154079	0.2153	316215786	0.2152	319932132	0.2153	327797885	0.2154
Nucleotide_T	348817919	0.2788	378480362	0.2797	395451120	0.2799	411360753	0.28	416108639	0.2801	426475863	0.2802
GapContent_N	9656632	0.0077	8720422	0.0064	8599571	0.0061	8972508	0.0061	8194107	0.0055	7906771	0.0052
Non_ACGTN	0	0	0	0	0	0	0	0	0	0	0	0
GC_Content	0.4354	(G+C)/(A+C+G+T)	0.4346	(G+C)/(A+C+G+T)	0.4344	(G+C)/(A+C+G+T)	0.4343	(G+C)/(A+C+G+T)	43.43	(G+C)/(A+C+G+T)	0.4342	(G+C)/(A+C+G+T)
N10	2822	27696	3183	27044	3464	26033	3654	25716	3732	25323	3801	25562
N20	1473	91470	1670	87794	1802	84512	1903	83236	1931	82530	1962	83132
N30	924	200855	1031	193033	1094	187255	1143	185026	1149	184459	1159	186282
N40	641	365403	707	353544	739	346599	766	344434	763	345674	767	350312
N50	475	593867	519	578656	538	572551	555	571764	550	577195	554	586069
N60	362	897096	395	878971	408	875629	420	877712	415	889798	418	904130
N70	276	1293930	301	1272666	310	1273961	319	1280472	315	1301725	317	1323083
N80	203	1822075	221	1796912	228	1804953	234	1818378	231	1851594	233	1882304
N90	143	2560675	148	2542497	150	2563398	153	2590963	151	2639443	152	2685284
Information for assembly contigs '*.contig'
	kmer=21		kmer=23		kmer=25		kmer=27		kmer=29		kmer=31
Size_includeN	1205009711		1301158292		1355692366		1406195740		1420550319		1455860241
Size_withoutN	1205009711		1301158292		1355692366		1406195740		1420550319		1455860241
Contig_Num	4283250		4158885		4168190		4204568		4225626		4264736
Mean_Size	281		312		325		334		336		341
Median_Size	199		212		217		221		220		222
Longest_Seq	20227		29538		29542		38694		20610		20612
Shortest_Seq	100		100		100		100		100		100
Contig>100	4250625	0.9924	4130476	0.9932	4141136	0.9935	4178228	0.9937	4200094	0.994	4240007	0.9942
Contig>500	478915	0.1118	586225	0.141	626635	0.1503	661486	0.1573	661122	0.1565	683201	0.1602
Contig>1K	96415	0.0225	145073	0.0349	165910	0.0398	180873	0.043	186744	0.0442	194957	0.0457
Contig>10K	8	0	14	0	18	0	27	0	33	0	45	0
Contig>100K	0	0	0	0	0	0	0	0	0	0	0	0
Contig>1M	0	0	0	0	0	0	0	0	0	0	0	0
Nucleotide_A	343649269	0.2852	371250806	0.2853	386840401	0.2853	401249151	0.2853	405208507	0.2852	415315581	0.2853
Nucleotide_C	261791099	0.2173	282199987	0.2169	293992188	0.2169	304908126	0.2168	308213220	0.217	315845179	0.2169
Nucleotide_G	259822946	0.2156	280267917	0.2154	291995758	0.2154	302830429	0.2154	305991597	0.2154	313613278	0.2154
Nucleotide_T	339746397	0.2819	367439582	0.2824	382864019	0.2824	397208034	0.2825	401136995	0.2824	411086203	0.2824
GapContent_N	0	0	0	0	0	0	0	0	0	0	0	0
Non_ACGTN	0	0	0	0	0	0	0	0	0	0	0	0
GC_Content	0.4329	(G+C)/(A+C+G+T)	0.4323	(G+C)/(A+C+G+T)	0.4322	(G+C)/(A+C+G+T)	0.4322	(G+C)/(A+C+G+T)	0.4324	(G+C)/(A+C+G+T)	0.4324	(G+C)/(A+C+G+T)
N10	1090	76612	1411	63295	1573	58735	1689	56504	1775	53978	1841	53157
N20	722	215515	904	181175	988	170170	1046	165009	1085	159054	1116	157387
N30	540	410313	656	351888	704	334562	739	326907	755	318044	773	316144
N40	424	663630	504	579714	535	556982	557	547705	564	537491	576	536118
N50	341	981585	398	871501	420	844307	436	834303	438	824543	447	824491
N60	276	1375079	317	1238505	333	1207853	345	1198058	346	1190209	352	1192434
N70	223	1861524	251	1699887	262	1666908	271	1658769	272	1654137	276	1659842
N80	175	2470977	194	2289415	201	2256890	206	2253226	207	2252947	210	2264324
N90	136	3253349	143	3078498	145	3056422	148	3064392	145	3072886	149	3094761
Number_of_contigs_in_scaffolds(Singleton)	3147239		3278480		3363166		3431691		3522716		3601779
Number_of_contigs_not_in_scaffolds	1136011		880405		805024		772877		702910		662957
Average_number_of_contigs_per_scaffold	1.2		1.1		1.1		1.1		1.1		1.1
Ratio_contigsin_vs_contigsout	2.77043		3.72383		4.17772		4.44015		5.01162		5.4329

## Sheet: SOAPdenovo-Trans_light_filterin
	SOAPdenovo-Trans31 kmer=21		SOAPdenovo-Trans31 kmer=23		SOAPdenovo-Trans31 kmer=25		SOAPdenovo-Trans31 kmer=27		SOAPdenovo-Trans31 kmer=29		SOAPdenovo-Trans31 kmer=31		SOAPdenovo-Trans127 kmer=35		SOAPdenovo-Trans127 kmer=41		SOAPdenovo-Trans127 kmer=51		SOAPdenovo-Trans127 kmer=61		SOAPdenovo-Trans127 kmer=71		SOAPdenovo-Trans127 kmer=81		SOAPdenovo-Trans127 kmer=91
Information for assembly scaffolds '*.scafSeq'
	kmer=21 (normalized data)		kmer=23 (normalized data)		kmer=25 (normalized data)		kmer=27 (normalized data)		kmer=29 (normalized data)		kmer=31 (normalized data)		kmer=35 (normalized data)		kmer=41 (normalized data)		kmer=51 (normalized data)		kmer=61 (normalized data)		kmer=71 (normalized data)		kmer=81 (normalized data)		kmer=91 (normalized data)
Size_includeN	626974997		669025262		688129572		696866498		701546168		702258646		688659525		631636353		465488853		358820741		257206664		171002766		104431230
Size_withoutN	625127279		667554315		686867696		695691635		700443912		701281776		687849440		631034091		465171789		358702433		257176190		170995349		104429674
Scaffold_Num	2385063		2515815		2590077		2636409		2680998		2720723		2673023		2327956		1413592		1001443		659370		405445		237315
Mean_Size	262		265		265		264		261		258		257		271		329		358		390		421		440
Median_Size	163		163		162		161		159		157		159		175		228		256		288		322		357
Longest_Seq	51083		61290		64971		74891		43081		53688		25885		34177		23249		17777		10963		8210		4451
Shortest_Seq	100		100		100		100		100		100		100		100		100		100		100		100		139
Singleton_Num	2243939		2404637		2496258		2554571		2607344		2654815		2616371		2280948		1379524		980363		648714		401780		236704
Average_break(N)_in_scaffold	0		0		0		0		0		0		0		0		0		0		0		0		0
scaffolds>100	2363363	0.9909	2496041	0.9921	2567998	0.9915	2614209	0.9916	2658863	0.9917	2698283	0.9918	2672284	0.9997	2327431	0.9998	1410042	0.9975	1001429	1	659367	1	405443	1	237315	1
scaffolds>500	199895	0.0838	214844	0.0854	219697	0.0848	219969	0.0834	217841	0.0813	213376	0.0784	203847	0.0763	187844	0.0807	155832	0.1102	125260	0.1251	97673	0.1481	74756	0.1844	52716	0.2221
scaffolds>1K	59667	0.025	64391	0.0256	66270	0.0256	66479	0.0252	65740	0.0245	64326	0.0236	61041	0.0228	55734	0.0239	45740	0.0324	35577	0.0355	26601	0.0403	18145	0.0448	8427	0.0355
scaffolds>10K	106	0	133	0.0001	135	0.0001	131	0	143	0.0001	120	0	112	0	92	0	52	0	23	0	1	0	0	0	0	0
scaffolds>100K	0	0	0	0	0	0	0	0	0	0	0	0	0	0	0	0	0	0	0	0	0	0	0	0	0	0
scaffolds>1M	0	0	0	0	0	0	0	0	0	0	0	0	0	0	0	0	0	0	0	0	0	0	0	0	0	0
Nucleotide_A	175753275	0.2803	187801344	0.2807	193166711	0.2807	195629739	0.2807	196890274	0.2807	197098492	0.2807	193166398	0.2805	176909071	0.2801	129551933	0.2783	99647534	0.2777	71185698	0.2768	47031027	0.275	28411515	0.2721
Nucleotide_C	138113141	0.2203	147160385	0.22	151456331	0.2201	153358671	0.2201	154406279	0.2201	154552642	0.2201	151614936	0.2202	139299974	0.2205	103417783	0.2222	79908520	0.2227	57517178	0.2236	38521271	0.2253	23814775	0.228
Nucleotide_G	137089541	0.2187	146268985	0.2186	150436965	0.2186	152453750	0.2188	153546294	0.2189	153722208	0.2189	150877867	0.2191	138661675	0.2195	103036356	0.2214	79705731	0.2221	57410968	0.2232	38474817	0.225	23829973	0.2282
Nucleotide_T	174171322	0.2778	186323601	0.2785	191807689	0.2787	194249475	0.2787	195601065	0.2788	195908434	0.279	192190239	0.2791	176163371	0.2789	129165717	0.2775	99440648	0.2771	71062346	0.2763	46968234	0.2747	28373411	0.2717
GapContent_N	1847718	0.0029	1470947	0.0022	1261876	0.0018	1174863	0.0017	1102256	0.0016	976870	0.0014	810085	0.0012	602262	0.001	317064	0.0007	118308	0.0003	30474	0.0001	7417	0	1556	0
Non_ACGTN	0	0	0	0	0	0	0	0	0	0	0	0	0	0	0	0	0	0	0	0	0	0	0	0	0	0
GC_Content	0.4402	(G+C)/(A+C+G+T)	0.4396	(G+C)/(A+C+G+T)	0.4395	(G+C)/(A+C+G+T)	0.4396	(G+C)/(A+C+G+T)	0.4397	(G+C)/(A+C+G+T)	0.4396	(G+C)/(A+C+G+T)	43.98	(G+C)/(A+C+G+T)	0.4405	(G+C)/(A+C+G+T)	0.4438	(G+C)/(A+C+G+T)	0.445	(G+C)/(A+C+G+T)	0.4469	(G+C)/(A+C+G+T)	0.4503	(G+C)/(A+C+G+T)	0.4562	(G+C)/(A+C+G+T)
N10	1949	19098	1994	19837	2014	20254	2025	20313	2010	20609	1960	21093	1902	21256	1873	19921	1993	14387	1838	12344	1634	10454	1362	8838	1032	7651
N20	925	68394	943	71276	947	72793	943	73460	926	74954	899	77023	864	78189	853	72894	951	49825	919	41100	898	32400	857	25013	746	19751
N30	575	156532	584	163671	583	167788	578	170288	567	174400	551	179472	532	182643	529	169528	593	113548	589	91098	600	68178	615	48886	590	35608
N40	408	287689	413	301557	412	309934	408	315552	401	323399	391	332682	380	337918	381	312080	432	206765	440	162426	457	117872	483	80513	491	55100
N50	308	465947	313	488921	312	503006	309	512993	304	525511	298	539846	290	546793	294	501986	340	329135	354	253917	376	180269	404	119463	424	78076
N60	240	697412	244	731920	244	753289	242	768823	238	787134	234	807436	229	815104	235	743029	280	480788	298	364787	322	254456	350	165099	376	104309
N70	189	992178	192	1041145	191	1071831	189	1094485	185	1120315	181	1148236	179	1155521	189	1042596	236	662445	258	494568	284	339713	313	216848	341	133535
N80	149	1371159	149	1442689	149	1487147	149	1519493	148	1554188	147	1589397	148	1590122	152	1416231	203	875085	227	643082	255	435495	284	274271	313	165544
N90	126	1827931	127	1926251	127	1984242	127	2023546	127	2063470	127	2101556	129	2086565	140	1847023	176	1121418	203	810218	232	541525	262	337028	291	200155
Information for assembly contigs '*.contig'
	kmer=21		kmer=23		kmer=25		kmer=27		kmer=29		kmer=31		kmer=35		kmer=41		kmer=51		kmer=61		kmer=71		kmer=81		kmer=91
Size_includeN	608238500		647997779		665796376		673180349		677459016		678784565		666309021		611738342		450513855		350718584		254214977		170396395		104368993
Size_withoutN	608238500		647997779		665796376		673180349		677459016		678784565		666309021		611738342		450513855		350718584		254214977		170396395		104368993
Contig_Num	2556845		2642760		2692424		2722576		2756617		2787176		2728668		2372447		1444339		1019599		667944		408223		237768
Mean_Size	237		245		247		247		245		243		244		257		311		343		380		417		438
Median_Size	165		165		164		162		160		159		160		176		228		256		288		322		357
Longest_Seq	15421		15465		17228		23271		17232		20968		13649		15454		12560		12331		9399		7033		4451
Shortest_Seq	100		100		100		100		100		100		100		100		100		100		100		100		139
Contig>100	2535145	0.9915	2622986	0.9925	2670345	0.9918	2700376	0.9918	2734482	0.992	2764736	0.9919	2727929	0.9997	2371922	0.9998	1440789	0.9975	1019585	1	667941	1	408221	1	237768	1
Contig>500	178276	0.0697	200125	0.0757	207650	0.0771	209242	0.0769	208301	0.0756	204722	0.0735	195971	0.0718	181404	0.0765	150921	0.1045	122745	0.1204	96679	0.1447	74326	0.1821	52584	0.2212
Contig>1K	38334	0.015	46827	0.0177	50668	0.0188	52035	0.0191	51924	0.0188	51395	0.0184	49097	0.018	44966	0.019	36939	0.0256	29933	0.0294	23758	0.0356	17087	0.0419	8227	0.0346
Contig>10K	5	0	8	0	7	0	14	0	7	0	9	0	7	0	8	0	5	0	4	0	0	0	0	0	0	0
Contig>100K	0	0	0	0	0	0	0	0	0	0	0	0	0	0	0	0	0	0	0	0	0	0	0	0	0	0
Contig>1M	0	0	0	0	0	0	0	0	0	0	0	0	0	0	0	0	0	0	0	0	0	0	0	0	0	0
Nucleotide_A	171695156	0.2823	182958230	0.2823	187876230	0.2822	189941357	0.2822	191066738	0.282	191373219	0.2819	187693614	0.2817	172011420	0.2812	125834361	0.2793	97623638	0.2784	70435176	0.2771	46879088	0.2751	28395195	0.2721
Nucleotide_C	133849500	0.2201	142345712	0.2197	146249809	0.2197	147840720	0.2196	148805231	0.2197	149089018	0.2196	146369384	0.2197	134593605	0.22	99847244	0.2216	77956576	0.2223	56789010	0.2234	38372158	0.2252	23799041	0.228
Nucleotide_G	132807560	0.2183	141383184	0.2182	145241440	0.2181	146908796	0.2182	147876670	0.2183	148188147	0.2183	145580930	0.2185	133912583	0.2189	99426315	0.2207	77745001	0.2217	56677972	0.223	38326139	0.2249	23816682	0.2282
Nucleotide_T	169886284	0.2793	181310653	0.2798	186428897	0.28	188489476	0.28	189710377	0.28	190134181	0.2801	186665093	0.2801	171220734	0.2799	125405935	0.2784	97393369	0.2777	70312819	0.2766	46819010	0.2748	28358075	0.2717
GapContent_N	0	0	0	0	0	0	0	0	0	0	0	0	0	0	0	0	0	0	0	0	0	0	0	0	0	0
Non_ACGTN	0	0	0	0	0	0	0	0	0	0	0	0	0	0	0	0	0	0	0	0	0	0	0	0	0	0
GC_Content	0.4384	(G+C)/(A+C+G+T)	0.4379	(G+C)/(A+C+G+T)	0.4378	(G+C)/(A+C+G+T)	0.4378	(G+C)/(A+C+G+T)	0.4379	(G+C)/(A+C+G+T)	0.438	(G+C)/(A+C+G+T)	0.4382	(G+C)/(A+C+G+T)	0.4389	(G+C)/(A+C+G+T)	0.4423	(G+C)/(A+C+G+T)	0.444	(G+C)/(A+C+G+T)	0.4463	(G+C)/(A+C+G+T)	0.4501	(G+C)/(A+C+G+T)	0.4562	(G+C)/(A+C+G+T)
N10	982	40001	1106	37433	1165	36170	1194	35459	1197	35431	1193	35479	1180	34912	1181	31764	1298	21625	1340	16535	1377	12196	1286	9299	1021	7740
N20	599	121814	655	116136	679	113570	688	112393	684	113082	675	113978	660	113455	663	103676	732	69731	753	52835	800	37227	821	26244	740	19942
N30	430	243095	461	235739	472	232967	474	232185	471	234442	464	237325	454	237176	457	216664	511	144644	529	109350	561	75828	599	50859	587	35895
N40	332	405180	350	398231	357	396614	357	397195	354	401870	349	407526	343	407567	347	371607	394	245949	412	185108	441	127413	475	83047	489	55465
N50	265	611152	278	606975	281	607820	281	610687	279	618629	275	627839	270	627613	276	570152	320	373485	340	279201	367	190891	400	122349	423	78495
N60	216	865729	225	867318	227	872304	226	878525	224	890699	221	904285	218	902869	225	815990	269	527657	290	391127	318	265535	348	168166	376	104761
N70	175	1177993	180	1189443	180	1200881	179	1212280	177	1230634	174	1250662	172	1246971	184	1116886	230	709216	254	520616	282	350733	312	219964	340	134003
N80	146	1563987	147	1595119	147	1617712	147	1636416	146	1661651	146	1687339	147	1675835	150	1487022	200	919212	225	667614	254	446039	284	277338	313	166014
N90	125	2014503	126	2069720	126	2104159	127	2128364	126	2158088	126	2186592	129	2159536	140	1905726	175	1160335	202	832095	231	551228	261	339967	291	200618
Number_of_contigs_in_scaffolds(Singleton)	2243939		2404637		2496258		2554571		2607344		2654815		2616371		2280948		1379524		980363		648714		401780		236704
Number_of_contigs_not_in_scaffolds	312906		238123		196166		168005		149273		132361		112297		91499		64815		39236		19230		6443		1064
Average_number_of_contigs_per_scaffold	1.1		1.1		1		1		1		1		1		1		1		1		1		1		1
Ratio_contigsin_vs_contigsout	7.17129		10.0983		12.7252		15.2053		17.4669		20.0574		23.2987		24.9287		21.284		24.9863		33.7345		62.3591		222.466

## Sheet: SOAPdenovo-Trans_moderate_filte
	SOAPdenovo-Trans31 kmer=21		SOAPdenovo-Trans31 kmer=23		SOAPdenovo-Trans31 kmer=25		SOAPdenovo-Trans31 kmer=27		SOAPdenovo-Trans31 kmer=29		SOAPdenovo-Trans31 kmer=31		SOAPdenovo-Trans127 kmer=35		SOAPdenovo-Trans127 kmer=41		SOAPdenovo-Trans127 kmer=51		SOAPdenovo-Trans127 kmer=61		SOAPdenovo-Trans127 kmer=71		SOAPdenovo-Trans127 kmer=81		SOAPdenovo-Trans127 kmer=91
Information for assembly scaffolds '*.scafSeq'
	kmer=21 (cleaned data)		kmer=23 (cleaned data)		kmer=25 (cleaned data)		kmer=27 (cleaned data)		kmer=29 (cleaned data)		kmer=31 (cleaned data)		kmer=35 (cleaned data)		kmer=41 (cleaned data)		kmer=51 (cleaned data)		kmer=61 (cleaned data)		kmer=71 (cleaned data)		kmer=81 (cleaned data)		kmer=91 (cleaned data)
Size_includeN	1183880447		1289412372		1343581509		1380500930		1407233528		1426485875		1439784603		1407571174		1260760156		1110155085		918250337		707893478		498220597
Size_withoutN	1175710670		1281687223		1335974831		1373020656		1400087340		1419875567		1434320980		1403491282		1258429355		1108957740		917728343		707653483		498109908
Scaffold_Num	3541987		3634693		3711225		3780882		3852450		3928369		3964897		3757802		3090939		2613713		2060624		1504641		997028
Mean_Size	334		354		362		365		365		363		363		374		407		424		445		470		499
Median_Size	200		211		214		215		215		213		215		227		259		281		306		332		360
Longest_Seq	29476		34177		53596		71355		70864		71733		32544		32565		72145		72103		78599		33706		69686
Shortest_Seq	100		100		100		100		100		100		100		100		100		100		100		100		100
Singleton_Num	3138281		3306059		3407155		3492062		3579904		3675506		3745222		3578928		2965557		2533449		2010533		1472746		976628
Average_break(N)_in_scaffold	2		2		2		1		1		1		1		1		0		0		0		0		0
scaffolds>100	3510496	0.9911	3608008	0.9927	3684497	0.9928	3754894	0.9931	3826899	0.9934	3903293	0.9936	3960958	0.999	3754891	0.9992	3076126	0.9952	2613314	0.9998	2060336	0.9999	1504455	0.9999	996927	0.9999
scaffolds>500	498173	0.1406	561588	0.1545	586022	0.1579	600541	0.1588	608506	0.158	609725	0.1552	604911	0.1526	582409	0.155	527275	0.1706	466522	0.1785	395817	0.1921	318546	0.2117	237131	0.2378
scaffolds>1K	157243	0.0444	180741	0.0497	191186	0.0515	197569	0.0523	200820	0.0521	201226	0.0512	199089	0.0502	190864	0.0508	170016	0.055	144277	0.0552	115211	0.0559	87195	0.058	60483	0.0607
scaffolds>10K	589	0.0002	864	0.0002	1008	0.0003	1192	0.0003	1249	0.0003	1353	0.0003	1430	0.0004	1457	0.0004	1266	0.0004	944	0.0004	620	0.0003	349	0.0002	213	0.0002
scaffolds>100K	0	0	0	0	0	0	0	0	0	0	0	0	0	0	0	0	0	0	0	0	0	0	0	0	0	0
scaffolds>1M	0	0	0	0	0	0	0	0	0	0	0	0	0	0	0	0	0	0	0	0	0	0	0	0	0	0
Nucleotide_A	333052992	0.2813	363682441	0.2821	379112947	0.2822	389700309	0.2823	397533674	0.2825	403034178	0.2825	406958382	0.2827	397459683	0.2824	354410629	0.2811	311369243	0.2805	256709988	0.2796	197142103	0.2785	138212256	0.2774
Nucleotide_C	256973154	0.2171	279432748	0.2167	291057431	0.2166	299148988	0.2167	305029554	0.2168	309259860	0.2168	312588651	0.2171	306568370	0.2178	276579248	0.2194	244394103	0.2201	202883962	0.2209	157073545	0.2219	111042041	0.2229
Nucleotide_G	255676227	0.216	277930036	0.2155	289564146	0.2155	297463521	0.2155	303271892	0.2155	307601374	0.2156	310942513	0.216	304777249	0.2165	275111554	0.2182	243251843	0.2191	202167624	0.2202	156623151	0.2213	110791680	0.2224
Nucleotide_T	330008297	0.2788	360641998	0.2797	376240307	0.28	386707838	0.2801	394252220	0.2802	399980155	0.2804	403831434	0.2805	394685980	0.2804	352327924	0.2795	309942551	0.2792	255966769	0.2788	196814684	0.278	138063931	0.2771
GapContent_N	8169777	0.0069	7725149	0.006	7606678	0.0057	7480274	0.0054	7146188	0.0051	6610308	0.0046	5463623	0.0038	4079892	0.0029	2330801	0.0018	1197345	0.0011	521994	0.0006	239995	0.0003	110689	0.0002
Non_ACGTN	0	0	0	0	0	0	0	0	0	0	0	0	0	0	0	0	0	0	0	0	0	0	0	0	0	0
GC_Content	0.436	(G+C)/(A+C+G+T)	0.4349	(G+C)/(A+C+G+T)	0.4346	(G+C)/(A+C+G+T)	0.4345	(G+C)/(A+C+G+T)	0.4345	(G+C)/(A+C+G+T)	0.4344	(G+C)/(A+C+G+T)	0.4347	(G+C)/(A+C+G+T)	0.4356	(G+C)/(A+C+G+T)	0.4384	(G+C)/(A+C+G+T)	0.4397		0.4414	(G+C)/(A+C+G+T)	0.4433	(G+C)/(A+C+G+T)	0.4454	(G+C)/(A+C+G+T)
N10	2723	26673	3045	26251	3257	25751	3361	25618	3423	25692	3463	25703	3457	25771	3457	25093	3434	22612	3154	21400	2841	19479	2653	16075	2648	11464
N20	1386	90200	1547	88027	1647	86016	1700	85560	1721	85821	1726	86291	1706	87312	1688	85666	1663	77546	1516	74413	1373	68150	1288	56207	1271	39950
N30	866	200493	950	196710	993	193496	1016	193009	1023	194252	1016	196486	996	200374	977	198039	967	179401	897	172128	837	156069	809	127271	804	90626
N40	603	366379	653	362619	675	359954	686	360867	686	364848	679	370915	664	380331	649	377851	646	341610	614	324092	594	288192	589	231231	597	163445
N50	448	595821	483	593919	496	594111	502	598473	501	607098	496	619084	485	636429	476	633555	478	570747	465	533847	460	465497	466	367374	482	256926
N60	343	898992	370	900344	378	905696	382	915599	381	930695	377	950631	370	978054	366	972801	373	870944	371	802649	376	687352	390	534207	410	369533
N70	263	1293690	283	1299553	290	1312293	292	1329834	292	1353630	289	1383778	284	1422915	284	1410441	299	1249512	306	1133239	318	953473	337	730192	360	499695
N80	195	1815677	210	1827446	215	1850526	216	1878460	216	1913868	214	1957414	212	2009141	217	1977200	240	1720779	255	1531714	275	1264745	297	954284	323	646128
N90	140	2537286	146	2570395	148	2612022	148	2656796	148	2709353	148	2770866	149	2830217	156	2740377	192	2308117	214	2007345	239	1623601	266	1206228	294	808002
Information for assembly contigs '*.contig'
	kmer=21		kmer=23		kmer=25		kmer=27		kmer=29		kmer=31		kmer=35		kmer=41		kmer=51		kmer=61		kmer=71		kmer=81		kmer=91		Multi-kmer
Size_includeN	1141585187		1240973160		1291410123		1325309810		1350130879		1369430024		1384811979		1357084182		1216787145		1076529404		895332249		691766662		487274343
Size_withoutN	1141585187		1240973160		1291410123		1325309810		1350130879		1369430024		1384811979		1357084182		1216787145		1076529404		895332249		691766662		487274343
Contig_Num	4105335		4074503		4110216		4149956		4191663		4238557		4226807		3964940		3228867		2699324		2112785		1537087		1017370
Mean_Size	278		304		314		319		322		323		327		342		376		398		423		450		478
Median_Size	196		207		211		212		213		212		214		227		258		280		305		332		360
Longest_Seq	24549		32222		27486		32222		33706		27549		28952		27549		32222		27549		33706		33706		33798
Shortest_Seq	100		100		100		100		100		100		100		100		100		100		100		100		100
Contig>100	4073844	0.9923	4047818	0.9935	4083488	0.9935	4123968	0.9937	4166112	0.9939	4213481	0.9941	4222868	0.9991	3962029	0.9993	3214054	0.9954	2698925	0.9999	2112497	0.9999	1536901	0.9999	1017269	0.9999
Contig>500	442825	0.1079	536128	0.1316	569687	0.1386	587451	0.1416	597596	0.1426	602526	0.1422	601701	0.1424	584464	0.1474	531639	0.1647	471168	0.1746	399846	0.1893	321768	0.2093	239746	0.2357
Contig>1K	90703	0.0221	130941	0.0321	147661	0.0359	157404	0.0379	163929	0.0391	167994	0.0396	171528	0.0406	169367	0.0427	154722	0.0479	133542	0.0495	108024	0.0511	81807	0.0532	56949	0.056
Contig>10K	9	0	16	0	21	0	27	0	35	0	42	0	63	0	99	0	105	0	113	0	90	0	65	0	51	0.0001
Contig>100K	0	0	0	0	0	0	0	0	0	0	0	0	0	0	0	0	0	0	0	0	0	0	0	0	0	0
Contig>1M	0	0	0	0	0	0	0	0	0	0	0	0	0	0	0	0	0	0	0	0	0	0	0	0	0	0
Nucleotide_A	325154603	0.2848	353906188	0.2852	368160200	0.2851	377762523	0.285	384875247	0.2851	390272322	0.285	394314484	0.2847	385511014	0.2841	343591700	0.2824	302929130	0.2814	250894992	0.2802	193028304	0.279	135396250	0.2779
Nucleotide_C	248296265	0.2175	269276909	0.217	280122534	0.2169	287597323	0.217	293044446	0.217	297274834	0.2171	300847821	0.2172	295593834	0.2178	266733747	0.2192	236693492	0.2199	197551299	0.2206	153275671	0.2216	108463736	0.2226
Nucleotide_G	246684163	0.2161	267609461	0.2156	278412813	0.2156	285662670	0.2155	291027033	0.2156	295273697	0.2156	298940304	0.2159	293630047	0.2164	265179008	0.2179	235523369	0.2188	196832738	0.2198	152799048	0.2209	108180797	0.222
Nucleotide_T	321450156	0.2816	350180602	0.2822	364714576	0.2824	374287294	0.2824	381184153	0.2823	386609171	0.2823	390709370	0.2821	382349287	0.2817	341282690	0.2805	301383413	0.28	250053220	0.2793	192663639	0.2785	135233560	0.2775
GapContent_N	0	0	0	0	0	0	0	0	0	0	0	0	0	0	0	0	0	0	0	0	0	0	0	0	0	0
Non_ACGTN	0	0	0	0	0	0	0	0	0	0	0	0	0	0	0	0	0	0	0	0	0	0	0	0	0	0
GC_Content	0.4336	(G+C)/(A+C+G+T)	0.4326	(G+C)/(A+C+G+T)	0.4325	(G+C)/(A+C+G+T)	0.4325	(G+C)/(A+C+G+T)	0.4326	(G+C)/(A+C+G+T)	0.4327	(G+C)/(A+C+G+T)	0.4331	(G+C)/(A+C+G+T)	0.4342	(G+C)/(A+C+G+T)	0.4371	(G+C)/(A+C+G+T)	0.4386		0.4405	(G+C)/(A+C+G+T)	0.4425	(G+C)/(A+C+G+T)	0.4446	(G+C)/(A+C+G+T)
N10	1098	71103	1380	60935	1520	57185	1617	54848	1691	53213	1742	52131	1819	49945	1905	46422	1996	39568	1977	34970	1920	29661	1863	23467	1870	16400
N20	718	202747	873	176898	940	168077	984	162828	1016	159132	1037	156955	1066	152347	1096	143289	1137	122775	1112	109991	1075	94212	1047	74893	1040	52730
N30	533	389018	629	346391	667	333184	690	325722	704	320905	712	318623	722	312758	731	297392	753	256501	739	230832	725	197353	718	156051	723	109976
N40	417	632366	483	573194	507	556957	520	548778	527	544244	531	543326	533	538140	537	516157	551	447495	545	402408	543	341468	548	267416	561	187214
N50	335	938594	381	863511	398	845605	407	838232	411	835457	413	837376	413	834662	416	804882	429	699414	429	626440	435	526950	446	408148	464	283237
N60	272	1317790	305	1228076	317	1209944	323	1204702	326	1205238	327	1211401	327	1212419	331	1171887	346	1016581	352	904424	363	753274	379	577058	400	396786
N70	219	1786364	243	1684622	251	1668177	255	1666621	257	1672064	257	1684259	258	1689656	263	1632498	283	1406653	295	1239419	311	1020512	331	772910	354	526534
N80	173	2373215	187	2265758	193	2254206	195	2258846	196	2271417	196	2292306	197	2301957	206	2215139	232	1882776	249	1637251	270	1329779	294	995001	320	671458
N90	135	3125425	141	3037623	143	3041472	144	3059203	145	3084207	145	3117704	147	3127835	153	2979086	188	2465551	212	2106395	237	1683564	265	1243233	293	830877
Number_of_contigs_in_scaffolds(Singleton)	3138281		3306059		3407155		3492062		3579904		3675506		3745222		3578928		2965557		2533449		2010533		1472746		976628
Number_of_contigs_not_in_scaffolds	967054		768444		703061		657894		611759		563051		481585		386012		263310		165875		102252		64341		40742
Average_number_of_contigs_per_scaffold	1.2		1.1		1.1		1.1		1.1		1.1		1.1		1.1		1		1		1		1		1
Ratio_contigsin_vs_contigsout	3.2452		4.30228		4.84617		5.30794		5.85182		6.52784		7.77687		9.27155		11.2626		15.2732		19.6625		22.8897		23.971

## Sheet: Trinity
Trinity (no quality filtering, includes in silico normalization)			Trinity (moderate quality filtering, no normalization)			Trinity (strict quality filtering, no normalization)
kmer=25			kmer=25			kmer=25
Total trinity 'genes'	1116738		Total trinity 'genes'	1881373		Total trinity 'genes'	1244084
Total trinity transcripts	1253569		Total trinity transcripts	2011167		Total trinity transcripts	1319008
Percent GC	44.92		Percent GC	44.57		Percent GC	44.31
Stats based on ALL transcript contigs			Stats based on ALL transcript contigs			Stats based on ALL transcript contigs
Contig N10	1946		Contig N10	3692		Contig N10	3458
Contig N20	1117		Contig N20	1930		Contig N20	1776
Contig N30	723		Contig N30	1154		Contig N30	993
Contig N40	521		Contig N40	770		Contig N40	651
Contig N50	407		Contig N50	556		Contig N50	477
Median contig length	282		Median contig length	311		Median contig length	289
Average contig	405.83		Average contig	494.89		Average contig	452.71
Total assembled bases	508739391		Total assembled bases	995301090		Total assembled bases	597134481
Stats based on ONLY LONGEST ISOFORM per 'GENE'			Stats based on ONLY LONGEST ISOFORM per 'GENE'			Stats based on ONLY LONGEST ISOFORM per 'GENE'
Contig N10	1434		Contig N10	2037		Contig N10	1827
Contig N20	789		Contig N20	1156		Contig N20	962
Contig N30	552		Contig N30	785		Contig N30	653
Contig N40	431		Contig N40	582		Contig N40	494
Contig N50	358		Contig N50	457		Contig N50	396
Median contig length	275		Median contig length	305		Median contig length	284
Average contig	369.59		Average contig	435.98		Average contig	397.16
Total assembled bases	412736372		Total assembled bases	820246083		Total assembled bases	494104622
			(RSEM.genes.results > 1512086 transcripts between 0-1 FPKM)			(RSEM.genes.results > 971391 transcripts between 0-1 FPKM)

## Sheet: Velvet-Oases
kmer 25	kmer 27	kmer 29	kmer 31	kmer 35	kmer 41	kmer 51	kmer 61	kmer 71	kmer 81	kmer 91	kmer 101	kmer 111	kmer 121
Velveth	Velveth	Velveth	Velveth	Velveth	Velveth	Velveth	Velveth	Velveth	Velveth	Velveth	Velveth	Velveth	Velveth
Compilation settings:	Compilation settings:	Compilation settings:	Compilation settings:	Compilation settings:	Compilation settings:	Compilation settings:	Compilation settings:	Compilation settings:	Compilation settings:	Compilation settings:	Compilation settings:	Compilation settings:	Compilation settings:
CATEGORIES = 2	CATEGORIES = 2	CATEGORIES = 2	CATEGORIES = 2	CATEGORIES = 2	CATEGORIES = 2	CATEGORIES = 2	CATEGORIES = 2	CATEGORIES = 2	CATEGORIES = 2	CATEGORIES = 2	CATEGORIES = 2	CATEGORIES = 2	CATEGORIES = 2
MAXKMERLENGTH = 70	MAXKMERLENGTH = 70	MAXKMERLENGTH = 70	MAXKMERLENGTH = 70	MAXKMERLENGTH = 70	MAXKMERLENGTH = 70	MAXKMERLENGTH = 141	MAXKMERLENGTH = 141	MAXKMERLENGTH = 141	MAXKMERLENGTH = 141	MAXKMERLENGTH = 141	MAXKMERLENGTH = 141	MAXKMERLENGTH = 141	MAXKMERLENGTH = 141
OPENMP	OPENMP	OPENMP	OPENMP	OPENMP	OPENMP	OPENMP	OPENMP	OPENMP	OPENMP	OPENMP	OPENMP	OPENMP	OPENMP
BIGASSEMBLY	BIGASSEMBLY	BIGASSEMBLY	BIGASSEMBLY	BIGASSEMBLY	BIGASSEMBLY	LONGSEQUENCES	LONGSEQUENCES	LONGSEQUENCES	LONGSEQUENCES	LONGSEQUENCES	LONGSEQUENCES	LONGSEQUENCES	LONGSEQUENCES
						BIGASSEMBLY	BIGASSEMBLY	BIGASSEMBLY	BIGASSEMBLY	BIGASSEMBLY	BIGASSEMBLY	BIGASSEMBLY	BIGASSEMBLY
Velvetg	Velvetg	Velvetg	Velvetg	Velvetg	Velvetg	Velvetg	Velvetg	Velvetg	Velvetg	Velvetg	Velvetg	Velvetg	Velvetg
Compilation settings:	Compilation settings:	Compilation settings:	Compilation settings:	Compilation settings:	Compilation settings:	Compilation settings:	Compilation settings:	Compilation settings:	Compilation settings:	Compilation settings:	Compilation settings:	Compilation settings:	Compilation settings:
CATEGORIES = 2	CATEGORIES = 2	CATEGORIES = 2	CATEGORIES = 2	CATEGORIES = 2	CATEGORIES = 2	CATEGORIES = 2	CATEGORIES = 2	CATEGORIES = 2	CATEGORIES = 2	CATEGORIES = 2	CATEGORIES = 2	CATEGORIES = 2	CATEGORIES = 2
MAXKMERLENGTH = 70	MAXKMERLENGTH = 70	MAXKMERLENGTH = 70	MAXKMERLENGTH = 70	MAXKMERLENGTH = 70	MAXKMERLENGTH = 70	MAXKMERLENGTH = 141	MAXKMERLENGTH = 141	MAXKMERLENGTH = 141	MAXKMERLENGTH = 141	MAXKMERLENGTH = 141	MAXKMERLENGTH = 141	MAXKMERLENGTH = 141	MAXKMERLENGTH = 141
OPENMP	OPENMP	OPENMP	OPENMP	OPENMP	OPENMP	OPENMP	OPENMP	OPENMP	OPENMP	OPENMP	OPENMP	OPENMP	OPENMP
BIGASSEMBLY	BIGASSEMBLY	BIGASSEMBLY	BIGASSEMBLY	BIGASSEMBLY	BIGASSEMBLY	LONGSEQUENCES	LONGSEQUENCES	LONGSEQUENCES	LONGSEQUENCES	LONGSEQUENCES	LONGSEQUENCES	LONGSEQUENCES	LONGSEQUENCES
						BIGASSEMBLY	BIGASSEMBLY	BIGASSEMBLY	BIGASSEMBLY	BIGASSEMBLY	BIGASSEMBLY	BIGASSEMBLY	BIGASSEMBLY
Final graph has 16695479 nodes and n50 of 200, max 4255, total 857412228, using 48071719/79311719 reads	Final graph has 14303671 nodes and n50 of 209, max 4255, total 851582431, using 45731918/79311719 reads	Final graph has 12583099 nodes and n50 of 215, max 4255, total 844931782, using 45176127/79311719 reads	Final graph has 11250674 nodes and n50 of 220, max 4255, total 837339514, using 44576632/79311719 reads	Final graph has 9301273 nodes and n50 of 226, max 4399, total 819064651, using 45947827/79311719 reads	Final graph has 7365099 nodes and n50 of 231, max 5230, total 783203307, using 40249095/79311719 reads	Final graph has 5381179 nodes and n50 of 236, max 5739, total 702115242, using 37308574/79311719 reads	Final graph has 4054579 nodes and n50 of 243, max 5729, total 602940844, using 34283431/79311719 reads	Final graph has 3045483 nodes and n50 of 252, max 4356, total 494000139, using 35775990/79311719 reads	Final graph has 2226201 nodes and n50 of 264, max 3790, total 383452498, using 28474293/79311719 reads	Final graph has 1536348 nodes and n50 of 281, max 3819, total 279834837, using 28248963/79311719 reads	Final graph has 1061166 nodes and n50 of 299, max 4283, total 194983402, using 21860010/79311719 reads	Final graph has 622333 nodes and n50 of 330, max 4596, total 130698872, using 19490408/79311719 reads	Final graph has 329730 nodes and n50 of 388, max 6717, total 84820058, using 17240152/79311719 reads
Oases	Oases	Oases	Oases	Oases	Oases	Oases	Oases	Oases	Oases	Oases	Oases	Oases	Oases
Compilation settings:	Compilation settings:	Compilation settings:	Compilation settings:	Compilation settings:	Compilation settings:	Compilation settings:	Compilation settings:	Compilation settings:	Compilation settings:	Compilation settings:	Compilation settings:	Compilation settings:	Compilation settings:
CATEGORIES = 2	CATEGORIES = 2	CATEGORIES = 2	CATEGORIES = 2	CATEGORIES = 2	CATEGORIES = 2	CATEGORIES = 2	CATEGORIES = 2	CATEGORIES = 2	CATEGORIES = 2	CATEGORIES = 2	CATEGORIES = 2	CATEGORIES = 2	CATEGORIES = 2
MAXKMERLENGTH = 141	MAXKMERLENGTH = 141	MAXKMERLENGTH = 141	MAXKMERLENGTH = 141	MAXKMERLENGTH = 141	MAXKMERLENGTH = 141	MAXKMERLENGTH = 141	MAXKMERLENGTH = 141	MAXKMERLENGTH = 141	MAXKMERLENGTH = 141	MAXKMERLENGTH = 141	MAXKMERLENGTH = 141	MAXKMERLENGTH = 141	MAXKMERLENGTH = 141
OPENMP	OPENMP	OPENMP	OPENMP	OPENMP	OPENMP	OPENMP	OPENMP	OPENMP	OPENMP	OPENMP	OPENMP	OPENMP	OPENMP
BIGASSEMBLY	BIGASSEMBLY	BIGASSEMBLY	BIGASSEMBLY	BIGASSEMBLY	BIGASSEMBLY	LONGSEQUENCES	LONGSEQUENCES	LONGSEQUENCES	LONGSEQUENCES	LONGSEQUENCES	LONGSEQUENCES	LONGSEQUENCES	LONGSEQUENCES
						BIGASSEMBLY	BIGASSEMBLY	BIGASSEMBLY	BIGASSEMBLY	BIGASSEMBLY	BIGASSEMBLY	BIGASSEMBLY	BIGASSEMBLY
Finished extracting transcripts, used 69723178/79311719 reads on 802385 loci	Finished extracting transcripts, used 69649740/79311719 reads on 775870 loci	Finished extracting transcripts, used 69499370/79311719 reads on 746246 loci	Finished extracting transcripts, used 69252658/79311719 reads on 723528 loci	Finished extracting transcripts, used 68466512/79311719 reads on 687396 loci	Finished extracting transcripts, used 68141370/79311719 reads on 643267 loci	Finished extracting transcripts, used 66983695/79311719 reads on 574410 loci	Finished extracting transcripts, used 65427606/79311719 reads on 494871 loci	Finished extracting transcripts, used 63967189/79311719 reads on 404233 loci	Finished extracting transcripts, used 60831042/79311719 reads on 311641 loci	Finished extracting transcripts, used 57804891/79311719 reads on 227541 loci	Finished extracting transcripts, used 51127594/79311719 reads on 156091 loci	Finished extracting transcripts, used 46434175/79311719 reads on 107607 loci	Finished extracting transcripts, used 39024110/79311719 reads on 74675 loci

## Sheet: BUSCO_Scores
		SOAPdenovo-Trans (moderate quality filtering)														SOAPdenovo-Trans (no quality filtering)							SOAPdenovo-Trans lightly filtering and in silico normalized data														Velvet/Oases
		21	23	25	27	29	31	35	41	51	61	71	81	91		21	23	25	27	29	31		21	23	25	27	29	31	35	41	51	61	71	81	91		25	27	29	31	35	41	51	61	71	81	91	101	111
Eukaryota:	Eukaryote BUSCO Complete (Single-copy)	183	197	194	169	192	178	188	206	208	226	248	256	271		176	189	190	171	182	180		219	237	211	203	219	196	209	190	200	205	207	180	123		85	81	91	88	101	99	118	148	163	185	191	189	197
	Eukaryote BUSCO Complete (Duplicated)	161	156	167	186	165	174	169	149	148	128	104	93	76		156	153	160	175	164	163		92	90	104	107	109	117	99	100	91	67	42	27	17		256	258	246	250	238	255	230	211	182	151	135	115	94
	Eukaryote Fragmented BUSCOs	51	43	37	42	40	44	39	36	29	32	32	31	35		60	50	46	50	50	54		71	55	66	77	59	70	75	90	84	106	122	165	215		37	36	47	42	45	41	45	30	44	53	60	80	77
	Eukaryote Missing BUSCOs	34	33	31	32	32	33	33	38	44	43	45	49	47		37	37	33	33	33	32		47	47	48	42	42	46	46	49	54	51	58	57	74		51	54	45	49	45	34	36	40	40	40	43	45	61
	Eukaryote Total BUSCO	429	429	429	429	429	429	429	429	429	429	429	429	429		429	429	429	429	429	429		429	429	429	429	429	429	429	429	429	429	429	429	429		429	429	429	429	429	429	429	429	429	429	429	429	429
Vertebrata:	Vertebrate BUSCO Complete (Single-copy)	1512	1544	1515	1540	1585	1512	1631	1743	1766	1812	1923	1950	2003		1445	1508	1462	1482	1535	1473		1601	1631	1595	1551	1541	1521	1523	1527	1507	1505	1439	1176	685		857	879	885	916	939	997	1131	1219	1326	1299	1350	1248	1219
	Vertebrate BUSCO Complete (Duplicated)	884	886	933	925	880	930	809	696	678	581	435	338	261		866	862	917	891	869	897		447	463	490	513	490	503	477	435	365	248	109	47	36		1396	1406	1410	1431	1380	1383	1212	1143	950	786	634	539	435
	Vertebrate Fragmented BUSCOs	335	301	299	264	266	293	292	287	280	310	346	368	352		386	341	341	335	313	351		508	495	496	492	519	514	541	558	602	638	712	844	930		292	281	265	251	256	271	305	276	312	416	458	531	555
	Vertebrate Missing BUSCOs	292	292	276	294	292	288	291	297	299	320	319	367	407		326	319	303	315	306	302		467	434	442	467	473	485	482	503	549	632	764	956	1371		478	457	463	425	448	372	375	385	435	522	581	705	814
	Vertebrate Total BUSCO	3023	3023	3023	3023	3023	3023	3023	3023	3023	3023	3023	3023	3023		3023	3023	3023	3023	3023	3023		3023	3023	3023	3023	3023	3023	3023	3023	3023	3023	3023	3023	3023		3023	3023	3023	3023	3023	3023	3023	3023	3023	3023	3023	3023	3023
[truncated: 12 more columns]

## Sheet: TransRate_Scores
	SOAPdenovo-Trans (moderate quality filtering)														Velvet / Oases (moderate quality filtering)																	Trinity: raw / normalized	Trinity: cleaned	Trinity: error-corrected		tr2aacds final_CA
k-mer:	21	23	25	27	29	31	35	41	51	61	71	81	91		21	23	25	27	29	31	35	41	51	61	71	81	91	101	111	121		25	25	25		CA
score:	0.1012	0.1165	0.1246	0.1324	0.1416	0.131	0.1666	0.1895	0.1755	0.1664	0.1817	0.1809	0.1661		0.089	0.0972	0.0994	0.0985	0.1031	0.105	0.1065	0.1151	0.103	0.1113	0.1178	0.1252	0.127	0.1269	0.1211	0.1104		0.12143	0.1643	0.16466		0.1664

## Sheet: Backmapping
Backmapping	SOAPdenovo-Trans_cleaned														Trinity_best	Trinity_norm	Trinity_corrected	tr2aacds final_CA	Oases_CA		SOAPdenovo-Trans_raw							SOAPdenovo-Trans_normalized														Velvet - Oases
kmer length	21	23	25	27	29	31	35	41	51	61	71	81	91		Prop_paired			Raw reads	Paired_reads		21	23	25	27	29	31		21	23	25	27	29	31	35	41	51	61	71	81	91		25	27	29	31	41	51	61	71
Total reads aligned	151674604	149845958	166641850	137624798	182514500	166920660	173592774	157927644	206953734	201224930	271963198	281398972	334480258		120749962	159457016	211762554	295161346	133199910		161933462	150811402	167017068	130083070	132142418	156186864		124722272	123745524	150298042	124182138	122143496	114485088	122291238	128053850	114861572	113902782	86383146	82717962	85796982		287931640	285243398	288944408	254389958	291041778	318279342	354434266	369833654
Total reads assessed	4.51182e+08	451182406	451182406	451182406	451182406	4.51182e+08	4.56552e+08	462335606	493972724	462335606	546985330	552695566	605953752		279445518	551891970	624885374	612122798	347780380		458511816	452271098	455612658	453664982	455792278	458007918		452336444	449298600	471203202	452719874	445278524	446097384	452729334	447308250	446473116	443211848	422744636	418219698	416674338		608301126	606777230	610373450	586015190	614424710	636399740	664620542	668283500
Read alignment %	33.6171	33.2118	36.9345	30.5031	40.4525	36.9963	38.0226	34.1587	41.8958	43.5236	49.7204	50.9139	55.199		43.2106	28.8928	33.8882	48.2193	38.3		35.3172	33.3454	36.6577	28.6738	28.9918	34.1013		27.5729	27.5419	31.8967	27.4302	27.4308	25.6637	27.012	28.6277	25.7264	25.6994	20.4339	19.7786	20.5909		47.3337	47.0096	47.339	43.4101	47.3682	50.0125	53.3288	55.3408
Fushan reads (SRR636836)
Sample #	Trinity_inc_singletons	Trinity_prop_paired	final_CA_prop_paired
Total reads aligned	41821045	60577716	124158266
Total reads assessed	42700301	67932442	133948338
Read alignment %	97.9409	89.1735	92.6912
Seifert reads
Sample #	D00.1	D00.2	D00.3	D05.1	D05.2	D05.3	D10.1	D10.2	D10.3	D15.1	D15.2	D15.3	D20.1	D20.2	D20.3
final_CA
Total reads aligned	127544194	125231652	123775638	109982486	110575442	77832644	143780972	141315716	115295940	108281862	127669064	93043420	66764804	87814928	92993594
Total reads tested	148698886	148825972	150320784	131434186	132746076	95555742	173070032	167460452	137381022	129706902	154168104	113030832	81462942	107436324	116093644
Read alignment %	85.7735	84.1464	82.341	83.6788	83.2985	81.4526	83.0768	84.3875	83.9242	83.482	82.8116	82.3168	81.9573	81.7367	80.1022
Sample #	799	800	801	802	803	804	805	806	807
Trinity
Total reads aligned	16875752	18629930	21254784	17152200	18977600	21570582	17243888	19032626	21687800
Total reads tested	21365714	23581370	26764972	21608568	23898332	27022366	21702614	23938948	27136414
Read alignment %	78.9852	79.0027	79.4127	79.3768	79.4097	79.8249	79.4554	79.5049	79.9214
Average Trinity VS final_CA	79.4326	84.0869
	Trinity (raw)	Trinity (cleaned reads)			Trinity (error corrected)
Bowtie backmapping (%)		properly paired	singletons
	159457016	129773252	169102746		89579568
Properly paired:	551891970	298875998	298875998		204579994
Singletons:	28.8928	43.4204	56.5796		43.7871
Total:	28.9% mapped confidently	100% mapped, 43.4% properly paired, 56.6% singletons			43.78% mapped confidently
Bowtie alignment to SRR836636 (%)		60577716			63836138
Total reads assessed		67932442			74086784
Read alignment %		89.1735			86.164
Total:		89.17% mapped confidently			86.16% mapped confidently
[truncated: 5 more columns]
