# Supplementary material for: De novo transcriptome assembly for the spiny mouse (Acomys cahirinus)
Source: Sci Rep. 2017 Aug 21;7:8996. doi: 10.1038/s41598-017-09334-7 (PMC5566366; doi:10.1038/s41598-017-09334-7)
Supplement: Supplementary file 3 — Supplementary dataset 2 [file 41598_2017_9334_MOESM3_ESM.xlsx]

## Sheet: Uniprot_blastx_hits
c36_g1	c36_g1_i1	TM105_HUMAN^TM105_HUMAN^Q:23-187,H:13-67^56.36%ID^E:3e-09^RecName: Full=Transmembrane protein 105;^Eukaryota; Metazoa; Chordata; Craniata; Vertebrata; Euteleostomi; Mammalia; Eutheria; Euarchontoglires; Primates; Haplorrhini; Catarrhini; Hominidae; Homo
c36_g1	c36_g1_i2	TM105_HUMAN^TM105_HUMAN^Q:61-207,H:19-67^57.14%ID^E:5e-08^RecName: Full=Transmembrane protein 105;^Eukaryota; Metazoa; Chordata; Craniata; Vertebrata; Euteleostomi; Mammalia; Eutheria; Euarchontoglires; Primates; Haplorrhini; Catarrhini; Hominidae; Homo
c53_g1	c53_g1_i1	SSBP_RAT^SSBP_RAT^Q:258-536,H:51-147^56.12%ID^E:4e-30^RecName: Full=Single-stranded DNA-binding protein, mitochondrial;^Eukaryota; Metazoa; Chordata; Craniata; Vertebrata; Euteleostomi; Mammalia; Eutheria; Euarchontoglires; Glires; Rodentia; Sciurognathi; Muroidea; Muridae; Murinae; Rattus`SSBP_RAT^SSBP_RAT^Q:113-259,H:1-51^64.71%ID^E:4e-30^RecName: Full=Single-stranded DNA-binding protein, mitoc…	c53_g1_i1|m.2	270-587[+]	SSBP_RAT^SSBP_RAT^Q:2-89,H:56-147^56.99%ID^E:2e-24^RecName: Full=Single-stranded DNA-binding protein, mitochondrial;^Eukaryota; Metazoa; Chordata; Craniata; Vertebrata; Euteleostomi; Mammalia; Eutheria; Euarchontoglires; Glires; Rodentia; Sciurognathi; Muroidea; Muridae; Murinae; Rattus
c87_g1	c87_g1_i1	LORF2_MOUSE^LORF2_MOUSE^Q:40-132,H:1156-1186^64.52%ID^E:2e-09^RecName: Full=LINE-1 retrotransposable element ORF2 protein;^Eukaryota; Metazoa; Chordata; Craniata; Vertebrata; Euteleostomi; Mammalia; Eutheria; Euarchontoglires; Glires; Rodentia; Sciurognathi; Muroidea; Muridae; Murinae; Mus; Mus`LORF2_MOUSE^LORF2_MOUSE^Q:131-223,H:1187-1217^51.61%ID^E:2e-09^RecName: Full=LINE-1 retrotransposable e…
c99_g1	c99_g1_i1	LORF2_MOUSE^LORF2_MOUSE^Q:93-200,H:1162-1196^52.78%ID^E:6e-06^RecName: Full=LINE-1 retrotransposable element ORF2 protein;^Eukaryota; Metazoa; Chordata; Craniata; Vertebrata; Euteleostomi; Mammalia; Eutheria; Euarchontoglires; Glires; Rodentia; Sciurognathi; Muroidea; Muridae; Murinae; Mus; Mus`LORF2_MOUSE^LORF2_MOUSE^Q:1-90,H:1132-1160^53.33%ID^E:6e-06^RecName: Full=LINE-1 retrotransposable elem…
c118_g1	c118_g1_i1	PPIA_RABIT^PPIA_RABIT^Q:149-3,H:1-49^83.67%ID^E:3e-20^RecName: Full=Peptidyl-prolyl cis-trans isomerase A;^Eukaryota; Metazoa; Chordata; Craniata; Vertebrata; Euteleostomi; Mammalia; Eutheria; Euarchontoglires; Glires; Lagomorpha; Leporidae; Oryctolagus
c148_g1	c148_g1_i1	LORF2_HUMAN^LORF2_HUMAN^Q:117-13,H:342-382^53.66%ID^E:1e-06^RecName: Full=LINE-1 retrotransposable element ORF2 protein;^Eukaryota; Metazoa; Chordata; Craniata; Vertebrata; Euteleostomi; Mammalia; Eutheria; Euarchontoglires; Primates; Haplorrhini; Catarrhini; Hominidae; Homo`LORF2_HUMAN^LORF2_HUMAN^Q:236-99,H:302-347^41.3%ID^E:1e-06^RecName: Full=LINE-1 retrotransposable element ORF2 protein;^Euk…
c163_g1	c163_g1_i1	LORF2_MOUSE^LORF2_MOUSE^Q:1-222,H:1134-1208^39.47%ID^E:4e-07^RecName: Full=LINE-1 retrotransposable element ORF2 protein;^Eukaryota; Metazoa; Chordata; Craniata; Vertebrata; Euteleostomi; Mammalia; Eutheria; Euarchontoglires; Glires; Rodentia; Sciurognathi; Muroidea; Muridae; Murinae; Mus; Mus
c227_g1	c227_g1_i1	LORF2_HUMAN^LORF2_HUMAN^Q:288-175,H:419-458^47.5%ID^E:3e-07^RecName: Full=LINE-1 retrotransposable element ORF2 protein;^Eukaryota; Metazoa; Chordata; Craniata; Vertebrata; Euteleostomi; Mammalia; Eutheria; Euarchontoglires; Primates; Haplorrhini; Catarrhini; Hominidae; Homo`LORF2_HUMAN^LORF2_HUMAN^Q:190-23,H:463-518^39.29%ID^E:3e-07^RecName: Full=LINE-1 retrotransposable element ORF2 protein;^Eu…
c250_g1	c250_g1_i1	LORF2_MOUSE^LORF2_MOUSE^Q:247-2,H:305-387^43.37%ID^E:5e-09^RecName: Full=LINE-1 retrotransposable element ORF2 protein;^Eukaryota; Metazoa; Chordata; Craniata; Vertebrata; Euteleostomi; Mammalia; Eutheria; Euarchontoglires; Glires; Rodentia; Sciurognathi; Muroidea; Muridae; Murinae; Mus; Mus
c259_g1	c259_g1_i1	LORF2_MOUSE^LORF2_MOUSE^Q:207-31,H:649-707^69.49%ID^E:6e-17^RecName: Full=LINE-1 retrotransposable element ORF2 protein;^Eukaryota; Metazoa; Chordata; Craniata; Vertebrata; Euteleostomi; Mammalia; Eutheria; Euarchontoglires; Glires; Rodentia; Sciurognathi; Muroidea; Muridae; Murinae; Mus; Mus
c425_g1	c425_g1_i2	LORF2_MOUSE^LORF2_MOUSE^Q:98-280,H:1101-1169^43.66%ID^E:6e-06^RecName: Full=LINE-1 retrotransposable element ORF2 protein;^Eukaryota; Metazoa; Chordata; Craniata; Vertebrata; Euteleostomi; Mammalia; Eutheria; Euarchontoglires; Glires; Rodentia; Sciurognathi; Muroidea; Muridae; Murinae; Mus; Mus
c436_g1	c436_g1_i1	LORF1_MOUSE^LORF1_MOUSE^Q:135-281,H:80-128^48.98%ID^E:3e-06^RecName: Full=LINE-1 retrotransposable element ORF1 protein;^Eukaryota; Metazoa; Chordata; Craniata; Vertebrata; Euteleostomi; Mammalia; Eutheria; Euarchontoglires; Glires; Rodentia; Sciurognathi; Muroidea; Muridae; Murinae; Mus; Mus
c467_g1	c467_g1_i2	I12R2_MOUSE^I12R2_MOUSE^Q:76-225,H:535-584^82%ID^E:6e-20^RecName: Full=Interleukin-12 receptor subunit beta-2;^Eukaryota; Metazoa; Chordata; Craniata; Vertebrata; Euteleostomi; Mammalia; Eutheria; Euarchontoglires; Glires; Rodentia; Sciurognathi; Muroidea; Muridae; Murinae; Mus; Mus
c476_g1	c476_g1_i1	LORF2_MOUSE^LORF2_MOUSE^Q:4-114,H:207-243^62.16%ID^E:9e-09^RecName: Full=LINE-1 retrotransposable element ORF2 protein;^Eukaryota; Metazoa; Chordata; Craniata; Vertebrata; Euteleostomi; Mammalia; Eutheria; Euarchontoglires; Glires; Rodentia; Sciurognathi; Muroidea; Muridae; Murinae; Mus; Mus`LORF2_MOUSE^LORF2_MOUSE^Q:167-235,H:263-285^60.87%ID^E:9e-09^RecName: Full=LINE-1 retrotransposable elemen…
c508_g1	c508_g1_i1	LORF2_HUMAN^LORF2_HUMAN^Q:1193-1540,H:769-890^32.06%ID^E:7e-08^RecName: Full=LINE-1 retrotransposable element ORF2 protein;^Eukaryota; Metazoa; Chordata; Craniata; Vertebrata; Euteleostomi; Mammalia; Eutheria; Euarchontoglires; Primates; Haplorrhini; Catarrhini; Hominidae; Homo`LORF2_HUMAN^LORF2_HUMAN^Q:887-991,H:657-695^38.46%ID^E:7e-08^RecName: Full=LINE-1 retrotransposable element ORF2 protein…
c522_g1	c522_g1_i1	TCF15_MESAU^TCF15_MESAU^Q:298-399,H:162-195^73.53%ID^E:4e-06^RecName: Full=Transcription factor 15;^Eukaryota; Metazoa; Chordata; Craniata; Vertebrata; Euteleostomi; Mammalia; Eutheria; Euarchontoglires; Glires; Rodentia; Sciurognathi; Muroidea; Cricetidae; Cricetinae; Mesocricetus	c522_g1_i1|m.17	578-270[-]
c522_g1	c522_g1_i2	TCF15_MESAU^TCF15_MESAU^Q:1-372,H:72-195^98.39%ID^E:1e-80^RecName: Full=Transcription factor 15;^Eukaryota; Metazoa; Chordata; Craniata; Vertebrata; Euteleostomi; Mammalia; Eutheria; Euarchontoglires; Glires; Rodentia; Sciurognathi; Muroidea; Cricetidae; Cricetinae; Mesocricetus	c522_g1_i2|m.18	1-375[+]	TCF15_MESAU^TCF15_MESAU^Q:1-124,H:72-195^98.39%ID^E:4e-82^RecName: Full=Transcription factor 15;^Eukaryota; Metazoa; Chordata; Craniata; Vertebrata; Euteleostomi; Mammalia; Eutheria; Euarchontoglires; Glires; Rodentia; Sciurognathi; Muroidea; Cricetidae; Cricetinae; Mesocricetus	PF00010.21^HLH^Helix-loop-helix DNA-binding domain^1-51^E:1.8e-17
c522_g1	c522_g1_i2	TCF15_MESAU^TCF15_MESAU^Q:1-372,H:72-195^98.39%ID^E:1e-80^RecName: Full=Transcription factor 15;^Eukaryota; Metazoa; Chordata; Craniata; Vertebrata; Euteleostomi; Mammalia; Eutheria; Euarchontoglires; Glires; Rodentia; Sciurognathi; Muroidea; Cricetidae; Cricetinae; Mesocricetus	c522_g1_i2|m.19	551-252[-]
c569_g1	c569_g1_i1	POL_MPMV^POL_MPMV^Q:500-132,H:643-765^41.46%ID^E:1e-20^RecName: Full=Pol polyprotein;^Viruses; Retro-transcribing viruses; Retroviridae; Orthoretrovirinae; Betaretrovirus
c597_g1	c597_g1_i1	LORF2_MOUSE^LORF2_MOUSE^Q:220-41,H:1124-1187^56.25%ID^E:3e-14^RecName: Full=LINE-1 retrotransposable element ORF2 protein;^Eukaryota; Metazoa; Chordata; Craniata; Vertebrata; Euteleostomi; Mammalia; Eutheria; Euarchontoglires; Glires; Rodentia; Sciurognathi; Muroidea; Muridae; Murinae; Mus; Mus
c597_g1	c597_g1_i2	LORF2_MOUSE^LORF2_MOUSE^Q:148-41,H:1149-1187^53.85%ID^E:1e-06^RecName: Full=LINE-1 retrotransposable element ORF2 protein;^Eukaryota; Metazoa; Chordata; Craniata; Vertebrata; Euteleostomi; Mammalia; Eutheria; Euarchontoglires; Glires; Rodentia; Sciurognathi; Muroidea; Muridae; Murinae; Mus; Mus`LORF2_MOUSE^LORF2_MOUSE^Q:230-168,H:1109-1129^57.14%ID^E:1e-06^RecName: Full=LINE-1 retrotransposable e…
c649_g1	c649_g1_i1	SL9A5_RAT^SL9A5_RAT^Q:145-50,H:219-250^87.5%ID^E:4e-10^RecName: Full=Sodium/hydrogen exchanger 5;^Eukaryota; Metazoa; Chordata; Craniata; Vertebrata; Euteleostomi; Mammalia; Eutheria; Euarchontoglires; Glires; Rodentia; Sciurognathi; Muroidea; Muridae; Murinae; Rattus
c713_g1	c713_g1_i1	PK1L1_MOUSE^PK1L1_MOUSE^Q:198-1,H:1700-1765^87.88%ID^E:2e-28^RecName: Full=Polycystic kidney disease protein 1-like 1;^Eukaryota; Metazoa; Chordata; Craniata; Vertebrata; Euteleostomi; Mammalia; Eutheria; Euarchontoglires; Glires; Rodentia; Sciurognathi; Muroidea; Muridae; Murinae; Mus; Mus	c713_g1_i1|m.32	339-1[-]	PK1L1_MOUSE^PK1L1_MOUSE^Q:48-113,H:1700-1765^87.88%ID^E:2e-30^RecName: Full=Polycystic kidney disease protein 1-like 1;^Eukaryota; Metazoa; Chordata; Craniata; Vertebrata; Euteleostomi; Mammalia; Eutheria; Euarchontoglires; Glires; Rodentia; Sciurognathi; Muroidea; Muridae; Murinae; Mus; Mus
c717_g1	c717_g1_i2	LORF2_MOUSE^LORF2_MOUSE^Q:331-107,H:614-688^61.33%ID^E:4e-26^RecName: Full=LINE-1 retrotransposable element ORF2 protein;^Eukaryota; Metazoa; Chordata; Craniata; Vertebrata; Euteleostomi; Mammalia; Eutheria; Euarchontoglires; Glires; Rodentia; Sciurognathi; Muroidea; Muridae; Murinae; Mus; Mus`LORF2_MOUSE^LORF2_MOUSE^Q:104-3,H:690-723^67.65%ID^E:4e-26^RecName: Full=LINE-1 retrotransposable elemen…
c818_g1	c818_g1_i2	LORF2_MOUSE^LORF2_MOUSE^Q:160-8,H:1071-1126^48.21%ID^E:5e-06^RecName: Full=LINE-1 retrotransposable element ORF2 protein;^Eukaryota; Metazoa; Chordata; Craniata; Vertebrata; Euteleostomi; Mammalia; Eutheria; Euarchontoglires; Glires; Rodentia; Sciurognathi; Muroidea; Muridae; Murinae; Mus; Mus
c822_g1	c822_g1_i1	SIM11_MOUSE^SIM11_MOUSE^Q:172-333,H:1-55^78.18%ID^E:7e-20^RecName: Full=Small integral membrane protein 11;^Eukaryota; Metazoa; Chordata; Craniata; Vertebrata; Euteleostomi; Mammalia; Eutheria; Euarchontoglires; Glires; Rodentia; Sciurognathi; Muroidea; Muridae; Murinae; Mus; Mus	c822_g1_i1|m.48	3-461[+]
c823_g1	c823_g1_i1	PO113_HUMAN^PO113_HUMAN^Q:96-437,H:20-163^30.14%ID^E:4e-11^RecName: Full=Endogenous retrovirus group K member 113 Pol protein;^Eukaryota; Metazoa; Chordata; Craniata; Vertebrata; Euteleostomi; Mammalia; Eutheria; Euarchontoglires; Primates; Haplorrhini; Catarrhini; Hominidae; Homo`PO113_HUMAN^PO113_HUMAN^Q:431-520,H:162-192^54.84%ID^E:4e-11^RecName: Full=Endogenous retrovirus group K member 113 P…
c823_g1	c823_g1_i2	PO113_HUMAN^PO113_HUMAN^Q:31-360,H:21-163^28.97%ID^E:4e-10^RecName: Full=Endogenous retrovirus group K member 113 Pol protein;^Eukaryota; Metazoa; Chordata; Craniata; Vertebrata; Euteleostomi; Mammalia; Eutheria; Euarchontoglires; Primates; Haplorrhini; Catarrhini; Hominidae; Homo`PO113_HUMAN^PO113_HUMAN^Q:354-443,H:162-192^54.84%ID^E:4e-10^RecName: Full=Endogenous retrovirus group K member 113 P…
c909_g1	c909_g1_i1	EDC3_MOUSE^EDC3_MOUSE^Q:252-416,H:1-55^100%ID^E:4e-29^RecName: Full=Enhancer of mRNA-decapping protein 3;^Eukaryota; Metazoa; Chordata; Craniata; Vertebrata; Euteleostomi; Mammalia; Eutheria; Euarchontoglires; Glires; Rodentia; Sciurognathi; Muroidea; Muridae; Murinae; Mus; Mus
c909_g1	c909_g1_i2	EDC3_MOUSE^EDC3_MOUSE^Q:36-200,H:1-55^100%ID^E:5e-30^RecName: Full=Enhancer of mRNA-decapping protein 3;^Eukaryota; Metazoa; Chordata; Craniata; Vertebrata; Euteleostomi; Mammalia; Eutheria; Euarchontoglires; Glires; Rodentia; Sciurognathi; Muroidea; Muridae; Murinae; Mus; Mus
c933_g2	c933_g2_i1	LORF2_MOUSE^LORF2_MOUSE^Q:380-234,H:88-137^44%ID^E:8e-09^RecName: Full=LINE-1 retrotransposable element ORF2 protein;^Eukaryota; Metazoa; Chordata; Craniata; Vertebrata; Euteleostomi; Mammalia; Eutheria; Euarchontoglires; Glires; Rodentia; Sciurognathi; Muroidea; Muridae; Murinae; Mus; Mus`LORF2_MOUSE^LORF2_MOUSE^Q:504-403,H:26-59^52.94%ID^E:8e-09^RecName: Full=LINE-1 retrotransposable element OR…	c933_g2_i1|m.65	728-330[-]
c945_g1	c945_g1_i1	RM50_MOUSE^RM50_MOUSE^Q:3-104,H:126-159^76.47%ID^E:1e-10^RecName: Full=39S ribosomal protein L50, mitochondrial;^Eukaryota; Metazoa; Chordata; Craniata; Vertebrata; Euteleostomi; Mammalia; Eutheria; Euarchontoglires; Glires; Rodentia; Sciurognathi; Muroidea; Muridae; Murinae; Mus; Mus
c987_g1	c987_g1_i1	LORF2_MOUSE^LORF2_MOUSE^Q:53-208,H:143-198^62.5%ID^E:6e-13^RecName: Full=LINE-1 retrotransposable element ORF2 protein;^Eukaryota; Metazoa; Chordata; Craniata; Vertebrata; Euteleostomi; Mammalia; Eutheria; Euarchontoglires; Glires; Rodentia; Sciurognathi; Muroidea; Muridae; Murinae; Mus; Mus
c1062_g1	c1062_g1_i1	UBP29_MOUSE^UBP29_MOUSE^Q:32-877,H:610-865^47.47%ID^E:2e-53^RecName: Full=Ubiquitin carboxyl-terminal hydrolase 29;^Eukaryota; Metazoa; Chordata; Craniata; Vertebrata; Euteleostomi; Mammalia; Eutheria; Euarchontoglires; Glires; Rodentia; Sciurognathi; Muroidea; Muridae; Murinae; Mus; Mus	c1062_g1_i1|m.85	2-985[+]	UBP29_MOUSE^UBP29_MOUSE^Q:11-292,H:610-865^47.47%ID^E:4e-65^RecName: Full=Ubiquitin carboxyl-terminal hydrolase 29;^Eukaryota; Metazoa; Chordata; Craniata; Vertebrata; Euteleostomi; Mammalia; Eutheria; Euarchontoglires; Glires; Rodentia; Sciurognathi; Muroidea; Muridae; Murinae; Mus; Mus	PF00443.24^UCH^Ubiquitin carboxyl-terminal hydrolase^144-252^E:6.6e-15
c1062_g1	c1062_g1_i2	UBP29_MOUSE^UBP29_MOUSE^Q:1-1161,H:502-859^47.91%ID^E:1e-83^RecName: Full=Ubiquitin carboxyl-terminal hydrolase 29;^Eukaryota; Metazoa; Chordata; Craniata; Vertebrata; Euteleostomi; Mammalia; Eutheria; Euarchontoglires; Glires; Rodentia; Sciurognathi; Muroidea; Muridae; Murinae; Mus; Mus	c1062_g1_i2|m.86	1-1281[+]	UBP29_MOUSE^UBP29_MOUSE^Q:1-391,H:502-865^47.7%ID^E:5e-96^RecName: Full=Ubiquitin carboxyl-terminal hydrolase 29;^Eukaryota; Metazoa; Chordata; Craniata; Vertebrata; Euteleostomi; Mammalia; Eutheria; Euarchontoglires; Glires; Rodentia; Sciurognathi; Muroidea; Muridae; Murinae; Mus; Mus	PF00443.24^UCH^Ubiquitin carboxyl-terminal hydrolase^1-351^E:1.2e-20
c1158_g1	c1158_g1_i1	LORF2_HUMAN^LORF2_HUMAN^Q:495-806,H:1135-1239^34.29%ID^E:6e-10^RecName: Full=LINE-1 retrotransposable element ORF2 protein;^Eukaryota; Metazoa; Chordata; Craniata; Vertebrata; Euteleostomi; Mammalia; Eutheria; Euarchontoglires; Primates; Haplorrhini; Catarrhini; Hominidae; Homo`LORF2_HUMAN^LORF2_HUMAN^Q:407-505,H:1101-1133^45.45%ID^E:6e-10^RecName: Full=LINE-1 retrotransposable element ORF2 prote…
c1158_g1	c1158_g1_i2	LORF2_HUMAN^LORF2_HUMAN^Q:497-808,H:1135-1239^34.29%ID^E:6e-10^RecName: Full=LINE-1 retrotransposable element ORF2 protein;^Eukaryota; Metazoa; Chordata; Craniata; Vertebrata; Euteleostomi; Mammalia; Eutheria; Euarchontoglires; Primates; Haplorrhini; Catarrhini; Hominidae; Homo`LORF2_HUMAN^LORF2_HUMAN^Q:409-507,H:1101-1133^45.45%ID^E:6e-10^RecName: Full=LINE-1 retrotransposable element ORF2 prote…
c1164_g1	c1164_g1_i1	LORF2_MOUSE^LORF2_MOUSE^Q:341-234,H:15-50^52.78%ID^E:7e-08^RecName: Full=LINE-1 retrotransposable element ORF2 protein;^Eukaryota; Metazoa; Chordata; Craniata; Vertebrata; Euteleostomi; Mammalia; Eutheria; Euarchontoglires; Glires; Rodentia; Sciurognathi; Muroidea; Muridae; Murinae; Mus; Mus`LORF2_MOUSE^LORF2_MOUSE^Q:235-143,H:55-85^58.06%ID^E:7e-08^RecName: Full=LINE-1 retrotransposable element …
c1165_g1	c1165_g1_i1	OR2W5_HUMAN^OR2W5_HUMAN^Q:247-2,H:12-93^70.73%ID^E:6e-33^RecName: Full=Putative olfactory receptor 2W5;^Eukaryota; Metazoa; Chordata; Craniata; Vertebrata; Euteleostomi; Mammalia; Eutheria; Euarchontoglires; Primates; Haplorrhini; Catarrhini; Hominidae; Homo
c1203_g1	c1203_g1_i1	LORF2_MOUSE^LORF2_MOUSE^Q:364-158,H:1210-1279^50.7%ID^E:8e-13^RecName: Full=LINE-1 retrotransposable element ORF2 protein;^Eukaryota; Metazoa; Chordata; Craniata; Vertebrata; Euteleostomi; Mammalia; Eutheria; Euarchontoglires; Glires; Rodentia; Sciurognathi; Muroidea; Muridae; Murinae; Mus; Mus
c1203_g1	c1203_g1_i2	LORF2_MOUSE^LORF2_MOUSE^Q:299-114,H:1210-1270^45.16%ID^E:3e-10^RecName: Full=LINE-1 retrotransposable element ORF2 protein;^Eukaryota; Metazoa; Chordata; Craniata; Vertebrata; Euteleostomi; Mammalia; Eutheria; Euarchontoglires; Glires; Rodentia; Sciurognathi; Muroidea; Muridae; Murinae; Mus; Mus
c1292_g1	c1292_g1_i1	CRHBP_MOUSE^CRHBP_MOUSE^Q:311-228,H:1-28^92.86%ID^E:3e-09^RecName: Full=Corticotropin-releasing factor-binding protein;^Eukaryota; Metazoa; Chordata; Craniata; Vertebrata; Euteleostomi; Mammalia; Eutheria; Euarchontoglires; Glires; Rodentia; Sciurognathi; Muroidea; Muridae; Murinae; Mus; Mus
c1564_g1	c1564_g1_i1	LORF2_MOUSE^LORF2_MOUSE^Q:167-3,H:1078-1131^56.36%ID^E:3e-07^RecName: Full=LINE-1 retrotransposable element ORF2 protein;^Eukaryota; Metazoa; Chordata; Craniata; Vertebrata; Euteleostomi; Mammalia; Eutheria; Euarchontoglires; Glires; Rodentia; Sciurognathi; Muroidea; Muridae; Murinae; Mus; Mus
c1564_g1	c1564_g1_i2	LORF2_MOUSE^LORF2_MOUSE^Q:167-3,H:1078-1131^58.18%ID^E:2e-08^RecName: Full=LINE-1 retrotransposable element ORF2 protein;^Eukaryota; Metazoa; Chordata; Craniata; Vertebrata; Euteleostomi; Mammalia; Eutheria; Euarchontoglires; Glires; Rodentia; Sciurognathi; Muroidea; Muridae; Murinae; Mus; Mus
c1566_g1	c1566_g1_i1	LORF2_MOUSE^LORF2_MOUSE^Q:285-100,H:1108-1170^41.27%ID^E:1e-07^RecName: Full=LINE-1 retrotransposable element ORF2 protein;^Eukaryota; Metazoa; Chordata; Craniata; Vertebrata; Euteleostomi; Mammalia; Eutheria; Euarchontoglires; Glires; Rodentia; Sciurognathi; Muroidea; Muridae; Murinae; Mus; Mus
c1566_g1	c1566_g1_i2	LORF2_MOUSE^LORF2_MOUSE^Q:259-74,H:1108-1170^41.27%ID^E:1e-07^RecName: Full=LINE-1 retrotransposable element ORF2 protein;^Eukaryota; Metazoa; Chordata; Craniata; Vertebrata; Euteleostomi; Mammalia; Eutheria; Euarchontoglires; Glires; Rodentia; Sciurognathi; Muroidea; Muridae; Murinae; Mus; Mus
c1633_g1	c1633_g1_i1	WNT9A_MOUSE^WNT9A_MOUSE^Q:279-1,H:85-177^100%ID^E:2e-60^RecName: Full=Protein Wnt-9a;^Eukaryota; Metazoa; Chordata; Craniata; Vertebrata; Euteleostomi; Mammalia; Eutheria; Euarchontoglires; Glires; Rodentia; Sciurognathi; Muroidea; Muridae; Murinae; Mus; Mus
c1705_g1	c1705_g1_i1	LORF2_HUMAN^LORF2_HUMAN^Q:908-1024,H:813-851^56.41%ID^E:1e-05^RecName: Full=LINE-1 retrotransposable element ORF2 protein;^Eukaryota; Metazoa; Chordata; Craniata; Vertebrata; Euteleostomi; Mammalia; Eutheria; Euarchontoglires; Primates; Haplorrhini; Catarrhini; Hominidae; Homo
c1872_g1	c1872_g1_i1	LORF2_HUMAN^LORF2_HUMAN^Q:935-279,H:384-607^35.81%ID^E:3e-21^RecName: Full=LINE-1 retrotransposable element ORF2 protein;^Eukaryota; Metazoa; Chordata; Craniata; Vertebrata; Euteleostomi; Mammalia; Eutheria; Euarchontoglires; Primates; Haplorrhini; Catarrhini; Hominidae; Homo`LORF2_HUMAN^LORF2_HUMAN^Q:577-80,H:505-673^32.61%ID^E:4e-16^RecName: Full=LINE-1 retrotransposable element ORF2 protein;^E…
c1873_g1	c1873_g1_i1	LORF2_HUMAN^LORF2_HUMAN^Q:601-347,H:863-946^32.94%ID^E:5e-08^RecName: Full=LINE-1 retrotransposable element ORF2 protein;^Eukaryota; Metazoa; Chordata; Craniata; Vertebrata; Euteleostomi; Mammalia; Eutheria; Euarchontoglires; Primates; Haplorrhini; Catarrhini; Hominidae; Homo`LORF2_HUMAN^LORF2_HUMAN^Q:681-607,H:829-853^48%ID^E:5e-08^RecName: Full=LINE-1 retrotransposable element ORF2 protein;^Euk…
c1873_g1	c1873_g1_i2	LORF2_HUMAN^LORF2_HUMAN^Q:742-488,H:863-946^32.94%ID^E:7e-08^RecName: Full=LINE-1 retrotransposable element ORF2 protein;^Eukaryota; Metazoa; Chordata; Craniata; Vertebrata; Euteleostomi; Mammalia; Eutheria; Euarchontoglires; Primates; Haplorrhini; Catarrhini; Hominidae; Homo`LORF2_HUMAN^LORF2_HUMAN^Q:822-748,H:829-853^48%ID^E:7e-08^RecName: Full=LINE-1 retrotransposable element ORF2 protein;^Euk…
c1999_g1	c1999_g1_i1	LORF2_HUMAN^LORF2_HUMAN^Q:484-326,H:799-852^53.7%ID^E:1e-07^RecName: Full=LINE-1 retrotransposable element ORF2 protein;^Eukaryota; Metazoa; Chordata; Craniata; Vertebrata; Euteleostomi; Mammalia; Eutheria; Euarchontoglires; Primates; Haplorrhini; Catarrhini; Hominidae; Homo	c1999_g1_i1|m.154	3-413[+]
c2127_g1	c2127_g1_i1	RSSA_MOUSE^RSSA_MOUSE^Q:791-1675,H:1-295^99.32%ID^E:0^RecName: Full=40S ribosomal protein SA {ECO:0000255|HAMAP-Rule:MF_03016};^Eukaryota; Metazoa; Chordata; Craniata; Vertebrata; Euteleostomi; Mammalia; Eutheria; Euarchontoglires; Glires; Rodentia; Sciurognathi; Muroidea; Muridae; Murinae; Mus; Mus	c2127_g1_i1|m.169	791-1678[+]	RSSA_MOUSE^RSSA_MOUSE^Q:1-295,H:1-295^99.32%ID^E:0^RecName: Full=40S ribosomal protein SA {ECO:0000255|HAMAP-Rule:MF_03016};^Eukaryota; Metazoa; Chordata; Craniata; Vertebrata; Euteleostomi; Mammalia; Eutheria; Euarchontoglires; Glires; Rodentia; Sciurognathi; Muroidea; Muridae; Murinae; Mus; Mus	PF00318.15^Ribosomal_S2^Ribosomal protein S2^19-185^E:9.4e-39
c2140_g1	c2140_g1_i1	NACA_DANRE^NACA_DANRE^Q:115-363,H:125-214^36.67%ID^E:6e-08^RecName: Full=Nascent polypeptide-associated complex subunit alpha;^Eukaryota; Metazoa; Chordata; Craniata; Vertebrata; Euteleostomi; Actinopterygii; Neopterygii; Teleostei; Ostariophysi; Cypriniformes; Cyprinidae; Danio`NACA_DANRE^NACA_DANRE^Q:51-104,H:103-120^83.33%ID^E:6e-08^RecName: Full=Nascent polypeptide-associated complex subunit …
c2140_g1	c2140_g1_i2	NACAM_MOUSE^NACAM_MOUSE^Q:145-198,H:2075-2092^83.33%ID^E:3e-06^RecName: Full=Nascent polypeptide-associated complex subunit alpha, muscle-specific form;^Eukaryota; Metazoa; Chordata; Craniata; Vertebrata; Euteleostomi; Mammalia; Eutheria; Euarchontoglires; Glires; Rodentia; Sciurognathi; Muroidea; Muridae; Murinae; Mus; Mus`NACAM_MOUSE^NACAM_MOUSE^Q:209-295,H:2097-2128^53.12%ID^E:3e-06^RecName: F…
c2150_g1	c2150_g1_i1	POL_AVIRE^POL_AVIRE^Q:423-887,H:79-238^30.06%ID^E:4e-08^RecName: Full=Pol polyprotein;^Viruses; Retro-transcribing viruses; Retroviridae; Orthoretrovirinae; Gammaretrovirus
c2153_g1	c2153_g1_i1	PLST_CRIGR^PLST_CRIGR^Q:134-2023,H:1-630^99.21%ID^E:0^RecName: Full=Plastin-3;^Eukaryota; Metazoa; Chordata; Craniata; Vertebrata; Euteleostomi; Mammalia; Eutheria; Euarchontoglires; Glires; Rodentia; Sciurognathi; Muroidea; Cricetidae; Cricetinae; Cricetulus	c2153_g1_i1|m.173	134-2026[+]	PLST_CRIGR^PLST_CRIGR^Q:1-630,H:1-630^99.21%ID^E:0^RecName: Full=Plastin-3;^Eukaryota; Metazoa; Chordata; Craniata; Vertebrata; Euteleostomi; Mammalia; Eutheria; Euarchontoglires; Glires; Rodentia; Sciurognathi; Muroidea; Cricetidae; Cricetinae; Cricetulus	PF13499.1^EF-hand_7^EF-hand domain pair^17-81^E:1.1e-13`PF13833.1^EF-hand_8^EF-hand domain pair^64-78^E:0.0091`PF13202.1^EF-hand_5^EF hand^65-77^E:0.0014`PF00307.26^CH^Calponin homology (CH) domain^127-237^E:2.5e-20`PF11971.3^CAMSAP_CH^CAMSAP CH domain^145-219^E:2.9e-05`PF00307.26^CH^Calponin homology (CH) domain^270-377^E:4.1e-21`PF00307.26^CH^Calponin homology (CH) domain^400-505^E:3.3e-16`PF00…
c2153_g1	c2153_g1_i2	PLST_CRIGR^PLST_CRIGR^Q:204-2093,H:1-630^99.21%ID^E:0^RecName: Full=Plastin-3;^Eukaryota; Metazoa; Chordata; Craniata; Vertebrata; Euteleostomi; Mammalia; Eutheria; Euarchontoglires; Glires; Rodentia; Sciurognathi; Muroidea; Cricetidae; Cricetinae; Cricetulus	c2153_g1_i2|m.174	204-2096[+]	PLST_CRIGR^PLST_CRIGR^Q:1-630,H:1-630^99.21%ID^E:0^RecName: Full=Plastin-3;^Eukaryota; Metazoa; Chordata; Craniata; Vertebrata; Euteleostomi; Mammalia; Eutheria; Euarchontoglires; Glires; Rodentia; Sciurognathi; Muroidea; Cricetidae; Cricetinae; Cricetulus	PF13499.1^EF-hand_7^EF-hand domain pair^17-81^E:1.1e-13`PF13833.1^EF-hand_8^EF-hand domain pair^64-78^E:0.0091`PF13202.1^EF-hand_5^EF hand^65-77^E:0.0014`PF00307.26^CH^Calponin homology (CH) domain^127-237^E:2.5e-20`PF11971.3^CAMSAP_CH^CAMSAP CH domain^145-219^E:2.9e-05`PF00307.26^CH^Calponin homology (CH) domain^270-377^E:4.1e-21`PF00307.26^CH^Calponin homology (CH) domain^400-505^E:3.3e-16`PF00…
c2168_g1	c2168_g1_i1	ELMD3_MOUSE^ELMD3_MOUSE^Q:1967-828,H:1-381^85.34%ID^E:0^RecName: Full=ELMO domain-containing protein 3;^Eukaryota; Metazoa; Chordata; Craniata; Vertebrata; Euteleostomi; Mammalia; Eutheria; Euarchontoglires; Glires; Rodentia; Sciurognathi; Muroidea; Muridae; Murinae; Mus; Mus	c2168_g1_i1|m.177	1967-825[-]	ELMD3_MOUSE^ELMD3_MOUSE^Q:1-380,H:1-381^85.34%ID^E:0^RecName: Full=ELMO domain-containing protein 3;^Eukaryota; Metazoa; Chordata; Craniata; Vertebrata; Euteleostomi; Mammalia; Eutheria; Euarchontoglires; Glires; Rodentia; Sciurognathi; Muroidea; Muridae; Murinae; Mus; Mus	PF04727.8^ELMO_CED12^ELMO/CED-12 family^154-313^E:2.7e-35
c2168_g1	c2168_g1_i1	ELMD3_MOUSE^ELMD3_MOUSE^Q:1967-828,H:1-381^85.34%ID^E:0^RecName: Full=ELMO domain-containing protein 3;^Eukaryota; Metazoa; Chordata; Craniata; Vertebrata; Euteleostomi; Mammalia; Eutheria; Euarchontoglires; Glires; Rodentia; Sciurognathi; Muroidea; Muridae; Murinae; Mus; Mus	c2168_g1_i1|m.178	1495-1992[+]
c2168_g1	c2168_g1_i1	ELMD3_MOUSE^ELMD3_MOUSE^Q:1967-828,H:1-381^85.34%ID^E:0^RecName: Full=ELMO domain-containing protein 3;^Eukaryota; Metazoa; Chordata; Craniata; Vertebrata; Euteleostomi; Mammalia; Eutheria; Euarchontoglires; Glires; Rodentia; Sciurognathi; Muroidea; Muridae; Murinae; Mus; Mus	c2168_g1_i1|m.179	1386-1838[+]
c2168_g1	c2168_g1_i2	ELMD3_MOUSE^ELMD3_MOUSE^Q:1967-828,H:1-381^85.34%ID^E:0^RecName: Full=ELMO domain-containing protein 3;^Eukaryota; Metazoa; Chordata; Craniata; Vertebrata; Euteleostomi; Mammalia; Eutheria; Euarchontoglires; Glires; Rodentia; Sciurognathi; Muroidea; Muridae; Murinae; Mus; Mus	c2168_g1_i2|m.180	1967-825[-]	ELMD3_MOUSE^ELMD3_MOUSE^Q:1-380,H:1-381^85.34%ID^E:0^RecName: Full=ELMO domain-containing protein 3;^Eukaryota; Metazoa; Chordata; Craniata; Vertebrata; Euteleostomi; Mammalia; Eutheria; Euarchontoglires; Glires; Rodentia; Sciurognathi; Muroidea; Muridae; Murinae; Mus; Mus	PF04727.8^ELMO_CED12^ELMO/CED-12 family^154-313^E:2.7e-35
c2168_g1	c2168_g1_i2	ELMD3_MOUSE^ELMD3_MOUSE^Q:1967-828,H:1-381^85.34%ID^E:0^RecName: Full=ELMO domain-containing protein 3;^Eukaryota; Metazoa; Chordata; Craniata; Vertebrata; Euteleostomi; Mammalia; Eutheria; Euarchontoglires; Glires; Rodentia; Sciurognathi; Muroidea; Muridae; Murinae; Mus; Mus	c2168_g1_i2|m.181	1495-1992[+]
c2168_g1	c2168_g1_i2	ELMD3_MOUSE^ELMD3_MOUSE^Q:1967-828,H:1-381^85.34%ID^E:0^RecName: Full=ELMO domain-containing protein 3;^Eukaryota; Metazoa; Chordata; Craniata; Vertebrata; Euteleostomi; Mammalia; Eutheria; Euarchontoglires; Glires; Rodentia; Sciurognathi; Muroidea; Muridae; Murinae; Mus; Mus	c2168_g1_i2|m.182	1386-1838[+]
c2170_g1	c2170_g1_i1	ELOV2_HUMAN^ELOV2_HUMAN^Q:1294-1401,H:66-101^50%ID^E:3e-06^RecName: Full=Elongation of very long chain fatty acids protein 2;^Eukaryota; Metazoa; Chordata; Craniata; Vertebrata; Euteleostomi; Mammalia; Eutheria; Euarchontoglires; Primates; Haplorrhini; Catarrhini; Hominidae; Homo`ELOV2_HUMAN^ELOV2_HUMAN^Q:1151-1285,H:13-62^48%ID^E:3e-06^RecName: Full=Elongation of very long chain fatty acids prot…
c2184_g1	c2184_g1_i1	PTPRG_MOUSE^PTPRG_MOUSE^Q:238-942,H:1208-1442^98.3%ID^E:1e-155^RecName: Full=Receptor-type tyrosine-protein phosphatase gamma;^Eukaryota; Metazoa; Chordata; Craniata; Vertebrata; Euteleostomi; Mammalia; Eutheria; Euarchontoglires; Glires; Rodentia; Sciurognathi; Muroidea; Muridae; Murinae; Mus; Mus`PTPRG_MOUSE^PTPRG_MOUSE^Q:238-858,H:909-1123^26.48%ID^E:2e-13^RecName: Full=Receptor-type tyrosine-…	c2184_g1_i1|m.187	175-945[+]	PTPRG_MOUSE^PTPRG_MOUSE^Q:22-256,H:1208-1442^98.3%ID^E:2e-161^RecName: Full=Receptor-type tyrosine-protein phosphatase gamma;^Eukaryota; Metazoa; Chordata; Craniata; Vertebrata; Euteleostomi; Mammalia; Eutheria; Euarchontoglires; Glires; Rodentia; Sciurognathi; Muroidea; Muridae; Murinae; Mus; Mus`PTPRG_MOUSE^PTPRG_MOUSE^Q:22-228,H:909-1123^26.48%ID^E:3e-15^RecName: Full=Receptor-type tyrosine-pr…	PF00102.22^Y_phosphatase^Protein-tyrosine phosphatase^22-219^E:1e-46
c2184_g1	c2184_g1_i2	PTPRG_MOUSE^PTPRG_MOUSE^Q:1-1164,H:1055-1442^99.23%ID^E:0^RecName: Full=Receptor-type tyrosine-protein phosphatase gamma;^Eukaryota; Metazoa; Chordata; Craniata; Vertebrata; Euteleostomi; Mammalia; Eutheria; Euarchontoglires; Glires; Rodentia; Sciurognathi; Muroidea; Muridae; Murinae; Mus; Mus`PTPRG_MOUSE^PTPRG_MOUSE^Q:277-1080,H:845-1123^28.27%ID^E:5e-23^RecName: Full=Receptor-type tyrosine-prot…	c2184_g1_i2|m.188	1-1167[+]	PTPRG_MOUSE^PTPRG_MOUSE^Q:1-388,H:1055-1442^99.23%ID^E:0^RecName: Full=Receptor-type tyrosine-protein phosphatase gamma;^Eukaryota; Metazoa; Chordata; Craniata; Vertebrata; Euteleostomi; Mammalia; Eutheria; Euarchontoglires; Glires; Rodentia; Sciurognathi; Muroidea; Muridae; Murinae; Mus; Mus`PTPRG_MOUSE^PTPRG_MOUSE^Q:93-360,H:845-1123^28.27%ID^E:2e-24^RecName: Full=Receptor-type tyrosine-protein…	PF00102.22^Y_phosphatase^Protein-tyrosine phosphatase^1-61^E:1.1e-21`PF00102.22^Y_phosphatase^Protein-tyrosine phosphatase^118-351^E:1.9e-58
c2184_g1	c2184_g1_i2	PTPRG_MOUSE^PTPRG_MOUSE^Q:1-1164,H:1055-1442^99.23%ID^E:0^RecName: Full=Receptor-type tyrosine-protein phosphatase gamma;^Eukaryota; Metazoa; Chordata; Craniata; Vertebrata; Euteleostomi; Mammalia; Eutheria; Euarchontoglires; Glires; Rodentia; Sciurognathi; Muroidea; Muridae; Murinae; Mus; Mus`PTPRG_MOUSE^PTPRG_MOUSE^Q:277-1080,H:845-1123^28.27%ID^E:5e-23^RecName: Full=Receptor-type tyrosine-prot…	c2184_g1_i2|m.189	552-214[-]
c2186_g1	c2186_g1_i1	LY6E_MOUSE^LY6E_MOUSE^Q:1438-1112,H:1-109^76.15%ID^E:1e-50^RecName: Full=Lymphocyte antigen 6E;^Eukaryota; Metazoa; Chordata; Craniata; Vertebrata; Euteleostomi; Mammalia; Eutheria; Euarchontoglires; Glires; Rodentia; Sciurognathi; Muroidea; Muridae; Murinae; Mus; Mus	c2186_g1_i1|m.190	1382-1819[+]
c2186_g1	c2186_g1_i1	LY6E_MOUSE^LY6E_MOUSE^Q:1438-1112,H:1-109^76.15%ID^E:1e-50^RecName: Full=Lymphocyte antigen 6E;^Eukaryota; Metazoa; Chordata; Craniata; Vertebrata; Euteleostomi; Mammalia; Eutheria; Euarchontoglires; Glires; Rodentia; Sciurognathi; Muroidea; Muridae; Murinae; Mus; Mus	c2186_g1_i1|m.191	1438-1046[-]	LY6E_MOUSE^LY6E_MOUSE^Q:1-112,H:1-112^76.79%ID^E:9e-58^RecName: Full=Lymphocyte antigen 6E;^Eukaryota; Metazoa; Chordata; Craniata; Vertebrata; Euteleostomi; Mammalia; Eutheria; Euarchontoglires; Glires; Rodentia; Sciurognathi; Muroidea; Muridae; Murinae; Mus; Mus	PF00021.16^UPAR_LY6^u-PAR/Ly-6 domain^23-99^E:4.2e-13
c2200_g1	c2200_g1_i1	CSN2_RAT^CSN2_RAT^Q:3947-2679,H:28-443^98.35%ID^E:0^RecName: Full=COP9 signalosome complex subunit 2;^Eukaryota; Metazoa; Chordata; Craniata; Vertebrata; Euteleostomi; Mammalia; Eutheria; Euarchontoglires; Glires; Rodentia; Sciurognathi; Muroidea; Muridae; Murinae; Rattus	c2200_g1_i1|m.194	4043-2676[-]	CSN2_RAT^CSN2_RAT^Q:6-455,H:1-443^98.44%ID^E:0^RecName: Full=COP9 signalosome complex subunit 2;^Eukaryota; Metazoa; Chordata; Craniata; Vertebrata; Euteleostomi; Mammalia; Eutheria; Euarchontoglires; Glires; Rodentia; Sciurognathi; Muroidea; Muridae; Murinae; Rattus	PF10075.4^PCI_Csn8^COP9 signalosome, subunit CSN8^285-420^E:4.3e-22`PF01399.22^PCI^PCI domain^322-423^E:9.8e-26
c2200_g1	c2200_g1_i2	CSN2_RAT^CSN2_RAT^Q:3926-2679,H:28-443^100%ID^E:0^RecName: Full=COP9 signalosome complex subunit 2;^Eukaryota; Metazoa; Chordata; Craniata; Vertebrata; Euteleostomi; Mammalia; Eutheria; Euarchontoglires; Glires; Rodentia; Sciurognathi; Muroidea; Muridae; Murinae; Rattus	c2200_g1_i2|m.195	4022-2676[-]	CSN2_RAT^CSN2_RAT^Q:6-448,H:1-443^100%ID^E:0^RecName: Full=COP9 signalosome complex subunit 2;^Eukaryota; Metazoa; Chordata; Craniata; Vertebrata; Euteleostomi; Mammalia; Eutheria; Euarchontoglires; Glires; Rodentia; Sciurognathi; Muroidea; Muridae; Murinae; Rattus	PF10075.4^PCI_Csn8^COP9 signalosome, subunit CSN8^278-414^E:4.2e-22`PF01399.22^PCI^PCI domain^315-416^E:9.5e-26
c2212_g1	c2212_g1_i1	LORF2_HUMAN^LORF2_HUMAN^Q:301-525,H:804-886^36.14%ID^E:9e-07^RecName: Full=LINE-1 retrotransposable element ORF2 protein;^Eukaryota; Metazoa; Chordata; Craniata; Vertebrata; Euteleostomi; Mammalia; Eutheria; Euarchontoglires; Primates; Haplorrhini; Catarrhini; Hominidae; Homo
c2330_g2	c2330_g2_i1	LORF2_MOUSE^LORF2_MOUSE^Q:211-20,H:535-599^44.62%ID^E:2e-06^RecName: Full=LINE-1 retrotransposable element ORF2 protein;^Eukaryota; Metazoa; Chordata; Craniata; Vertebrata; Euteleostomi; Mammalia; Eutheria; Euarchontoglires; Glires; Rodentia; Sciurognathi; Muroidea; Muridae; Murinae; Mus; Mus
c2498_g1	c2498_g1_i1	TCPQM_HUMAN^TCPQM_HUMAN^Q:1740-115,H:3-544^66.3%ID^E:0^RecName: Full=Putative T-complex protein 1 subunit theta-like 2;^Eukaryota; Metazoa; Chordata; Craniata; Vertebrata; Euteleostomi; Mammalia; Eutheria; Euarchontoglires; Primates; Haplorrhini; Catarrhini; Hominidae; Homo	c2498_g1_i1|m.219	1773-82[-]	TCPQM_HUMAN^TCPQM_HUMAN^Q:12-553,H:3-544^66.3%ID^E:0^RecName: Full=Putative T-complex protein 1 subunit theta-like 2;^Eukaryota; Metazoa; Chordata; Craniata; Vertebrata; Euteleostomi; Mammalia; Eutheria; Euarchontoglires; Primates; Haplorrhini; Catarrhini; Hominidae; Homo	PF00118.19^Cpn60_TCP1^TCP-1/cpn60 chaperonin family^52-532^E:2e-93
c2498_g1	c2498_g1_i1	TCPQM_HUMAN^TCPQM_HUMAN^Q:1740-115,H:3-544^66.3%ID^E:0^RecName: Full=Putative T-complex protein 1 subunit theta-like 2;^Eukaryota; Metazoa; Chordata; Craniata; Vertebrata; Euteleostomi; Mammalia; Eutheria; Euarchontoglires; Primates; Haplorrhini; Catarrhini; Hominidae; Homo	c2498_g1_i1|m.220	1654-1175[-]
c2498_g1	c2498_g1_i1	TCPQM_HUMAN^TCPQM_HUMAN^Q:1740-115,H:3-544^66.3%ID^E:0^RecName: Full=Putative T-complex protein 1 subunit theta-like 2;^Eukaryota; Metazoa; Chordata; Craniata; Vertebrata; Euteleostomi; Mammalia; Eutheria; Euarchontoglires; Primates; Haplorrhini; Catarrhini; Hominidae; Homo	c2498_g1_i1|m.221	812-1192[+]
c2498_g1	c2498_g1_i1	TCPQM_HUMAN^TCPQM_HUMAN^Q:1740-115,H:3-544^66.3%ID^E:0^RecName: Full=Putative T-complex protein 1 subunit theta-like 2;^Eukaryota; Metazoa; Chordata; Craniata; Vertebrata; Euteleostomi; Mammalia; Eutheria; Euarchontoglires; Primates; Haplorrhini; Catarrhini; Hominidae; Homo	c2498_g1_i1|m.222	1978-1676[-]
c2507_g1	c2507_g1_i1	O52E2_HUMAN^O52E2_HUMAN^Q:404-3,H:120-253^79.1%ID^E:2e-69^RecName: Full=Olfactory receptor 52E2;^Eukaryota; Metazoa; Chordata; Craniata; Vertebrata; Euteleostomi; Mammalia; Eutheria; Euarchontoglires; Primates; Haplorrhini; Catarrhini; Hominidae; Homo	c2507_g1_i1|m.226	404-3[-]	O52E2_HUMAN^O52E2_HUMAN^Q:1-134,H:120-253^79.1%ID^E:2e-69^RecName: Full=Olfactory receptor 52E2;^Eukaryota; Metazoa; Chordata; Craniata; Vertebrata; Euteleostomi; Mammalia; Eutheria; Euarchontoglires; Primates; Haplorrhini; Catarrhini; Hominidae; Homo	PF00001.16^7tm_1^7 transmembrane receptor (rhodopsin family)^1-115^E:6.1e-10`PF13853.1^7tm_4^Olfactory receptor^24-134^E:1.1e-20
c2507_g1	c2507_g1_i1	O52E2_HUMAN^O52E2_HUMAN^Q:404-3,H:120-253^79.1%ID^E:2e-69^RecName: Full=Olfactory receptor 52E2;^Eukaryota; Metazoa; Chordata; Craniata; Vertebrata; Euteleostomi; Mammalia; Eutheria; Euarchontoglires; Primates; Haplorrhini; Catarrhini; Hominidae; Homo	c2507_g1_i1|m.227	3-302[+]
c2516_g1	c2516_g1_i1	CI084_HUMAN^CI084_HUMAN^Q:439-35,H:274-408^62.22%ID^E:2e-48^RecName: Full=Uncharacterized protein C9orf84;^Eukaryota; Metazoa; Chordata; Craniata; Vertebrata; Euteleostomi; Mammalia; Eutheria; Euarchontoglires; Primates; Haplorrhini; Catarrhini; Hominidae; Homo	c2516_g1_i1|m.229	448-2[-]	CI084_HUMAN^CI084_HUMAN^Q:4-138,H:274-408^62.22%ID^E:1e-48^RecName: Full=Uncharacterized protein C9orf84;^Eukaryota; Metazoa; Chordata; Craniata; Vertebrata; Euteleostomi; Mammalia; Eutheria; Euarchontoglires; Primates; Haplorrhini; Catarrhini; Hominidae; Homo
c2516_g1	c2516_g1_i2	CI084_HUMAN^CI084_HUMAN^Q:277-35,H:328-408^62.96%ID^E:8e-27^RecName: Full=Uncharacterized protein C9orf84;^Eukaryota; Metazoa; Chordata; Craniata; Vertebrata; Euteleostomi; Mammalia; Eutheria; Euarchontoglires; Primates; Haplorrhini; Catarrhini; Hominidae; Homo
c2542_g1	c2542_g1_i1	LORF2_HUMAN^LORF2_HUMAN^Q:896-600,H:852-952^34.65%ID^E:7e-09^RecName: Full=LINE-1 retrotransposable element ORF2 protein;^Eukaryota; Metazoa; Chordata; Craniata; Vertebrata; Euteleostomi; Mammalia; Eutheria; Euarchontoglires; Primates; Haplorrhini; Catarrhini; Hominidae; Homo
c2565_g1	c2565_g1_i1	LORF2_MOUSE^LORF2_MOUSE^Q:205-26,H:864-926^42.86%ID^E:3e-08^RecName: Full=LINE-1 retrotransposable element ORF2 protein;^Eukaryota; Metazoa; Chordata; Craniata; Vertebrata; Euteleostomi; Mammalia; Eutheria; Euarchontoglires; Glires; Rodentia; Sciurognathi; Muroidea; Muridae; Murinae; Mus; Mus
c2590_g1	c2590_g1_i1	ACTS_RAT^ACTS_RAT^Q:2-421,H:238-377^100%ID^E:2e-96^RecName: Full=Actin, alpha skeletal muscle;^Eukaryota; Metazoa; Chordata; Craniata; Vertebrata; Euteleostomi; Mammalia; Eutheria; Euarchontoglires; Glires; Rodentia; Sciurognathi; Muroidea; Muridae; Murinae; Rattus	c2590_g1_i1|m.242	2-424[+]	ACTS_RAT^ACTS_RAT^Q:1-140,H:238-377^100%ID^E:2e-99^RecName: Full=Actin, alpha skeletal muscle;^Eukaryota; Metazoa; Chordata; Craniata; Vertebrata; Euteleostomi; Mammalia; Eutheria; Euarchontoglires; Glires; Rodentia; Sciurognathi; Muroidea; Muridae; Murinae; Rattus	PF00022.14^Actin^Actin^2-140^E:1.1e-66
c2599_g1	c2599_g1_i1	LORF2_HUMAN^LORF2_HUMAN^Q:154-330,H:1144-1210^38.81%ID^E:1e-06^RecName: Full=LINE-1 retrotransposable element ORF2 protein;^Eukaryota; Metazoa; Chordata; Craniata; Vertebrata; Euteleostomi; Mammalia; Eutheria; Euarchontoglires; Primates; Haplorrhini; Catarrhini; Hominidae; Homo`LORF2_HUMAN^LORF2_HUMAN^Q:33-146,H:1101-1137^43.59%ID^E:1e-06^RecName: Full=LINE-1 retrotransposable element ORF2 protei…
c2684_g1	c2684_g1_i1	SMKZ_MOUSE^SMKZ_MOUSE^Q:697-56,H:79-302^34.2%ID^E:7e-24^RecName: Full=Sperm motility kinase Z;^Eukaryota; Metazoa; Chordata; Craniata; Vertebrata; Euteleostomi; Mammalia; Eutheria; Euarchontoglires; Glires; Rodentia; Sciurognathi; Muroidea; Muridae; Murinae; Mus; Mus`SMKZ_MOUSE^SMKZ_MOUSE^Q:890-726,H:13-70^35.59%ID^E:7e-24^RecName: Full=Sperm motility kinase Z;^Eukaryota; Metazoa; Chordata; Crani…	c2684_g1_i1|m.259	637-317[-]	SMKZ_MOUSE^SMKZ_MOUSE^Q:1-106,H:99-210^34.78%ID^E:2e-07^RecName: Full=Sperm motility kinase Z;^Eukaryota; Metazoa; Chordata; Craniata; Vertebrata; Euteleostomi; Mammalia; Eutheria; Euarchontoglires; Glires; Rodentia; Sciurognathi; Muroidea; Muridae; Murinae; Mus; Mus
c2688_g1	c2688_g1_i1	GAG_FRSF5^GAG_FRSF5^Q:270-163,H:70-105^63.89%ID^E:4e-07^RecName: Full=Gag polyprotein;^Viruses; Retro-transcribing viruses; Retroviridae; Orthoretrovirinae; Gammaretrovirus; unclassified Gammaretrovirus
c2694_g1	c2694_g1_i1	LRC8C_RAT^LRC8C_RAT^Q:2-1273,H:380-803^97.64%ID^E:0^RecName: Full=Volume-regulated anion channel subunit LRRC8C;^Eukaryota; Metazoa; Chordata; Craniata; Vertebrata; Euteleostomi; Mammalia; Eutheria; Euarchontoglires; Glires; Rodentia; Sciurognathi; Muroidea; Muridae; Murinae; Rattus	c2694_g1_i1|m.260	2-1276[+]	LRC8C_RAT^LRC8C_RAT^Q:1-424,H:380-803^97.64%ID^E:0^RecName: Full=Volume-regulated anion channel subunit LRRC8C;^Eukaryota; Metazoa; Chordata; Craniata; Vertebrata; Euteleostomi; Mammalia; Eutheria; Euarchontoglires; Glires; Rodentia; Sciurognathi; Muroidea; Muridae; Murinae; Rattus	PF13504.1^LRR_7^Leucine rich repeat^20-28^E:730`PF13504.1^LRR_7^Leucine rich repeat^89-102^E:16`PF13504.1^LRR_7^Leucine rich repeat^113-121^E:2600`PF13504.1^LRR_7^Leucine rich repeat^136-144^E:570`PF13306.1^LRR_5^Leucine rich repeats (6 copies)^208-312^E:0.00011`PF13855.1^LRR_8^Leucine rich repeat^210-270^E:1.8e-14`PF13504.1^LRR_7^Leucine rich repeat^210-226^E:1.1`PF00560.28^LRR_1^Leucine Rich Re…
c2694_g1	c2694_g1_i1	LRC8C_RAT^LRC8C_RAT^Q:2-1273,H:380-803^97.64%ID^E:0^RecName: Full=Volume-regulated anion channel subunit LRRC8C;^Eukaryota; Metazoa; Chordata; Craniata; Vertebrata; Euteleostomi; Mammalia; Eutheria; Euarchontoglires; Glires; Rodentia; Sciurognathi; Muroidea; Muridae; Murinae; Rattus	c2694_g1_i1|m.261	2402-1995[-]
c2694_g1	c2694_g1_i1	LRC8C_RAT^LRC8C_RAT^Q:2-1273,H:380-803^97.64%ID^E:0^RecName: Full=Volume-regulated anion channel subunit LRRC8C;^Eukaryota; Metazoa; Chordata; Craniata; Vertebrata; Euteleostomi; Mammalia; Eutheria; Euarchontoglires; Glires; Rodentia; Sciurognathi; Muroidea; Muridae; Murinae; Rattus	c2694_g1_i1|m.262	372-13[-]
c2694_g1	c2694_g1_i1	LRC8C_RAT^LRC8C_RAT^Q:2-1273,H:380-803^97.64%ID^E:0^RecName: Full=Volume-regulated anion channel subunit LRRC8C;^Eukaryota; Metazoa; Chordata; Craniata; Vertebrata; Euteleostomi; Mammalia; Eutheria; Euarchontoglires; Glires; Rodentia; Sciurognathi; Muroidea; Muridae; Murinae; Rattus	c2694_g1_i1|m.263	2400-2065[-]
c2694_g1	c2694_g1_i1	LRC8C_RAT^LRC8C_RAT^Q:2-1273,H:380-803^97.64%ID^E:0^RecName: Full=Volume-regulated anion channel subunit LRRC8C;^Eukaryota; Metazoa; Chordata; Craniata; Vertebrata; Euteleostomi; Mammalia; Eutheria; Euarchontoglires; Glires; Rodentia; Sciurognathi; Muroidea; Muridae; Murinae; Rattus	c2694_g1_i1|m.264	1819-1493[-]
c2759_g1	c2759_g1_i1	AT1A3_RAT^AT1A3_RAT^Q:1412-636,H:389-647^100%ID^E:4e-170^RecName: Full=Sodium/potassium-transporting ATPase subunit alpha-3;^Eukaryota; Metazoa; Chordata; Craniata; Vertebrata; Euteleostomi; Mammalia; Eutheria; Euarchontoglires; Glires; Rodentia; Sciurognathi; Muroidea; Muridae; Murinae; Rattus`AT1A3_RAT^AT1A3_RAT^Q:636-1,H:479-690^100%ID^E:2e-133^RecName: Full=Sodium/potassium-transporting ATPas…	c2759_g1_i1|m.276	1412-582[-]	AT1A3_RAT^AT1A3_RAT^Q:1-259,H:389-647^100%ID^E:0^RecName: Full=Sodium/potassium-transporting ATPase subunit alpha-3;^Eukaryota; Metazoa; Chordata; Craniata; Vertebrata; Euteleostomi; Mammalia; Eutheria; Euarchontoglires; Glires; Rodentia; Sciurognathi; Muroidea; Muridae; Murinae; Rattus	PF13246.1^Hydrolase_like2^Putative hydrolase of sodium-potassium ATPase alpha subunit^29-123^E:6.4e-25`PF12710.2^HAD^haloacid dehalogenase-like hydrolase^131-237^E:3.8e-07`PF00702.21^Hydrolase^haloacid dehalogenase-like hydrolase^173-249^E:9.4e-12
c2759_g1	c2759_g1_i1	AT1A3_RAT^AT1A3_RAT^Q:1412-636,H:389-647^100%ID^E:4e-170^RecName: Full=Sodium/potassium-transporting ATPase subunit alpha-3;^Eukaryota; Metazoa; Chordata; Craniata; Vertebrata; Euteleostomi; Mammalia; Eutheria; Euarchontoglires; Glires; Rodentia; Sciurognathi; Muroidea; Muridae; Murinae; Rattus`AT1A3_RAT^AT1A3_RAT^Q:636-1,H:479-690^100%ID^E:2e-133^RecName: Full=Sodium/potassium-transporting ATPas…	c2759_g1_i1|m.277	1-633[+]
c2759_g1	c2759_g1_i1	AT1A3_RAT^AT1A3_RAT^Q:1412-636,H:389-647^100%ID^E:4e-170^RecName: Full=Sodium/potassium-transporting ATPase subunit alpha-3;^Eukaryota; Metazoa; Chordata; Craniata; Vertebrata; Euteleostomi; Mammalia; Eutheria; Euarchontoglires; Glires; Rodentia; Sciurognathi; Muroidea; Muridae; Murinae; Rattus`AT1A3_RAT^AT1A3_RAT^Q:636-1,H:479-690^100%ID^E:2e-133^RecName: Full=Sodium/potassium-transporting ATPas…	c2759_g1_i1|m.278	582-1[-]	AT1A3_RAT^AT1A3_RAT^Q:1-194,H:497-690^100%ID^E:5e-134^RecName: Full=Sodium/potassium-transporting ATPase subunit alpha-3;^Eukaryota; Metazoa; Chordata; Craniata; Vertebrata; Euteleostomi; Mammalia; Eutheria; Euarchontoglires; Glires; Rodentia; Sciurognathi; Muroidea; Muridae; Murinae; Rattus	PF12710.2^HAD^haloacid dehalogenase-like hydrolase^26-134^E:2.4e-07`PF00702.21^Hydrolase^haloacid dehalogenase-like hydrolase^73-192^E:2.2e-13
c2759_g1	c2759_g1_i1	AT1A3_RAT^AT1A3_RAT^Q:1412-636,H:389-647^100%ID^E:4e-170^RecName: Full=Sodium/potassium-transporting ATPase subunit alpha-3;^Eukaryota; Metazoa; Chordata; Craniata; Vertebrata; Euteleostomi; Mammalia; Eutheria; Euarchontoglires; Glires; Rodentia; Sciurognathi; Muroidea; Muridae; Murinae; Rattus`AT1A3_RAT^AT1A3_RAT^Q:636-1,H:479-690^100%ID^E:2e-133^RecName: Full=Sodium/potassium-transporting ATPas…	c2759_g1_i1|m.279	1045-1392[+]
c2846_g1	c2846_g1_i1	LORF2_HUMAN^LORF2_HUMAN^Q:183-491,H:1090-1206^31.67%ID^E:4e-09^RecName: Full=LINE-1 retrotransposable element ORF2 protein;^Eukaryota; Metazoa; Chordata; Craniata; Vertebrata; Euteleostomi; Mammalia; Eutheria; Euarchontoglires; Primates; Haplorrhini; Catarrhini; Hominidae; Homo	c2846_g1_i1|m.291	475-116[-]
c2865_g1	c2865_g1_i2	LORF2_HUMAN^LORF2_HUMAN^Q:305-12,H:544-639^42.59%ID^E:3e-12^RecName: Full=LINE-1 retrotransposable element ORF2 protein;^Eukaryota; Metazoa; Chordata; Craniata; Vertebrata; Euteleostomi; Mammalia; Eutheria; Euarchontoglires; Primates; Haplorrhini; Catarrhini; Hominidae; Homo
c2926_g1	c2926_g1_i1	LORF2_MOUSE^LORF2_MOUSE^Q:972-763,H:881-948^50%ID^E:5e-19^RecName: Full=LINE-1 retrotransposable element ORF2 protein;^Eukaryota; Metazoa; Chordata; Craniata; Vertebrata; Euteleostomi; Mammalia; Eutheria; Euarchontoglires; Glires; Rodentia; Sciurognathi; Muroidea; Muridae; Murinae; Mus; Mus`LORF2_MOUSE^LORF2_MOUSE^Q:752-438,H:952-1063^37.5%ID^E:5e-19^RecName: Full=LINE-1 retrotransposable element…
c2953_g1	c2953_g1_i1	LORF1_MOUSE^LORF1_MOUSE^Q:2-205,H:240-308^66.67%ID^E:1e-23^RecName: Full=LINE-1 retrotransposable element ORF1 protein;^Eukaryota; Metazoa; Chordata; Craniata; Vertebrata; Euteleostomi; Mammalia; Eutheria; Euarchontoglires; Glires; Rodentia; Sciurognathi; Muroidea; Muridae; Murinae; Mus; Mus
c2968_g1	c2968_g1_i1	DNJB8_MOUSE^DNJB8_MOUSE^Q:786-106,H:1-226^82.38%ID^E:2e-115^RecName: Full=DnaJ homolog subfamily B member 8;^Eukaryota; Metazoa; Chordata; Craniata; Vertebrata; Euteleostomi; Mammalia; Eutheria; Euarchontoglires; Glires; Rodentia; Sciurognathi; Muroidea; Muridae; Murinae; Mus; Mus	c2968_g1_i1|m.307	786-97[-]	DNJB8_MOUSE^DNJB8_MOUSE^Q:1-227,H:1-226^85.9%ID^E:9e-132^RecName: Full=DnaJ homolog subfamily B member 8;^Eukaryota; Metazoa; Chordata; Craniata; Vertebrata; Euteleostomi; Mammalia; Eutheria; Euarchontoglires; Glires; Rodentia; Sciurognathi; Muroidea; Muridae; Murinae; Mus; Mus	PF00226.26^DnaJ^DnaJ domain^3-66^E:8.7e-31
c2968_g1	c2968_g1_i1	DNJB8_MOUSE^DNJB8_MOUSE^Q:786-106,H:1-226^82.38%ID^E:2e-115^RecName: Full=DnaJ homolog subfamily B member 8;^Eukaryota; Metazoa; Chordata; Craniata; Vertebrata; Euteleostomi; Mammalia; Eutheria; Euarchontoglires; Glires; Rodentia; Sciurognathi; Muroidea; Muridae; Murinae; Mus; Mus	c2968_g1_i1|m.308	773-249[-]
c2968_g1	c2968_g1_i1	DNJB8_MOUSE^DNJB8_MOUSE^Q:786-106,H:1-226^82.38%ID^E:2e-115^RecName: Full=DnaJ homolog subfamily B member 8;^Eukaryota; Metazoa; Chordata; Craniata; Vertebrata; Euteleostomi; Mammalia; Eutheria; Euarchontoglires; Glires; Rodentia; Sciurognathi; Muroidea; Muridae; Murinae; Mus; Mus	c2968_g1_i1|m.309	116-517[+]
c2992_g1	c2992_g1_i1	VPK6_HUMAN^VPK6_HUMAN^Q:102-230,H:65-107^46.51%ID^E:2e-08^RecName: Full=Endogenous retrovirus group K member 6 Pro protein;^Eukaryota; Metazoa; Chordata; Craniata; Vertebrata; Euteleostomi; Mammalia; Eutheria; Euarchontoglires; Primates; Haplorrhini; Catarrhini; Hominidae; Homo
c3076_g1	c3076_g1_i1	TECTA_MOUSE^TECTA_MOUSE^Q:278-3,H:209-300^100%ID^E:7e-56^RecName: Full=Alpha-tectorin;^Eukaryota; Metazoa; Chordata; Craniata; Vertebrata; Euteleostomi; Mammalia; Eutheria; Euarchontoglires; Glires; Rodentia; Sciurognathi; Muroidea; Muridae; Murinae; Mus; Mus
c3173_g1	c3173_g1_i1	LORF2_HUMAN^LORF2_HUMAN^Q:164-6,H:1132-1189^46.55%ID^E:6e-09^RecName: Full=LINE-1 retrotransposable element ORF2 protein;^Eukaryota; Metazoa; Chordata; Craniata; Vertebrata; Euteleostomi; Mammalia; Eutheria; Euarchontoglires; Primates; Haplorrhini; Catarrhini; Hominidae; Homo
c3222_g2	c3222_g2_i1	S40A1_MOUSE^S40A1_MOUSE^Q:309-2030,H:1-570^95.12%ID^E:0^RecName: Full=Solute carrier family 40 member 1;^Eukaryota; Metazoa; Chordata; Craniata; Vertebrata; Euteleostomi; Mammalia; Eutheria; Euarchontoglires; Glires; Rodentia; Sciurognathi; Muroidea; Muridae; Murinae; Mus; Mus	c3222_g2_i1|m.351	309-2033[+]	S40A1_MOUSE^S40A1_MOUSE^Q:1-574,H:1-570^95.12%ID^E:0^RecName: Full=Solute carrier family 40 member 1;^Eukaryota; Metazoa; Chordata; Craniata; Vertebrata; Euteleostomi; Mammalia; Eutheria; Euarchontoglires; Glires; Rodentia; Sciurognathi; Muroidea; Muridae; Murinae; Mus; Mus	PF06963.7^FPN1^Ferroportin1 (FPN1)^23-534^E:1.5e-184
c3222_g2	c3222_g2_i1	S40A1_MOUSE^S40A1_MOUSE^Q:309-2030,H:1-570^95.12%ID^E:0^RecName: Full=Solute carrier family 40 member 1;^Eukaryota; Metazoa; Chordata; Craniata; Vertebrata; Euteleostomi; Mammalia; Eutheria; Euarchontoglires; Glires; Rodentia; Sciurognathi; Muroidea; Muridae; Murinae; Mus; Mus	c3222_g2_i1|m.352	1813-1418[-]
c3231_g2	c3231_g2_i1	LIN1_NYCCO^LIN1_NYCCO^Q:363-241,H:1010-1059^54.9%ID^E:2e-06^RecName: Full=LINE-1 reverse transcriptase homolog;^Eukaryota; Metazoa; Chordata; Craniata; Vertebrata; Euteleostomi; Mammalia; Eutheria; Euarchontoglires; Primates; Strepsirrhini; Chiromyiformes; Lorisidae; Nycticebus
c3272_g2	c3272_g2_i1	SMD1_MOUSE^SMD1_MOUSE^Q:191-466,H:5-96^100%ID^E:2e-57^RecName: Full=Small nuclear ribonucleoprotein Sm D1;^Eukaryota; Metazoa; Chordata; Craniata; Vertebrata; Euteleostomi; Mammalia; Eutheria; Euarchontoglires; Glires; Rodentia; Sciurognathi; Muroidea; Muridae; Murinae; Mus; Mus	c3272_g2_i1|m.360	200-538[+]	SMD1_MOUSE^SMD1_MOUSE^Q:1-112,H:8-119^100%ID^E:7e-74^RecName: Full=Small nuclear ribonucleoprotein Sm D1;^Eukaryota; Metazoa; Chordata; Craniata; Vertebrata; Euteleostomi; Mammalia; Eutheria; Euarchontoglires; Glires; Rodentia; Sciurognathi; Muroidea; Muridae; Murinae; Mus; Mus	PF01423.17^LSM^LSM domain^3-63^E:1.8e-17`PF00560.28^LRR_1^Leucine Rich Repeat^47-66^E:0.2
c3272_g2	c3272_g2_i2	SMD1_MOUSE^SMD1_MOUSE^Q:116-403,H:1-96^100%ID^E:1e-60^RecName: Full=Small nuclear ribonucleoprotein Sm D1;^Eukaryota; Metazoa; Chordata; Craniata; Vertebrata; Euteleostomi; Mammalia; Eutheria; Euarchontoglires; Glires; Rodentia; Sciurognathi; Muroidea; Muridae; Murinae; Mus; Mus	c3272_g2_i2|m.361	2-475[+]	SMD1_MOUSE^SMD1_MOUSE^Q:39-157,H:1-119^100%ID^E:6e-79^RecName: Full=Small nuclear ribonucleoprotein Sm D1;^Eukaryota; Metazoa; Chordata; Craniata; Vertebrata; Euteleostomi; Mammalia; Eutheria; Euarchontoglires; Glires; Rodentia; Sciurognathi; Muroidea; Muridae; Murinae; Mus; Mus	PF11095.3^Gemin7^Gem-associated protein 7 (Gemin7)^30-76^E:0.00014`PF01423.17^LSM^LSM domain^44-108^E:3.8e-18`PF00560.28^LRR_1^Leucine Rich Repeat^92-111^E:0.35
c3302_g1	c3302_g1_i1	ODF2L_MOUSE^ODF2L_MOUSE^Q:1015-827,H:422-484^74.6%ID^E:6e-18^RecName: Full=Outer dense fiber protein 2-like;^Eukaryota; Metazoa; Chordata; Craniata; Vertebrata; Euteleostomi; Mammalia; Eutheria; Euarchontoglires; Glires; Rodentia; Sciurognathi; Muroidea; Muridae; Murinae; Mus; Mus
c3302_g1	c3302_g1_i2	ODF2L_MOUSE^ODF2L_MOUSE^Q:1036-827,H:415-484^77.14%ID^E:3e-23^RecName: Full=Outer dense fiber protein 2-like;^Eukaryota; Metazoa; Chordata; Craniata; Vertebrata; Euteleostomi; Mammalia; Eutheria; Euarchontoglires; Glires; Rodentia; Sciurognathi; Muroidea; Muridae; Murinae; Mus; Mus
c3331_g1	c3331_g1_i2	PELO_MOUSE^PELO_MOUSE^Q:1295-183,H:1-371^98.65%ID^E:0^RecName: Full=Protein pelota homolog;^Eukaryota; Metazoa; Chordata; Craniata; Vertebrata; Euteleostomi; Mammalia; Eutheria; Euarchontoglires; Glires; Rodentia; Sciurognathi; Muroidea; Muridae; Murinae; Mus; Mus	c3331_g1_i2|m.373	1295-138[-]	PELO_MOUSE^PELO_MOUSE^Q:1-385,H:1-385^98.7%ID^E:0^RecName: Full=Protein pelota homolog;^Eukaryota; Metazoa; Chordata; Craniata; Vertebrata; Euteleostomi; Mammalia; Eutheria; Euarchontoglires; Glires; Rodentia; Sciurognathi; Muroidea; Muridae; Murinae; Mus; Mus	PF03463.10^eRF1_1^eRF1 domain 1^1-130^E:5.1e-51`PF03464.10^eRF1_2^eRF1 domain 2^136-268^E:2.6e-35`PF03465.10^eRF1_3^eRF1 domain 3^272-370^E:1.8e-25
c3331_g1	c3331_g1_i2	PELO_MOUSE^PELO_MOUSE^Q:1295-183,H:1-371^98.65%ID^E:0^RecName: Full=Protein pelota homolog;^Eukaryota; Metazoa; Chordata; Craniata; Vertebrata; Euteleostomi; Mammalia; Eutheria; Euarchontoglires; Glires; Rodentia; Sciurognathi; Muroidea; Muridae; Murinae; Mus; Mus	c3331_g1_i2|m.374	2-307[+]
c3345_g1	c3345_g1_i1	HS90B_DANRE^HS90B_DANRE^Q:3-299,H:549-647^56.57%ID^E:3e-27^RecName: Full=Heat shock protein HSP 90-beta;^Eukaryota; Metazoa; Chordata; Craniata; Vertebrata; Euteleostomi; Actinopterygii; Neopterygii; Teleostei; Ostariophysi; Cypriniformes; Cyprinidae; Danio
c3357_g1	c3357_g1_i2	CH088_HUMAN^CH088_HUMAN^Q:153-503,H:1-117^95.73%ID^E:2e-68^RecName: Full=Uncharacterized protein C8orf88;^Eukaryota; Metazoa; Chordata; Craniata; Vertebrata; Euteleostomi; Mammalia; Eutheria; Euarchontoglires; Primates; Haplorrhini; Catarrhini; Hominidae; Homo	c3357_g1_i2|m.378	147-506[+]	CH088_HUMAN^CH088_HUMAN^Q:3-119,H:1-117^95.73%ID^E:2e-74^RecName: Full=Uncharacterized protein C8orf88;^Eukaryota; Metazoa; Chordata; Craniata; Vertebrata; Euteleostomi; Mammalia; Eutheria; Euarchontoglires; Primates; Haplorrhini; Catarrhini; Hominidae; Homo
c3370_g1	c3370_g1_i1	TANC2_MOUSE^TANC2_MOUSE^Q:7294-5531,H:1407-1994^99.32%ID^E:0^RecName: Full=Protein TANC2;^Eukaryota; Metazoa; Chordata; Craniata; Vertebrata; Euteleostomi; Mammalia; Eutheria; Euarchontoglires; Glires; Rodentia; Sciurognathi; Muroidea; Muridae; Murinae; Mus; Mus	c3370_g1_i1|m.381	7378-5528[-]	TANC2_MOUSE^TANC2_MOUSE^Q:1-616,H:1379-1994^98.7%ID^E:0^RecName: Full=Protein TANC2;^Eukaryota; Metazoa; Chordata; Craniata; Vertebrata; Euteleostomi; Mammalia; Eutheria; Euarchontoglires; Glires; Rodentia; Sciurognathi; Muroidea; Muridae; Murinae; Mus; Mus
c3370_g1	c3370_g1_i1	TANC2_MOUSE^TANC2_MOUSE^Q:7294-5531,H:1407-1994^99.32%ID^E:0^RecName: Full=Protein TANC2;^Eukaryota; Metazoa; Chordata; Craniata; Vertebrata; Euteleostomi; Mammalia; Eutheria; Euarchontoglires; Glires; Rodentia; Sciurognathi; Muroidea; Muridae; Murinae; Mus; Mus	c3370_g1_i1|m.382	3406-3729[+]
c3370_g1	c3370_g1_i1	TANC2_MOUSE^TANC2_MOUSE^Q:7294-5531,H:1407-1994^99.32%ID^E:0^RecName: Full=Protein TANC2;^Eukaryota; Metazoa; Chordata; Craniata; Vertebrata; Euteleostomi; Mammalia; Eutheria; Euarchontoglires; Glires; Rodentia; Sciurognathi; Muroidea; Muridae; Murinae; Mus; Mus	c3370_g1_i1|m.383	6331-6648[+]
c3371_g1	c3371_g1_i1	LORF2_MOUSE^LORF2_MOUSE^Q:82-216,H:302-347^52.17%ID^E:1e-05^RecName: Full=LINE-1 retrotransposable element ORF2 protein;^Eukaryota; Metazoa; Chordata; Craniata; Vertebrata; Euteleostomi; Mammalia; Eutheria; Euarchontoglires; Glires; Rodentia; Sciurognathi; Muroidea; Muridae; Murinae; Mus; Mus
c3392_g1	c3392_g1_i1	GRIK5_RAT^GRIK5_RAT^Q:687-526,H:926-979^100%ID^E:2e-17^RecName: Full=Glutamate receptor ionotropic, kainate 5;^Eukaryota; Metazoa; Chordata; Craniata; Vertebrata; Euteleostomi; Mammalia; Eutheria; Euarchontoglires; Glires; Rodentia; Sciurognathi; Muroidea; Muridae; Murinae; Rattus	c3392_g1_i1|m.390	724-305[-]
c3419_g1	c3419_g1_i1	YS003_HUMAN^YS003_HUMAN^Q:2-265,H:128-215^72.73%ID^E:2e-20^RecName: Full=Uncharacterized protein LOC113230;^Eukaryota; Metazoa; Chordata; Craniata; Vertebrata; Euteleostomi; Mammalia; Eutheria; Euarchontoglires; Primates; Haplorrhini; Catarrhini; Hominidae; Homo	c3419_g1_i1|m.392	1-480[+]
c3419_g1	c3419_g1_i2	YS003_HUMAN^YS003_HUMAN^Q:97-177,H:189-215^81.48%ID^E:5e-06^RecName: Full=Uncharacterized protein LOC113230;^Eukaryota; Metazoa; Chordata; Craniata; Vertebrata; Euteleostomi; Mammalia; Eutheria; Euarchontoglires; Primates; Haplorrhini; Catarrhini; Hominidae; Homo	c3419_g1_i2|m.393	3-392[+]
c3458_g1	c3458_g1_i1	SIL1_RAT^SIL1_RAT^Q:297-1691,H:1-465^89.25%ID^E:0^RecName: Full=Nucleotide exchange factor SIL1;^Eukaryota; Metazoa; Chordata; Craniata; Vertebrata; Euteleostomi; Mammalia; Eutheria; Euarchontoglires; Glires; Rodentia; Sciurognathi; Muroidea; Muridae; Murinae; Rattus	c3458_g1_i1|m.408	297-1694[+]	SIL1_RAT^SIL1_RAT^Q:1-465,H:1-465^89.25%ID^E:0^RecName: Full=Nucleotide exchange factor SIL1;^Eukaryota; Metazoa; Chordata; Craniata; Vertebrata; Euteleostomi; Mammalia; Eutheria; Euarchontoglires; Glires; Rodentia; Sciurognathi; Muroidea; Muridae; Murinae; Rattus
c3458_g1	c3458_g1_i2	SIL1_RAT^SIL1_RAT^Q:193-1587,H:1-465^89.25%ID^E:0^RecName: Full=Nucleotide exchange factor SIL1;^Eukaryota; Metazoa; Chordata; Craniata; Vertebrata; Euteleostomi; Mammalia; Eutheria; Euarchontoglires; Glires; Rodentia; Sciurognathi; Muroidea; Muridae; Murinae; Rattus	c3458_g1_i2|m.409	193-1590[+]	SIL1_RAT^SIL1_RAT^Q:1-465,H:1-465^89.25%ID^E:0^RecName: Full=Nucleotide exchange factor SIL1;^Eukaryota; Metazoa; Chordata; Craniata; Vertebrata; Euteleostomi; Mammalia; Eutheria; Euarchontoglires; Glires; Rodentia; Sciurognathi; Muroidea; Muridae; Murinae; Rattus
c3504_g1	c3504_g1_i1	LORF1_MOUSE^LORF1_MOUSE^Q:2-223,H:201-274^53.33%ID^E:1e-13^RecName: Full=LINE-1 retrotransposable element ORF1 protein;^Eukaryota; Metazoa; Chordata; Craniata; Vertebrata; Euteleostomi; Mammalia; Eutheria; Euarchontoglires; Glires; Rodentia; Sciurognathi; Muroidea; Muridae; Murinae; Mus; Mus
c3525_g1	c3525_g1_i1	LORF2_MOUSE^LORF2_MOUSE^Q:293-6,H:17-138^35.66%ID^E:3e-09^RecName: Full=LINE-1 retrotransposable element ORF2 protein;^Eukaryota; Metazoa; Chordata; Craniata; Vertebrata; Euteleostomi; Mammalia; Eutheria; Euarchontoglires; Glires; Rodentia; Sciurognathi; Muroidea; Muridae; Murinae; Mus; Mus
c3526_g1	c3526_g1_i1	ADAT3_RAT^ADAT3_RAT^Q:236-526,H:1-107^87.85%ID^E:4e-52^RecName: Full=Probable inactive tRNA-specific adenosine deaminase-like protein 3;^Eukaryota; Metazoa; Chordata; Craniata; Vertebrata; Euteleostomi; Mammalia; Eutheria; Euarchontoglires; Glires; Rodentia; Sciurognathi; Muroidea; Muridae; Murinae; Rattus	c3526_g1_i1|m.419	524-183[-]
c3526_g1	c3526_g1_i2	ADAT3_RAT^ADAT3_RAT^Q:752-1042,H:1-107^87.85%ID^E:9e-50^RecName: Full=Probable inactive tRNA-specific adenosine deaminase-like protein 3;^Eukaryota; Metazoa; Chordata; Craniata; Vertebrata; Euteleostomi; Mammalia; Eutheria; Euarchontoglires; Glires; Rodentia; Sciurognathi; Muroidea; Muridae; Murinae; Rattus	c3526_g1_i2|m.420	1040-699[-]
c3526_g1	c3526_g1_i2	ADAT3_RAT^ADAT3_RAT^Q:752-1042,H:1-107^87.85%ID^E:9e-50^RecName: Full=Probable inactive tRNA-specific adenosine deaminase-like protein 3;^Eukaryota; Metazoa; Chordata; Craniata; Vertebrata; Euteleostomi; Mammalia; Eutheria; Euarchontoglires; Glires; Rodentia; Sciurognathi; Muroidea; Muridae; Murinae; Rattus	c3526_g1_i2|m.421	478-786[+]
c3551_g1	c3551_g1_i1	VEZA_PONAB^VEZA_PONAB^Q:555-358,H:643-710^45.33%ID^E:4e-06^RecName: Full=Vezatin;^Eukaryota; Metazoa; Chordata; Craniata; Vertebrata; Euteleostomi; Mammalia; Eutheria; Euarchontoglires; Primates; Haplorrhini; Catarrhini; Hominidae; Pongo
c3558_g1	c3558_g1_i1	LORF2_MOUSE^LORF2_MOUSE^Q:834-508,H:608-721^36.21%ID^E:7e-10^RecName: Full=LINE-1 retrotransposable element ORF2 protein;^Eukaryota; Metazoa; Chordata; Craniata; Vertebrata; Euteleostomi; Mammalia; Eutheria; Euarchontoglires; Glires; Rodentia; Sciurognathi; Muroidea; Muridae; Murinae; Mus; Mus`LORF2_MOUSE^LORF2_MOUSE^Q:464-381,H:739-766^50%ID^E:7e-10^RecName: Full=LINE-1 retrotransposable element…
c3575_g1	c3575_g1_i1	LORF1_MOUSE^LORF1_MOUSE^Q:1064-897,H:234-289^46.43%ID^E:2e-11^RecName: Full=LINE-1 retrotransposable element ORF1 protein;^Eukaryota; Metazoa; Chordata; Craniata; Vertebrata; Euteleostomi; Mammalia; Eutheria; Euarchontoglires; Glires; Rodentia; Sciurognathi; Muroidea; Muridae; Murinae; Mus; Mus`LORF1_MOUSE^LORF1_MOUSE^Q:898-791,H:289-324^41.67%ID^E:2e-11^RecName: Full=LINE-1 retrotransposable ele…
c3610_g1	c3610_g1_i1	SPT21_MOUSE^SPT21_MOUSE^Q:353-2350,H:1-681^77.6%ID^E:0^RecName: Full=Spermatogenesis-associated protein 21;^Eukaryota; Metazoa; Chordata; Craniata; Vertebrata; Euteleostomi; Mammalia; Eutheria; Euarchontoglires; Glires; Rodentia; Sciurognathi; Muroidea; Muridae; Murinae; Mus; Mus	c3610_g1_i1|m.432	353-2353[+]	SPT21_MOUSE^SPT21_MOUSE^Q:1-666,H:1-681^77.6%ID^E:0^RecName: Full=Spermatogenesis-associated protein 21;^Eukaryota; Metazoa; Chordata; Craniata; Vertebrata; Euteleostomi; Mammalia; Eutheria; Euarchontoglires; Glires; Rodentia; Sciurognathi; Muroidea; Muridae; Murinae; Mus; Mus	PF13833.1^EF-hand_8^EF-hand domain pair^431-480^E:4.9e-06`PF13202.1^EF-hand_5^EF hand^458-477^E:0.033
c3610_g1	c3610_g1_i1	SPT21_MOUSE^SPT21_MOUSE^Q:353-2350,H:1-681^77.6%ID^E:0^RecName: Full=Spermatogenesis-associated protein 21;^Eukaryota; Metazoa; Chordata; Craniata; Vertebrata; Euteleostomi; Mammalia; Eutheria; Euarchontoglires; Glires; Rodentia; Sciurognathi; Muroidea; Muridae; Murinae; Mus; Mus	c3610_g1_i1|m.433	1296-814[-]
c3610_g1	c3610_g1_i1	SPT21_MOUSE^SPT21_MOUSE^Q:353-2350,H:1-681^77.6%ID^E:0^RecName: Full=Spermatogenesis-associated protein 21;^Eukaryota; Metazoa; Chordata; Craniata; Vertebrata; Euteleostomi; Mammalia; Eutheria; Euarchontoglires; Glires; Rodentia; Sciurognathi; Muroidea; Muridae; Murinae; Mus; Mus	c3610_g1_i1|m.434	794-345[-]
c3610_g1	c3610_g1_i1	SPT21_MOUSE^SPT21_MOUSE^Q:353-2350,H:1-681^77.6%ID^E:0^RecName: Full=Spermatogenesis-associated protein 21;^Eukaryota; Metazoa; Chordata; Craniata; Vertebrata; Euteleostomi; Mammalia; Eutheria; Euarchontoglires; Glires; Rodentia; Sciurognathi; Muroidea; Muridae; Murinae; Mus; Mus	c3610_g1_i1|m.435	2109-2495[+]
c3610_g1	c3610_g1_i1	SPT21_MOUSE^SPT21_MOUSE^Q:353-2350,H:1-681^77.6%ID^E:0^RecName: Full=Spermatogenesis-associated protein 21;^Eukaryota; Metazoa; Chordata; Craniata; Vertebrata; Euteleostomi; Mammalia; Eutheria; Euarchontoglires; Glires; Rodentia; Sciurognathi; Muroidea; Muridae; Murinae; Mus; Mus	c3610_g1_i1|m.436	3255-2884[-]
c3610_g1	c3610_g1_i1	SPT21_MOUSE^SPT21_MOUSE^Q:353-2350,H:1-681^77.6%ID^E:0^RecName: Full=Spermatogenesis-associated protein 21;^Eukaryota; Metazoa; Chordata; Craniata; Vertebrata; Euteleostomi; Mammalia; Eutheria; Euarchontoglires; Glires; Rodentia; Sciurognathi; Muroidea; Muridae; Murinae; Mus; Mus	c3610_g1_i1|m.437	1756-1433[-]
c3625_g1	c3625_g1_i1	LYAR_RAT^LYAR_RAT^Q:571-1698,H:1-375^88.83%ID^E:0^RecName: Full=Cell growth-regulating nucleolar protein;^Eukaryota; Metazoa; Chordata; Craniata; Vertebrata; Euteleostomi; Mammalia; Eutheria; Euarchontoglires; Glires; Rodentia; Sciurognathi; Muroidea; Muridae; Murinae; Rattus	c3625_g1_i1|m.438	571-1734[+]	LYAR_RAT^LYAR_RAT^Q:1-387,H:1-386^88.89%ID^E:0^RecName: Full=Cell growth-regulating nucleolar protein;^Eukaryota; Metazoa; Chordata; Craniata; Vertebrata; Euteleostomi; Mammalia; Eutheria; Euarchontoglires; Glires; Rodentia; Sciurognathi; Muroidea; Muridae; Murinae; Rattus	PF08790.6^zf-LYAR^LYAR-type C2HC zinc finger^31-58^E:1.6e-14
c3625_g1	c3625_g1_i1	LYAR_RAT^LYAR_RAT^Q:571-1698,H:1-375^88.83%ID^E:0^RecName: Full=Cell growth-regulating nucleolar protein;^Eukaryota; Metazoa; Chordata; Craniata; Vertebrata; Euteleostomi; Mammalia; Eutheria; Euarchontoglires; Glires; Rodentia; Sciurognathi; Muroidea; Muridae; Murinae; Rattus	c3625_g1_i1|m.439	1538-1008[-]
c3625_g1	c3625_g1_i1	LYAR_RAT^LYAR_RAT^Q:571-1698,H:1-375^88.83%ID^E:0^RecName: Full=Cell growth-regulating nucleolar protein;^Eukaryota; Metazoa; Chordata; Craniata; Vertebrata; Euteleostomi; Mammalia; Eutheria; Euarchontoglires; Glires; Rodentia; Sciurognathi; Muroidea; Muridae; Murinae; Rattus	c3625_g1_i1|m.440	1507-1055[-]
c3625_g1	c3625_g1_i2	LYAR_RAT^LYAR_RAT^Q:164-1291,H:1-375^88.83%ID^E:0^RecName: Full=Cell growth-regulating nucleolar protein;^Eukaryota; Metazoa; Chordata; Craniata; Vertebrata; Euteleostomi; Mammalia; Eutheria; Euarchontoglires; Glires; Rodentia; Sciurognathi; Muroidea; Muridae; Murinae; Rattus	c3625_g1_i2|m.441	164-1327[+]	LYAR_RAT^LYAR_RAT^Q:1-387,H:1-386^88.89%ID^E:0^RecName: Full=Cell growth-regulating nucleolar protein;^Eukaryota; Metazoa; Chordata; Craniata; Vertebrata; Euteleostomi; Mammalia; Eutheria; Euarchontoglires; Glires; Rodentia; Sciurognathi; Muroidea; Muridae; Murinae; Rattus	PF08790.6^zf-LYAR^LYAR-type C2HC zinc finger^31-58^E:1.6e-14
c3625_g1	c3625_g1_i2	LYAR_RAT^LYAR_RAT^Q:164-1291,H:1-375^88.83%ID^E:0^RecName: Full=Cell growth-regulating nucleolar protein;^Eukaryota; Metazoa; Chordata; Craniata; Vertebrata; Euteleostomi; Mammalia; Eutheria; Euarchontoglires; Glires; Rodentia; Sciurognathi; Muroidea; Muridae; Murinae; Rattus	c3625_g1_i2|m.442	1131-601[-]
c3625_g1	c3625_g1_i2	LYAR_RAT^LYAR_RAT^Q:164-1291,H:1-375^88.83%ID^E:0^RecName: Full=Cell growth-regulating nucleolar protein;^Eukaryota; Metazoa; Chordata; Craniata; Vertebrata; Euteleostomi; Mammalia; Eutheria; Euarchontoglires; Glires; Rodentia; Sciurognathi; Muroidea; Muridae; Murinae; Rattus	c3625_g1_i2|m.443	1100-648[-]
c3626_g1	c3626_g1_i1	OR5DI_HUMAN^OR5DI_HUMAN^Q:247-2,H:203-284^74.39%ID^E:3e-34^RecName: Full=Olfactory receptor 5D18;^Eukaryota; Metazoa; Chordata; Craniata; Vertebrata; Euteleostomi; Mammalia; Eutheria; Euarchontoglires; Primates; Haplorrhini; Catarrhini; Hominidae; Homo
c3688_g1	c3688_g1_i1	XP32_HUMAN^XP32_HUMAN^Q:51-500,H:1-149^55.36%ID^E:5e-36^RecName: Full=Skin-specific protein 32;^Eukaryota; Metazoa; Chordata; Craniata; Vertebrata; Euteleostomi; Mammalia; Eutheria; Euarchontoglires; Primates; Haplorrhini; Catarrhini; Hominidae; Homo	c3688_g1_i1|m.457	3-515[+]	XP32_HUMAN^XP32_HUMAN^Q:17-166,H:1-149^61.96%ID^E:8e-46^RecName: Full=Skin-specific protein 32;^Eukaryota; Metazoa; Chordata; Craniata; Vertebrata; Euteleostomi; Mammalia; Eutheria; Euarchontoglires; Primates; Haplorrhini; Catarrhini; Hominidae; Homo
c3970_g1	c3970_g1_i1	LORF2_MOUSE^LORF2_MOUSE^Q:64-2,H:449-469^71.43%ID^E:9e-06^RecName: Full=LINE-1 retrotransposable element ORF2 protein;^Eukaryota; Metazoa; Chordata; Craniata; Vertebrata; Euteleostomi; Mammalia; Eutheria; Euarchontoglires; Glires; Rodentia; Sciurognathi; Muroidea; Muridae; Murinae; Mus; Mus`LORF2_MOUSE^LORF2_MOUSE^Q:204-136,H:387-409^69.57%ID^E:9e-06^RecName: Full=LINE-1 retrotransposable element…
c4055_g1	c4055_g1_i1	LORF2_MOUSE^LORF2_MOUSE^Q:144-1,H:334-381^56.25%ID^E:2e-10^RecName: Full=LINE-1 retrotransposable element ORF2 protein;^Eukaryota; Metazoa; Chordata; Craniata; Vertebrata; Euteleostomi; Mammalia; Eutheria; Euarchontoglires; Glires; Rodentia; Sciurognathi; Muroidea; Muridae; Murinae; Mus; Mus`LORF2_MOUSE^LORF2_MOUSE^Q:197-135,H:314-334^71.43%ID^E:2e-10^RecName: Full=LINE-1 retrotransposable elemen…
c4273_g1	c4273_g1_i1	LORF2_MOUSE^LORF2_MOUSE^Q:370-239,H:175-218^47.73%ID^E:3e-06^RecName: Full=LINE-1 retrotransposable element ORF2 protein;^Eukaryota; Metazoa; Chordata; Craniata; Vertebrata; Euteleostomi; Mammalia; Eutheria; Euarchontoglires; Glires; Rodentia; Sciurognathi; Muroidea; Muridae; Murinae; Mus; Mus`LORF2_MOUSE^LORF2_MOUSE^Q:197-132,H:233-254^45.45%ID^E:3e-06^RecName: Full=LINE-1 retrotransposable elem…
c4288_g1	c4288_g1_i1	LORF2_HUMAN^LORF2_HUMAN^Q:1817-1314,H:894-1069^32.07%ID^E:5e-10^RecName: Full=LINE-1 retrotransposable element ORF2 protein;^Eukaryota; Metazoa; Chordata; Craniata; Vertebrata; Euteleostomi; Mammalia; Eutheria; Euarchontoglires; Primates; Haplorrhini; Catarrhini; Hominidae; Homo`LORF2_HUMAN^LORF2_HUMAN^Q:1915-1823,H:859-889^41.94%ID^E:5e-10^RecName: Full=LINE-1 retrotransposable element ORF2 prot…
c4307_g1	c4307_g1_i1	LORF2_MOUSE^LORF2_MOUSE^Q:6-140,H:946-990^53.33%ID^E:5e-07^RecName: Full=LINE-1 retrotransposable element ORF2 protein;^Eukaryota; Metazoa; Chordata; Craniata; Vertebrata; Euteleostomi; Mammalia; Eutheria; Euarchontoglires; Glires; Rodentia; Sciurognathi; Muroidea; Muridae; Murinae; Mus; Mus
c4353_g1	c4353_g1_i1	O52A5_HUMAN^O52A5_HUMAN^Q:254-3,H:202-286^70.59%ID^E:2e-30^RecName: Full=Olfactory receptor 52A5;^Eukaryota; Metazoa; Chordata; Craniata; Vertebrata; Euteleostomi; Mammalia; Eutheria; Euarchontoglires; Primates; Haplorrhini; Catarrhini; Hominidae; Homo
c4455_g1	c4455_g1_i1	LORF1_MOUSE^LORF1_MOUSE^Q:323-526,H:209-276^44.12%ID^E:6e-10^RecName: Full=LINE-1 retrotransposable element ORF1 protein;^Eukaryota; Metazoa; Chordata; Craniata; Vertebrata; Euteleostomi; Mammalia; Eutheria; Euarchontoglires; Glires; Rodentia; Sciurognathi; Muroidea; Muridae; Murinae; Mus; Mus`LORF1_MOUSE^LORF1_MOUSE^Q:531-605,H:279-303^52%ID^E:6e-10^RecName: Full=LINE-1 retrotransposable element…
c4463_g1	c4463_g1_i1	LORF2_MOUSE^LORF2_MOUSE^Q:100-429,H:78-199^32.79%ID^E:3e-13^RecName: Full=LINE-1 retrotransposable element ORF2 protein;^Eukaryota; Metazoa; Chordata; Craniata; Vertebrata; Euteleostomi; Mammalia; Eutheria; Euarchontoglires; Glires; Rodentia; Sciurognathi; Muroidea; Muridae; Murinae; Mus; Mus`LORF2_MOUSE^LORF2_MOUSE^Q:429-530,H:205-238^41.18%ID^E:3e-13^RecName: Full=LINE-1 retrotransposable eleme…
c4469_g1	c4469_g1_i1	OGFR_MOUSE^OGFR_MOUSE^Q:656-543,H:596-633^76.32%ID^E:3e-07^RecName: Full=Opioid growth factor receptor;^Eukaryota; Metazoa; Chordata; Craniata; Vertebrata; Euteleostomi; Mammalia; Eutheria; Euarchontoglires; Glires; Rodentia; Sciurognathi; Muroidea; Muridae; Murinae; Mus; Mus
c4473_g1	c4473_g1_i1	LST1_MOUSE^LST1_MOUSE^Q:428-589,H:42-90^67.27%ID^E:5e-14^RecName: Full=Leukocyte-specific transcript 1 protein;^Eukaryota; Metazoa; Chordata; Craniata; Vertebrata; Euteleostomi; Mammalia; Eutheria; Euarchontoglires; Glires; Rodentia; Sciurognathi; Muroidea; Muridae; Murinae; Mus; Mus	c4473_g1_i1|m.561	290-607[+]	LST1_MOUSE^LST1_MOUSE^Q:31-105,H:26-95^65.79%ID^E:2e-13^RecName: Full=Leukocyte-specific transcript 1 protein;^Eukaryota; Metazoa; Chordata; Craniata; Vertebrata; Euteleostomi; Mammalia; Eutheria; Euarchontoglires; Glires; Rodentia; Sciurognathi; Muroidea; Muridae; Murinae; Mus; Mus	PF05083.8^LST1^LST-1 protein^29-105^E:2.6e-28
c4497_g1	c4497_g1_i1	MIF_MOUSE^MIF_MOUSE^Q:1228-1563,H:1-112^96.43%ID^E:8e-70^RecName: Full=Macrophage migration inhibitory factor;^Eukaryota; Metazoa; Chordata; Craniata; Vertebrata; Euteleostomi; Mammalia; Eutheria; Euarchontoglires; Glires; Rodentia; Sciurognathi; Muroidea; Muridae; Murinae; Mus; Mus	c4497_g1_i1|m.566	1421-1023[-]
c4497_g1	c4497_g1_i1	MIF_MOUSE^MIF_MOUSE^Q:1228-1563,H:1-112^96.43%ID^E:8e-70^RecName: Full=Macrophage migration inhibitory factor;^Eukaryota; Metazoa; Chordata; Craniata; Vertebrata; Euteleostomi; Mammalia; Eutheria; Euarchontoglires; Glires; Rodentia; Sciurognathi; Muroidea; Muridae; Murinae; Mus; Mus	c4497_g1_i1|m.567	1228-1575[+]	MIF_MOUSE^MIF_MOUSE^Q:1-115,H:1-115^96.52%ID^E:1e-79^RecName: Full=Macrophage migration inhibitory factor;^Eukaryota; Metazoa; Chordata; Craniata; Vertebrata; Euteleostomi; Mammalia; Eutheria; Euarchontoglires; Glires; Rodentia; Sciurognathi; Muroidea; Muridae; Murinae; Mus; Mus	PF01187.13^MIF^Macrophage migration inhibitory factor (MIF)^2-115^E:8.2e-53
c4514_g1	c4514_g1_i1	LORF2_MOUSE^LORF2_MOUSE^Q:208-291,H:9-36^64.29%ID^E:3e-06^RecName: Full=LINE-1 retrotransposable element ORF2 protein;^Eukaryota; Metazoa; Chordata; Craniata; Vertebrata; Euteleostomi; Mammalia; Eutheria; Euarchontoglires; Glires; Rodentia; Sciurognathi; Muroidea; Muridae; Murinae; Mus; Mus`LORF2_MOUSE^LORF2_MOUSE^Q:270-335,H:30-51^45.45%ID^E:3e-06^RecName: Full=LINE-1 retrotransposable element O…
c4525_g1	c4525_g1_i1	POL_MLVRK^POL_MLVRK^Q:5-88,H:380-407^64.29%ID^E:4e-09^RecName: Full=Pol polyprotein;^Viruses; Retro-transcribing viruses; Retroviridae; Orthoretrovirinae; Gammaretrovirus; Murine leukemia virus`POL_MLVRK^POL_MLVRK^Q:120-215,H:421-452^50%ID^E:4e-09^RecName: Full=Pol polyprotein;^Viruses; Retro-transcribing viruses; Retroviridae; Orthoretrovirinae; Gammaretrovirus; Murine leukemia virus
c4536_g1	c4536_g1_i1	INSRR_RAT^INSRR_RAT^Q:64-624,H:213-399^93.05%ID^E:8e-120^RecName: Full=Insulin receptor-related protein;^Eukaryota; Metazoa; Chordata; Craniata; Vertebrata; Euteleostomi; Mammalia; Eutheria; Euarchontoglires; Glires; Rodentia; Sciurognathi; Muroidea; Muridae; Murinae; Rattus	c4536_g1_i1|m.576	624-85[-]
c4536_g1	c4536_g1_i2	INSRR_RAT^INSRR_RAT^Q:64-510,H:213-361^91.95%ID^E:2e-91^RecName: Full=Insulin receptor-related protein;^Eukaryota; Metazoa; Chordata; Craniata; Vertebrata; Euteleostomi; Mammalia; Eutheria; Euarchontoglires; Glires; Rodentia; Sciurognathi; Muroidea; Muridae; Murinae; Rattus	c4536_g1_i2|m.577	606-85[-]
c4538_g1	c4538_g1_i1	FLOT2_RAT^FLOT2_RAT^Q:2509-1226,H:1-428^99.77%ID^E:0^RecName: Full=Flotillin-2;^Eukaryota; Metazoa; Chordata; Craniata; Vertebrata; Euteleostomi; Mammalia; Eutheria; Euarchontoglires; Glires; Rodentia; Sciurognathi; Muroidea; Muridae; Murinae; Rattus	c4538_g1_i1|m.579	2599-1223[-]	FLOT2_RAT^FLOT2_RAT^Q:31-458,H:1-428^99.77%ID^E:0^RecName: Full=Flotillin-2;^Eukaryota; Metazoa; Chordata; Craniata; Vertebrata; Euteleostomi; Mammalia; Eutheria; Euarchontoglires; Glires; Rodentia; Sciurognathi; Muroidea; Muridae; Murinae; Rattus	PF01145.20^Band_7^SPFH domain / Band 7 family^36-218^E:2.2e-21
c4538_g1	c4538_g1_i1	FLOT2_RAT^FLOT2_RAT^Q:2509-1226,H:1-428^99.77%ID^E:0^RecName: Full=Flotillin-2;^Eukaryota; Metazoa; Chordata; Craniata; Vertebrata; Euteleostomi; Mammalia; Eutheria; Euarchontoglires; Glires; Rodentia; Sciurognathi; Muroidea; Muridae; Murinae; Rattus	c4538_g1_i1|m.580	25-450[+]
c4538_g1	c4538_g1_i1	FLOT2_RAT^FLOT2_RAT^Q:2509-1226,H:1-428^99.77%ID^E:0^RecName: Full=Flotillin-2;^Eukaryota; Metazoa; Chordata; Craniata; Vertebrata; Euteleostomi; Mammalia; Eutheria; Euarchontoglires; Glires; Rodentia; Sciurognathi; Muroidea; Muridae; Murinae; Rattus	c4538_g1_i1|m.581	805-470[-]
c4538_g1	c4538_g1_i1	FLOT2_RAT^FLOT2_RAT^Q:2509-1226,H:1-428^99.77%ID^E:0^RecName: Full=Flotillin-2;^Eukaryota; Metazoa; Chordata; Craniata; Vertebrata; Euteleostomi; Mammalia; Eutheria; Euarchontoglires; Glires; Rodentia; Sciurognathi; Muroidea; Muridae; Murinae; Rattus	c4538_g1_i1|m.582	327-1[-]
c4538_g1	c4538_g1_i1	FLOT2_RAT^FLOT2_RAT^Q:2509-1226,H:1-428^99.77%ID^E:0^RecName: Full=Flotillin-2;^Eukaryota; Metazoa; Chordata; Craniata; Vertebrata; Euteleostomi; Mammalia; Eutheria; Euarchontoglires; Glires; Rodentia; Sciurognathi; Muroidea; Muridae; Murinae; Rattus	c4538_g1_i1|m.583	1488-1790[+]
c4558_g1	c4558_g1_i1	CA131_MOUSE^CA131_MOUSE^Q:113-676,H:18-205^78.19%ID^E:4e-68^RecName: Full=Uncharacterized protein C1orf131 homolog;^Eukaryota; Metazoa; Chordata; Craniata; Vertebrata; Euteleostomi; Mammalia; Eutheria; Euarchontoglires; Glires; Rodentia; Sciurognathi; Muroidea; Muridae; Murinae; Mus; Mus`CA131_MOUSE^CA131_MOUSE^Q:1259-1447,H:219-281^88.89%ID^E:4e-25^RecName: Full=Uncharacterized protein C1orf131 …	c4558_g1_i1|m.586	62-826[+]	CA131_MOUSE^CA131_MOUSE^Q:1-217,H:1-217^77.88%ID^E:6e-103^RecName: Full=Uncharacterized protein C1orf131 homolog;^Eukaryota; Metazoa; Chordata; Craniata; Vertebrata; Euteleostomi; Mammalia; Eutheria; Euarchontoglires; Glires; Rodentia; Sciurognathi; Muroidea; Muridae; Murinae; Mus; Mus	PF15375.1^DUF4602^Domain of unknown function (DUF4602)^119-217^E:9.1e-27
c4558_g1	c4558_g1_i1	CA131_MOUSE^CA131_MOUSE^Q:113-676,H:18-205^78.19%ID^E:4e-68^RecName: Full=Uncharacterized protein C1orf131 homolog;^Eukaryota; Metazoa; Chordata; Craniata; Vertebrata; Euteleostomi; Mammalia; Eutheria; Euarchontoglires; Glires; Rodentia; Sciurognathi; Muroidea; Muridae; Murinae; Mus; Mus`CA131_MOUSE^CA131_MOUSE^Q:1259-1447,H:219-281^88.89%ID^E:4e-25^RecName: Full=Uncharacterized protein C1orf131 …	c4558_g1_i1|m.587	1626-1261[-]
c4558_g1	c4558_g1_i2	CA131_MOUSE^CA131_MOUSE^Q:110-904,H:17-281^80.38%ID^E:2e-107^RecName: Full=Uncharacterized protein C1orf131 homolog;^Eukaryota; Metazoa; Chordata; Craniata; Vertebrata; Euteleostomi; Mammalia; Eutheria; Euarchontoglires; Glires; Rodentia; Sciurognathi; Muroidea; Muridae; Murinae; Mus; Mus	c4558_g1_i2|m.588	62-907[+]	CA131_MOUSE^CA131_MOUSE^Q:1-281,H:1-281^80.07%ID^E:2e-144^RecName: Full=Uncharacterized protein C1orf131 homolog;^Eukaryota; Metazoa; Chordata; Craniata; Vertebrata; Euteleostomi; Mammalia; Eutheria; Euarchontoglires; Glires; Rodentia; Sciurognathi; Muroidea; Muridae; Murinae; Mus; Mus	PF15375.1^DUF4602^Domain of unknown function (DUF4602)^119-243^E:6.5e-30
c4561_g1	c4561_g1_i1	LORF2_MOUSE^LORF2_MOUSE^Q:1037-1180,H:1196-1243^47.92%ID^E:3e-08^RecName: Full=LINE-1 retrotransposable element ORF2 protein;^Eukaryota; Metazoa; Chordata; Craniata; Vertebrata; Euteleostomi; Mammalia; Eutheria; Euarchontoglires; Glires; Rodentia; Sciurognathi; Muroidea; Muridae; Murinae; Mus; Mus
c4598_g1	c4598_g1_i1	SERC2_MOUSE^SERC2_MOUSE^Q:1717-428,H:22-450^96.51%ID^E:0^RecName: Full=Serine incorporator 2;^Eukaryota; Metazoa; Chordata; Craniata; Vertebrata; Euteleostomi; Mammalia; Eutheria; Euarchontoglires; Glires; Rodentia; Sciurognathi; Muroidea; Muridae; Murinae; Mus; Mus	c4598_g1_i1|m.599	1861-425[-]	SERC2_MOUSE^SERC2_MOUSE^Q:28-478,H:1-450^96.67%ID^E:0^RecName: Full=Serine incorporator 2;^Eukaryota; Metazoa; Chordata; Craniata; Vertebrata; Euteleostomi; Mammalia; Eutheria; Euarchontoglires; Glires; Rodentia; Sciurognathi; Muroidea; Muridae; Murinae; Mus; Mus	PF03348.10^Serinc^Serine incorporator (Serinc)^42-477^E:1.4e-159
c4640_g1	c4640_g1_i2	MS4A5_HUMAN^MS4A5_HUMAN^Q:1019-675,H:1-156^47.47%ID^E:6e-20^RecName: Full=Membrane-spanning 4-domains subfamily A member 5;^Eukaryota; Metazoa; Chordata; Craniata; Vertebrata; Euteleostomi; Mammalia; Eutheria; Euarchontoglires; Primates; Haplorrhini; Catarrhini; Hominidae; Homo	c4640_g1_i2|m.610	1019-546[-]	MS4A5_HUMAN^MS4A5_HUMAN^Q:1-157,H:1-200^50.99%ID^E:9e-56^RecName: Full=Membrane-spanning 4-domains subfamily A member 5;^Eukaryota; Metazoa; Chordata; Craniata; Vertebrata; Euteleostomi; Mammalia; Eutheria; Euarchontoglires; Primates; Haplorrhini; Catarrhini; Hominidae; Homo	PF04103.10^CD20^CD20-like family^54-147^E:3.4e-16
c4640_g1	c4640_g1_i2	MS4A5_HUMAN^MS4A5_HUMAN^Q:1019-675,H:1-156^47.47%ID^E:6e-20^RecName: Full=Membrane-spanning 4-domains subfamily A member 5;^Eukaryota; Metazoa; Chordata; Craniata; Vertebrata; Euteleostomi; Mammalia; Eutheria; Euarchontoglires; Primates; Haplorrhini; Catarrhini; Hominidae; Homo	c4640_g1_i2|m.611	1201-872[-]
c4686_g1	c4686_g1_i1	CD003_MOUSE^CD003_MOUSE^Q:153-281,H:1-42^65.12%ID^E:1e-07^RecName: Full=Uncharacterized protein C4orf3 homolog;^Eukaryota; Metazoa; Chordata; Craniata; Vertebrata; Euteleostomi; Mammalia; Eutheria; Euarchontoglires; Glires; Rodentia; Sciurognathi; Muroidea; Muridae; Murinae; Mus; Mus	c4686_g1_i1|m.618	1776-2096[+]
c4693_g1	c4693_g1_i1	CDCA2_MOUSE^CDCA2_MOUSE^Q:1415-3979,H:130-982^63.82%ID^E:0^RecName: Full=Cell division cycle-associated protein 2;^Eukaryota; Metazoa; Chordata; Craniata; Vertebrata; Euteleostomi; Mammalia; Eutheria; Euarchontoglires; Glires; Rodentia; Sciurognathi; Muroidea; Muridae; Murinae; Mus; Mus	c4693_g1_i1|m.621	1466-3982[+]	CDCA2_MOUSE^CDCA2_MOUSE^Q:1-838,H:147-982^63.69%ID^E:0^RecName: Full=Cell division cycle-associated protein 2;^Eukaryota; Metazoa; Chordata; Craniata; Vertebrata; Euteleostomi; Mammalia; Eutheria; Euarchontoglires; Glires; Rodentia; Sciurognathi; Muroidea; Muridae; Murinae; Mus; Mus	PF15276.1^PP1_bind^Protein phosphatase 1 binding^232-290^E:8.2e-23
c4693_g1	c4693_g1_i1	CDCA2_MOUSE^CDCA2_MOUSE^Q:1415-3979,H:130-982^63.82%ID^E:0^RecName: Full=Cell division cycle-associated protein 2;^Eukaryota; Metazoa; Chordata; Craniata; Vertebrata; Euteleostomi; Mammalia; Eutheria; Euarchontoglires; Glires; Rodentia; Sciurognathi; Muroidea; Muridae; Murinae; Mus; Mus	c4693_g1_i1|m.622	3815-3459[-]
c4693_g1	c4693_g1_i1	CDCA2_MOUSE^CDCA2_MOUSE^Q:1415-3979,H:130-982^63.82%ID^E:0^RecName: Full=Cell division cycle-associated protein 2;^Eukaryota; Metazoa; Chordata; Craniata; Vertebrata; Euteleostomi; Mammalia; Eutheria; Euarchontoglires; Glires; Rodentia; Sciurognathi; Muroidea; Muridae; Murinae; Mus; Mus	c4693_g1_i1|m.623	3819-3517[-]
c4736_g1	c4736_g1_i1	TEKT3_BOVIN^TEKT3_BOVIN^Q:203-580,H:365-490^91.27%ID^E:8e-65^RecName: Full=Tektin-3;^Eukaryota; Metazoa; Chordata; Craniata; Vertebrata; Euteleostomi; Mammalia; Eutheria; Laurasiatheria; Cetartiodactyla; Ruminantia; Pecora; Bovidae; Bovinae; Bos	c4736_g1_i1|m.631	239-583[+]	TEKT3_MOUSE^TEKT3_MOUSE^Q:1-114,H:377-490^92.98%ID^E:1e-70^RecName: Full=Tektin-3;^Eukaryota; Metazoa; Chordata; Craniata; Vertebrata; Euteleostomi; Mammalia; Eutheria; Euarchontoglires; Glires; Rodentia; Sciurognathi; Muroidea; Muridae; Murinae; Mus; Mus	PF03148.9^Tektin^Tektin family^2-106^E:1.2e-43
c4736_g1	c4736_g1_i1	TEKT3_BOVIN^TEKT3_BOVIN^Q:203-580,H:365-490^91.27%ID^E:8e-65^RecName: Full=Tektin-3;^Eukaryota; Metazoa; Chordata; Craniata; Vertebrata; Euteleostomi; Mammalia; Eutheria; Laurasiatheria; Cetartiodactyla; Ruminantia; Pecora; Bovidae; Bovinae; Bos	c4736_g1_i1|m.632	1-315[+]
c4736_g1	c4736_g1_i2	TEKT3_RAT^TEKT3_RAT^Q:167-1636,H:1-490^88.78%ID^E:0^RecName: Full=Tektin-3;^Eukaryota; Metazoa; Chordata; Craniata; Vertebrata; Euteleostomi; Mammalia; Eutheria; Euarchontoglires; Glires; Rodentia; Sciurognathi; Muroidea; Muridae; Murinae; Rattus	c4736_g1_i2|m.633	167-1639[+]	TEKT3_RAT^TEKT3_RAT^Q:1-490,H:1-490^88.78%ID^E:0^RecName: Full=Tektin-3;^Eukaryota; Metazoa; Chordata; Craniata; Vertebrata; Euteleostomi; Mammalia; Eutheria; Euarchontoglires; Glires; Rodentia; Sciurognathi; Muroidea; Muridae; Murinae; Rattus	PF03148.9^Tektin^Tektin family^99-482^E:4.4e-144
c4736_g1	c4736_g1_i2	TEKT3_RAT^TEKT3_RAT^Q:167-1636,H:1-490^88.78%ID^E:0^RecName: Full=Tektin-3;^Eukaryota; Metazoa; Chordata; Craniata; Vertebrata; Euteleostomi; Mammalia; Eutheria; Euarchontoglires; Glires; Rodentia; Sciurognathi; Muroidea; Muridae; Murinae; Rattus	c4736_g1_i2|m.634	1064-696[-]
c4763_g1	c4763_g1_i1	LAMB2_MOUSE^LAMB2_MOUSE^Q:2423-357,H:1109-1797^95.65%ID^E:0^RecName: Full=Laminin subunit beta-2;^Eukaryota; Metazoa; Chordata; Craniata; Vertebrata; Euteleostomi; Mammalia; Eutheria; Euarchontoglires; Glires; Rodentia; Sciurognathi; Muroidea; Muridae; Murinae; Mus; Mus`LAMB2_MOUSE^LAMB2_MOUSE^Q:2411-2175,H:801-878^45.57%ID^E:2e-11^RecName: Full=Laminin subunit beta-2;^Eukaryota; Metazoa; Chordat…	c4763_g1_i1|m.641	2423-348[-]	LAMB2_MOUSE^LAMB2_MOUSE^Q:1-691,H:1109-1799^95.66%ID^E:0^RecName: Full=Laminin subunit beta-2;^Eukaryota; Metazoa; Chordata; Craniata; Vertebrata; Euteleostomi; Mammalia; Eutheria; Euarchontoglires; Glires; Rodentia; Sciurognathi; Muroidea; Muridae; Murinae; Mus; Mus`LAMB2_MOUSE^LAMB2_MOUSE^Q:5-83,H:801-878^45.57%ID^E:2e-11^RecName: Full=Laminin subunit beta-2;^Eukaryota; Metazoa; Chordata; Crani…	PF00053.19^Laminin_EGF^Laminin EGF-like (Domains III and V)^3-29^E:4e-05`PF00053.19^Laminin_EGF^Laminin EGF-like (Domains III and V)^36-76^E:1.3e-08
c4763_g1	c4763_g1_i1	LAMB2_MOUSE^LAMB2_MOUSE^Q:2423-357,H:1109-1797^95.65%ID^E:0^RecName: Full=Laminin subunit beta-2;^Eukaryota; Metazoa; Chordata; Craniata; Vertebrata; Euteleostomi; Mammalia; Eutheria; Euarchontoglires; Glires; Rodentia; Sciurognathi; Muroidea; Muridae; Murinae; Mus; Mus`LAMB2_MOUSE^LAMB2_MOUSE^Q:2411-2175,H:801-878^45.57%ID^E:2e-11^RecName: Full=Laminin subunit beta-2;^Eukaryota; Metazoa; Chordat…	c4763_g1_i1|m.642	1327-1758[+]
c4763_g1	c4763_g1_i2	LAMB2_RAT^LAMB2_RAT^Q:2715-1459,H:1111-1529^95.47%ID^E:0^RecName: Full=Laminin subunit beta-2;^Eukaryota; Metazoa; Chordata; Craniata; Vertebrata; Euteleostomi; Mammalia; Eutheria; Euarchontoglires; Glires; Rodentia; Sciurognathi; Muroidea; Muridae; Murinae; Rattus`LAMB2_RAT^LAMB2_RAT^Q:1172-357,H:1528-1799^94.49%ID^E:2e-123^RecName: Full=Laminin subunit beta-2;^Eukaryota; Metazoa; Chordata; Cran…	c4763_g1_i2|m.643	2715-1327[-]	LAMB2_RAT^LAMB2_RAT^Q:1-419,H:1111-1529^95.47%ID^E:0^RecName: Full=Laminin subunit beta-2;^Eukaryota; Metazoa; Chordata; Craniata; Vertebrata; Euteleostomi; Mammalia; Eutheria; Euarchontoglires; Glires; Rodentia; Sciurognathi; Muroidea; Muridae; Murinae; Rattus`LAMB2_RAT^LAMB2_RAT^Q:1-91,H:799-887^42.86%ID^E:2e-10^RecName: Full=Laminin subunit beta-2;^Eukaryota; Metazoa; Chordata; Craniata; Verte…	PF00053.19^Laminin_EGF^Laminin EGF-like (Domains III and V)^3-29^E:2.5e-05`PF00053.19^Laminin_EGF^Laminin EGF-like (Domains III and V)^36-76^E:7.5e-09
c4763_g1	c4763_g1_i2	LAMB2_RAT^LAMB2_RAT^Q:2715-1459,H:1111-1529^95.47%ID^E:0^RecName: Full=Laminin subunit beta-2;^Eukaryota; Metazoa; Chordata; Craniata; Vertebrata; Euteleostomi; Mammalia; Eutheria; Euarchontoglires; Glires; Rodentia; Sciurognathi; Muroidea; Muridae; Murinae; Rattus`LAMB2_RAT^LAMB2_RAT^Q:1172-357,H:1528-1799^94.49%ID^E:2e-123^RecName: Full=Laminin subunit beta-2;^Eukaryota; Metazoa; Chordata; Cran…	c4763_g1_i2|m.644	1142-348[-]	LAMB2_MOUSE^LAMB2_MOUSE^Q:1-264,H:1536-1799^94.7%ID^E:7e-157^RecName: Full=Laminin subunit beta-2;^Eukaryota; Metazoa; Chordata; Craniata; Vertebrata; Euteleostomi; Mammalia; Eutheria; Euarchontoglires; Glires; Rodentia; Sciurognathi; Muroidea; Muridae; Murinae; Mus; Mus
c4763_g1	c4763_g1_i2	LAMB2_RAT^LAMB2_RAT^Q:2715-1459,H:1111-1529^95.47%ID^E:0^RecName: Full=Laminin subunit beta-2;^Eukaryota; Metazoa; Chordata; Craniata; Vertebrata; Euteleostomi; Mammalia; Eutheria; Euarchontoglires; Glires; Rodentia; Sciurognathi; Muroidea; Muridae; Murinae; Rattus`LAMB2_RAT^LAMB2_RAT^Q:1172-357,H:1528-1799^94.49%ID^E:2e-123^RecName: Full=Laminin subunit beta-2;^Eukaryota; Metazoa; Chordata; Cran…	c4763_g1_i2|m.645	1619-2050[+]
c4763_g1	c4763_g1_i2	LAMB2_RAT^LAMB2_RAT^Q:2715-1459,H:1111-1529^95.47%ID^E:0^RecName: Full=Laminin subunit beta-2;^Eukaryota; Metazoa; Chordata; Craniata; Vertebrata; Euteleostomi; Mammalia; Eutheria; Euarchontoglires; Glires; Rodentia; Sciurognathi; Muroidea; Muridae; Murinae; Rattus`LAMB2_RAT^LAMB2_RAT^Q:1172-357,H:1528-1799^94.49%ID^E:2e-123^RecName: Full=Laminin subunit beta-2;^Eukaryota; Metazoa; Chordata; Cran…	c4763_g1_i2|m.646	1381-1686[+]
c4831_g1	c4831_g1_i1	DDX4_RAT^DDX4_RAT^Q:3262-1139,H:1-713^90.8%ID^E:0^RecName: Full=Probable ATP-dependent RNA helicase DDX4;^Eukaryota; Metazoa; Chordata; Craniata; Vertebrata; Euteleostomi; Mammalia; Eutheria; Euarchontoglires; Glires; Rodentia; Sciurognathi; Muroidea; Muridae; Murinae; Rattus	c4831_g1_i1|m.660	3352-1136[-]	DDX4_RAT^DDX4_RAT^Q:31-738,H:1-713^90.93%ID^E:0^RecName: Full=Probable ATP-dependent RNA helicase DDX4;^Eukaryota; Metazoa; Chordata; Craniata; Vertebrata; Euteleostomi; Mammalia; Eutheria; Euarchontoglires; Glires; Rodentia; Sciurognathi; Muroidea; Muridae; Murinae; Rattus	PF00270.24^DEAD^DEAD/DEAH box helicase^322-500^E:2.7e-45`PF00271.26^Helicase_C^Helicase conserved C-terminal domain^569-645^E:9.1e-27
c4831_g1	c4831_g1_i2	DDX4_RAT^DDX4_RAT^Q:3322-1139,H:1-713^92.99%ID^E:0^RecName: Full=Probable ATP-dependent RNA helicase DDX4;^Eukaryota; Metazoa; Chordata; Craniata; Vertebrata; Euteleostomi; Mammalia; Eutheria; Euarchontoglires; Glires; Rodentia; Sciurognathi; Muroidea; Muridae; Murinae; Rattus	c4831_g1_i2|m.661	3412-1136[-]	DDX4_MOUSE^DDX4_MOUSE^Q:31-758,H:1-702^92.87%ID^E:0^RecName: Full=Probable ATP-dependent RNA helicase DDX4;^Eukaryota; Metazoa; Chordata; Craniata; Vertebrata; Euteleostomi; Mammalia; Eutheria; Euarchontoglires; Glires; Rodentia; Sciurognathi; Muroidea; Muridae; Murinae; Mus; Mus	PF00270.24^DEAD^DEAD/DEAH box helicase^342-520^E:2.8e-45`PF00271.26^Helicase_C^Helicase conserved C-terminal domain^589-665^E:9.4e-27
c4849_g1	c4849_g1_i1	LORF2_HUMAN^LORF2_HUMAN^Q:1966-2307,H:1100-1219^33.33%ID^E:1e-06^RecName: Full=LINE-1 retrotransposable element ORF2 protein;^Eukaryota; Metazoa; Chordata; Craniata; Vertebrata; Euteleostomi; Mammalia; Eutheria; Euarchontoglires; Primates; Haplorrhini; Catarrhini; Hominidae; Homo
c4859_g1	c4859_g1_i2	NDF4_MOUSE^NDF4_MOUSE^Q:328-2,H:1-109^87.16%ID^E:7e-40^RecName: Full=Neurogenic differentiation factor 4;^Eukaryota; Metazoa; Chordata; Craniata; Vertebrata; Euteleostomi; Mammalia; Eutheria; Euarchontoglires; Glires; Rodentia; Sciurognathi; Muroidea; Muridae; Murinae; Mus; Mus	c4859_g1_i2|m.668	2-361[+]
c4859_g1	c4859_g1_i2	NDF4_MOUSE^NDF4_MOUSE^Q:328-2,H:1-109^87.16%ID^E:7e-40^RecName: Full=Neurogenic differentiation factor 4;^Eukaryota; Metazoa; Chordata; Craniata; Vertebrata; Euteleostomi; Mammalia; Eutheria; Euarchontoglires; Glires; Rodentia; Sciurognathi; Muroidea; Muridae; Murinae; Mus; Mus	c4859_g1_i2|m.669	328-2[-]	NDF4_MOUSE^NDF4_MOUSE^Q:1-109,H:1-109^87.16%ID^E:1e-40^RecName: Full=Neurogenic differentiation factor 4;^Eukaryota; Metazoa; Chordata; Craniata; Vertebrata; Euteleostomi; Mammalia; Eutheria; Euarchontoglires; Glires; Rodentia; Sciurognathi; Muroidea; Muridae; Murinae; Mus; Mus
c4917_g1	c4917_g1_i2	RSPO1_MOUSE^RSPO1_MOUSE^Q:706-197,H:96-265^92.94%ID^E:1e-100^RecName: Full=R-spondin-1;^Eukaryota; Metazoa; Chordata; Craniata; Vertebrata; Euteleostomi; Mammalia; Eutheria; Euarchontoglires; Glires; Rodentia; Sciurognathi; Muroidea; Muridae; Murinae; Mus; Mus	c4917_g1_i2|m.679	748-203[-]	RSPO1_MOUSE^RSPO1_MOUSE^Q:15-181,H:96-262^93.41%ID^E:1e-108^RecName: Full=R-spondin-1;^Eukaryota; Metazoa; Chordata; Craniata; Vertebrata; Euteleostomi; Mammalia; Eutheria; Euarchontoglires; Glires; Rodentia; Sciurognathi; Muroidea; Muridae; Murinae; Mus; Mus	PF00090.14^TSP_1^Thrombospondin type 1 domain^70-121^E:1.1e-05
c4917_g1	c4917_g1_i2	RSPO1_MOUSE^RSPO1_MOUSE^Q:706-197,H:96-265^92.94%ID^E:1e-100^RecName: Full=R-spondin-1;^Eukaryota; Metazoa; Chordata; Craniata; Vertebrata; Euteleostomi; Mammalia; Eutheria; Euarchontoglires; Glires; Rodentia; Sciurognathi; Muroidea; Muridae; Murinae; Mus; Mus	c4917_g1_i2|m.680	314-748[+]
c4938_g1	c4938_g1_i1	ZN865_MOUSE^ZN865_MOUSE^Q:1206-397,H:789-1058^99.63%ID^E:0^RecName: Full=Zinc finger protein 865;^Eukaryota; Metazoa; Chordata; Craniata; Vertebrata; Euteleostomi; Mammalia; Eutheria; Euarchontoglires; Glires; Rodentia; Sciurognathi; Muroidea; Muridae; Murinae; Mus; Mus`ZN865_MOUSE^ZN865_MOUSE^Q:1203-619,H:219-464^30.08%ID^E:5e-23^RecName: Full=Zinc finger protein 865;^Eukaryota; Metazoa; Chordat…	c4938_g1_i1|m.692	1236-394[-]	ZN865_MOUSE^ZN865_MOUSE^Q:1-280,H:779-1058^99.29%ID^E:0^RecName: Full=Zinc finger protein 865;^Eukaryota; Metazoa; Chordata; Craniata; Vertebrata; Euteleostomi; Mammalia; Eutheria; Euarchontoglires; Glires; Rodentia; Sciurognathi; Muroidea; Muridae; Murinae; Mus; Mus`ZN865_MOUSE^ZN865_MOUSE^Q:12-206,H:219-464^29.67%ID^E:1e-23^RecName: Full=Zinc finger protein 865;^Eukaryota; Metazoa; Chordata; Cr…	PF13912.1^zf-C2H2_6^C2H2-type zinc finger^13-35^E:0.0046`PF00096.21^zf-C2H2^Zinc finger, C2H2 type^43-63^E:0.031`PF13894.1^zf-C2H2_4^C2H2-type zinc finger^43-63^E:0.49`PF13912.1^zf-C2H2_6^C2H2-type zinc finger^43-66^E:0.06`PF13465.1^zf-H2C2_2^Zinc-finger double domain^56-79^E:6.7e-05`PF00096.21^zf-C2H2^Zinc finger, C2H2 type^69-89^E:0.01`PF13894.1^zf-C2H2_4^C2H2-type zinc finger^69-91^E:0.0081`PF…
c4938_g1	c4938_g1_i1	ZN865_MOUSE^ZN865_MOUSE^Q:1206-397,H:789-1058^99.63%ID^E:0^RecName: Full=Zinc finger protein 865;^Eukaryota; Metazoa; Chordata; Craniata; Vertebrata; Euteleostomi; Mammalia; Eutheria; Euarchontoglires; Glires; Rodentia; Sciurognathi; Muroidea; Muridae; Murinae; Mus; Mus`ZN865_MOUSE^ZN865_MOUSE^Q:1203-619,H:219-464^30.08%ID^E:5e-23^RecName: Full=Zinc finger protein 865;^Eukaryota; Metazoa; Chordat…	c4938_g1_i1|m.693	541-918[+]
c5009_g1	c5009_g1_i1	ZN334_PONAB^ZN334_PONAB^Q:655-2,H:60-295^27.16%ID^E:2e-11^RecName: Full=Zinc finger protein 334;^Eukaryota; Metazoa; Chordata; Craniata; Vertebrata; Euteleostomi; Mammalia; Eutheria; Euarchontoglires; Primates; Haplorrhini; Catarrhini; Hominidae; Pongo`ZN334_PONAB^ZN334_PONAB^Q:713-645,H:42-64^65.22%ID^E:2e-11^RecName: Full=Zinc finger protein 334;^Eukaryota; Metazoa; Chordata; Craniata; Vertebra…	c5009_g1_i1|m.706	988-668[-]
c5020_g1	c5020_g1_i1	KI18B_MOUSE^KI18B_MOUSE^Q:204-1,H:31-100^59.74%ID^E:1e-17^RecName: Full=Kinesin-like protein KIF18B;^Eukaryota; Metazoa; Chordata; Craniata; Vertebrata; Euteleostomi; Mammalia; Eutheria; Euarchontoglires; Glires; Rodentia; Sciurognathi; Muroidea; Muridae; Murinae; Mus; Mus
c5054_g1	c5054_g1_i1	SENP2_PONAB^SENP2_PONAB^Q:836-2008,H:180-589^51.71%ID^E:2e-113^RecName: Full=Sentrin-specific protease 2;^Eukaryota; Metazoa; Chordata; Craniata; Vertebrata; Euteleostomi; Mammalia; Eutheria; Euarchontoglires; Primates; Haplorrhini; Catarrhini; Hominidae; Pongo	c5054_g1_i1|m.716	464-2011[+]	SENP2_PONAB^SENP2_PONAB^Q:125-515,H:180-589^51.95%ID^E:2e-127^RecName: Full=Sentrin-specific protease 2;^Eukaryota; Metazoa; Chordata; Craniata; Vertebrata; Euteleostomi; Mammalia; Eutheria; Euarchontoglires; Primates; Haplorrhini; Catarrhini; Hominidae; Pongo	PF02902.14^Peptidase_C48^Ulp1 protease family, C-terminal catalytic domain^335-506^E:6e-42
c5054_g1	c5054_g1_i1	SENP2_PONAB^SENP2_PONAB^Q:836-2008,H:180-589^51.71%ID^E:2e-113^RecName: Full=Sentrin-specific protease 2;^Eukaryota; Metazoa; Chordata; Craniata; Vertebrata; Euteleostomi; Mammalia; Eutheria; Euarchontoglires; Primates; Haplorrhini; Catarrhini; Hominidae; Pongo	c5054_g1_i1|m.717	1067-768[-]
c5081_g1	c5081_g1_i1	LORF2_MOUSE^LORF2_MOUSE^Q:607-356,H:1195-1278^51.76%ID^E:3e-16^RecName: Full=LINE-1 retrotransposable element ORF2 protein;^Eukaryota; Metazoa; Chordata; Craniata; Vertebrata; Euteleostomi; Mammalia; Eutheria; Euarchontoglires; Glires; Rodentia; Sciurognathi; Muroidea; Muridae; Murinae; Mus; Mus
c5096_g1	c5096_g1_i1	LRC10_MOUSE^LRC10_MOUSE^Q:61-849,H:1-263^94.68%ID^E:2e-149^RecName: Full=Leucine-rich repeat-containing protein 10;^Eukaryota; Metazoa; Chordata; Craniata; Vertebrata; Euteleostomi; Mammalia; Eutheria; Euarchontoglires; Glires; Rodentia; Sciurognathi; Muroidea; Muridae; Murinae; Mus; Mus	c5096_g1_i1|m.727	1-879[+]	LRC10_MOUSE^LRC10_MOUSE^Q:21-283,H:1-263^94.68%ID^E:1e-180^RecName: Full=Leucine-rich repeat-containing protein 10;^Eukaryota; Metazoa; Chordata; Craniata; Vertebrata; Euteleostomi; Mammalia; Eutheria; Euarchontoglires; Glires; Rodentia; Sciurognathi; Muroidea; Muridae; Murinae; Mus; Mus	PF13504.1^LRR_7^Leucine rich repeat^55-65^E:4000`PF12799.2^LRR_4^Leucine Rich repeats (2 copies)^72-110^E:3.1e-07`PF00560.28^LRR_1^Leucine Rich Repeat^74-94^E:0.084`PF13504.1^LRR_7^Leucine rich repeat^74-88^E:0.37`PF13504.1^LRR_7^Leucine rich repeat^95-111^E:81`PF00560.28^LRR_1^Leucine Rich Repeat^120-138^E:0.34`PF12799.2^LRR_4^Leucine Rich repeats (2 copies)^122-157^E:1.8e-06`PF13504.1^LRR_7^Leu…
c5126_g1	c5126_g1_i1	PRS35_MOUSE^PRS35_MOUSE^Q:119-688,H:222-409^91.05%ID^E:2e-121^RecName: Full=Inactive serine protease 35;^Eukaryota; Metazoa; Chordata; Craniata; Vertebrata; Euteleostomi; Mammalia; Eutheria; Euarchontoglires; Glires; Rodentia; Sciurognathi; Muroidea; Muridae; Murinae; Mus; Mus	c5126_g1_i1|m.728	373-2[-]
c5126_g1	c5126_g1_i2	PRS35_RAT^PRS35_RAT^Q:3-932,H:102-406^90%ID^E:0^RecName: Full=Inactive serine protease 35;^Eukaryota; Metazoa; Chordata; Craniata; Vertebrata; Euteleostomi; Mammalia; Eutheria; Euarchontoglires; Glires; Rodentia; Sciurognathi; Muroidea; Muridae; Murinae; Rattus	c5126_g1_i2|m.729	3-935[+]	PRS35_RAT^PRS35_RAT^Q:1-310,H:102-406^91.29%ID^E:0^RecName: Full=Inactive serine protease 35;^Eukaryota; Metazoa; Chordata; Craniata; Vertebrata; Euteleostomi; Mammalia; Eutheria; Euarchontoglires; Glires; Rodentia; Sciurognathi; Muroidea; Muridae; Murinae; Rattus	PF00089.21^Trypsin^Trypsin^36-92^E:1.4e-08
c5126_g1	c5126_g1_i2	PRS35_RAT^PRS35_RAT^Q:3-932,H:102-406^90%ID^E:0^RecName: Full=Inactive serine protease 35;^Eukaryota; Metazoa; Chordata; Craniata; Vertebrata; Euteleostomi; Mammalia; Eutheria; Euarchontoglires; Glires; Rodentia; Sciurognathi; Muroidea; Muridae; Murinae; Rattus	c5126_g1_i2|m.730	617-90[-]
c5135_g1	c5135_g1_i1	LONP2_RAT^LONP2_RAT^Q:155-2710,H:1-852^98%ID^E:0^RecName: Full=Lon protease homolog 2, peroxisomal {ECO:0000255|HAMAP-Rule:MF_03121};^Eukaryota; Metazoa; Chordata; Craniata; Vertebrata; Euteleostomi; Mammalia; Eutheria; Euarchontoglires; Glires; Rodentia; Sciurognathi; Muroidea; Muridae; Murinae; Rattus	c5135_g1_i1|m.732	155-2713[+]	LONP2_RAT^LONP2_RAT^Q:1-852,H:1-852^98%ID^E:0^RecName: Full=Lon protease homolog 2, peroxisomal {ECO:0000255|HAMAP-Rule:MF_03121};^Eukaryota; Metazoa; Chordata; Craniata; Vertebrata; Euteleostomi; Mammalia; Eutheria; Euarchontoglires; Glires; Rodentia; Sciurognathi; Muroidea; Muridae; Murinae; Rattus	PF02190.11^LON^ATP-dependent protease La (LON) domain^13-219^E:6.1e-24`PF00004.24^AAA^ATPase family associated with various cellular activities (AAA)^371-509^E:1.9e-21`PF07728.9^AAA_5^AAA domain (dynein-related subfamily)^371-505^E:2e-08`PF05362.8^Lon_C^Lon protease (S16) C-terminal proteolytic domain^629-835^E:3.6e-81
c5135_g1	c5135_g1_i1	LONP2_RAT^LONP2_RAT^Q:155-2710,H:1-852^98%ID^E:0^RecName: Full=Lon protease homolog 2, peroxisomal {ECO:0000255|HAMAP-Rule:MF_03121};^Eukaryota; Metazoa; Chordata; Craniata; Vertebrata; Euteleostomi; Mammalia; Eutheria; Euarchontoglires; Glires; Rodentia; Sciurognathi; Muroidea; Muridae; Murinae; Rattus	c5135_g1_i1|m.733	1723-926[-]
c5135_g1	c5135_g1_i1	LONP2_RAT^LONP2_RAT^Q:155-2710,H:1-852^98%ID^E:0^RecName: Full=Lon protease homolog 2, peroxisomal {ECO:0000255|HAMAP-Rule:MF_03121};^Eukaryota; Metazoa; Chordata; Craniata; Vertebrata; Euteleostomi; Mammalia; Eutheria; Euarchontoglires; Glires; Rodentia; Sciurognathi; Muroidea; Muridae; Murinae; Rattus	c5135_g1_i1|m.734	2550-2110[-]
c5139_g1	c5139_g1_i1	RL35A_RAT^RL35A_RAT^Q:246-100,H:62-110^83.67%ID^E:2e-20^RecName: Full=60S ribosomal protein L35a;^Eukaryota; Metazoa; Chordata; Craniata; Vertebrata; Euteleostomi; Mammalia; Eutheria; Euarchontoglires; Glires; Rodentia; Sciurognathi; Muroidea; Muridae; Murinae; Rattus
c5139_g1	c5139_g1_i2	RL35A_XENLA^RL35A_XENLA^Q:192-100,H:80-110^83.87%ID^E:1e-09^RecName: Full=60S ribosomal protein L35a;^Eukaryota; Metazoa; Chordata; Craniata; Vertebrata; Euteleostomi; Amphibia; Batrachia; Anura; Pipoidea; Pipidae; Xenopodinae; Xenopus; Xenopus
c5142_g1	c5142_g1_i1	NB5R4_RAT^NB5R4_RAT^Q:2459-897,H:1-520^90.4%ID^E:0^RecName: Full=Cytochrome b5 reductase 4;^Eukaryota; Metazoa; Chordata; Craniata; Vertebrata; Euteleostomi; Mammalia; Eutheria; Euarchontoglires; Glires; Rodentia; Sciurognathi; Muroidea; Muridae; Murinae; Rattus	c5142_g1_i1|m.735	2597-894[-]	NB5R4_RAT^NB5R4_RAT^Q:47-567,H:1-520^90.4%ID^E:0^RecName: Full=Cytochrome b5 reductase 4;^Eukaryota; Metazoa; Chordata; Craniata; Vertebrata; Euteleostomi; Mammalia; Eutheria; Euarchontoglires; Glires; Rodentia; Sciurognathi; Muroidea; Muridae; Murinae; Rattus	PF00173.23^Cyt-b5^Cytochrome b5-like Heme/Steroid binding domain^103-175^E:8e-24`PF04969.11^CS^CS domain^214-292^E:1.8e-12`PF00970.19^FAD_binding_6^Oxidoreductase FAD-binding domain^323-429^E:5.4e-19`PF00175.16^NAD_binding_1^Oxidoreductase NAD-binding domain^441-545^E:3.5e-16
c5142_g1	c5142_g1_i1	NB5R4_RAT^NB5R4_RAT^Q:2459-897,H:1-520^90.4%ID^E:0^RecName: Full=Cytochrome b5 reductase 4;^Eukaryota; Metazoa; Chordata; Craniata; Vertebrata; Euteleostomi; Mammalia; Eutheria; Euarchontoglires; Glires; Rodentia; Sciurognathi; Muroidea; Muridae; Murinae; Rattus	c5142_g1_i1|m.736	2236-2598[+]
c5142_g1	c5142_g1_i1	NB5R4_RAT^NB5R4_RAT^Q:2459-897,H:1-520^90.4%ID^E:0^RecName: Full=Cytochrome b5 reductase 4;^Eukaryota; Metazoa; Chordata; Craniata; Vertebrata; Euteleostomi; Mammalia; Eutheria; Euarchontoglires; Glires; Rodentia; Sciurognathi; Muroidea; Muridae; Murinae; Rattus	c5142_g1_i1|m.737	880-1218[+]
c5142_g1	c5142_g1_i2	NB5R4_RAT^NB5R4_RAT^Q:2426-897,H:1-520^88.65%ID^E:0^RecName: Full=Cytochrome b5 reductase 4;^Eukaryota; Metazoa; Chordata; Craniata; Vertebrata; Euteleostomi; Mammalia; Eutheria; Euarchontoglires; Glires; Rodentia; Sciurognathi; Muroidea; Muridae; Murinae; Rattus	c5142_g1_i2|m.738	2564-894[-]	NB5R4_RAT^NB5R4_RAT^Q:47-556,H:1-520^88.65%ID^E:0^RecName: Full=Cytochrome b5 reductase 4;^Eukaryota; Metazoa; Chordata; Craniata; Vertebrata; Euteleostomi; Mammalia; Eutheria; Euarchontoglires; Glires; Rodentia; Sciurognathi; Muroidea; Muridae; Murinae; Rattus	PF00173.23^Cyt-b5^Cytochrome b5-like Heme/Steroid binding domain^103-175^E:7.8e-24`PF04969.11^CS^CS domain^203-281^E:1.7e-12`PF00970.19^FAD_binding_6^Oxidoreductase FAD-binding domain^312-418^E:5.2e-19`PF00175.16^NAD_binding_1^Oxidoreductase NAD-binding domain^430-534^E:3.4e-16
c5142_g1	c5142_g1_i2	NB5R4_RAT^NB5R4_RAT^Q:2426-897,H:1-520^88.65%ID^E:0^RecName: Full=Cytochrome b5 reductase 4;^Eukaryota; Metazoa; Chordata; Craniata; Vertebrata; Euteleostomi; Mammalia; Eutheria; Euarchontoglires; Glires; Rodentia; Sciurognathi; Muroidea; Muridae; Murinae; Rattus	c5142_g1_i2|m.739	2203-2565[+]
c5142_g1	c5142_g1_i2	NB5R4_RAT^NB5R4_RAT^Q:2426-897,H:1-520^88.65%ID^E:0^RecName: Full=Cytochrome b5 reductase 4;^Eukaryota; Metazoa; Chordata; Craniata; Vertebrata; Euteleostomi; Mammalia; Eutheria; Euarchontoglires; Glires; Rodentia; Sciurognathi; Muroidea; Muridae; Murinae; Rattus	c5142_g1_i2|m.740	880-1218[+]
c5164_g1	c5164_g1_i1	TMM19_MOUSE^TMM19_MOUSE^Q:61-1068,H:1-336^90.18%ID^E:2e-177^RecName: Full=Transmembrane protein 19;^Eukaryota; Metazoa; Chordata; Craniata; Vertebrata; Euteleostomi; Mammalia; Eutheria; Euarchontoglires; Glires; Rodentia; Sciurognathi; Muroidea; Muridae; Murinae; Mus; Mus	c5164_g1_i1|m.746	1-1071[+]	TMM19_HUMAN^TMM19_HUMAN^Q:21-354,H:1-334^87.72%ID^E:0^RecName: Full=Transmembrane protein 19;^Eukaryota; Metazoa; Chordata; Craniata; Vertebrata; Euteleostomi; Mammalia; Eutheria; Euarchontoglires; Primates; Haplorrhini; Catarrhini; Hominidae; Homo	PF01940.11^DUF92^Integral membrane protein DUF92^78-343^E:6.3e-71
c5164_g1	c5164_g1_i1	TMM19_MOUSE^TMM19_MOUSE^Q:61-1068,H:1-336^90.18%ID^E:2e-177^RecName: Full=Transmembrane protein 19;^Eukaryota; Metazoa; Chordata; Craniata; Vertebrata; Euteleostomi; Mammalia; Eutheria; Euarchontoglires; Glires; Rodentia; Sciurognathi; Muroidea; Muridae; Murinae; Mus; Mus	c5164_g1_i1|m.747	1127-507[-]
c5164_g1	c5164_g1_i2	TMM19_RAT^TMM19_RAT^Q:177-1214,H:5-350^89.88%ID^E:7e-177^RecName: Full=Transmembrane protein 19;^Eukaryota; Metazoa; Chordata; Craniata; Vertebrata; Euteleostomi; Mammalia; Eutheria; Euarchontoglires; Glires; Rodentia; Sciurognathi; Muroidea; Muridae; Murinae; Rattus	c5164_g1_i2|m.748	159-1220[+]	TMM19_HUMAN^TMM19_HUMAN^Q:18-351,H:1-334^87.72%ID^E:0^RecName: Full=Transmembrane protein 19;^Eukaryota; Metazoa; Chordata; Craniata; Vertebrata; Euteleostomi; Mammalia; Eutheria; Euarchontoglires; Primates; Haplorrhini; Catarrhini; Hominidae; Homo	PF01940.11^DUF92^Integral membrane protein DUF92^75-340^E:6.2e-71
c5164_g1	c5164_g1_i2	TMM19_RAT^TMM19_RAT^Q:177-1214,H:5-350^89.88%ID^E:7e-177^RecName: Full=Transmembrane protein 19;^Eukaryota; Metazoa; Chordata; Craniata; Vertebrata; Euteleostomi; Mammalia; Eutheria; Euarchontoglires; Glires; Rodentia; Sciurognathi; Muroidea; Muridae; Murinae; Rattus	c5164_g1_i2|m.749	1276-656[-]
c5181_g1	c5181_g1_i1	SPTN2_RAT^SPTN2_RAT^Q:1109-1822,H:46-283^98.32%ID^E:2e-145^RecName: Full=Spectrin beta chain, non-erythrocytic 2;^Eukaryota; Metazoa; Chordata; Craniata; Vertebrata; Euteleostomi; Mammalia; Eutheria; Euarchontoglires; Glires; Rodentia; Sciurognathi; Muroidea; Muridae; Murinae; Rattus	c5181_g1_i1|m.753	953-1822[+]	SPTN2_RAT^SPTN2_RAT^Q:53-290,H:46-283^98.32%ID^E:3e-161^RecName: Full=Spectrin beta chain, non-erythrocytic 2;^Eukaryota; Metazoa; Chordata; Craniata; Vertebrata; Euteleostomi; Mammalia; Eutheria; Euarchontoglires; Glires; Rodentia; Sciurognathi; Muroidea; Muridae; Murinae; Rattus	PF00307.26^CH^Calponin homology (CH) domain^67-168^E:3.9e-18`PF00307.26^CH^Calponin homology (CH) domain^186-287^E:2.5e-24`PF11971.3^CAMSAP_CH^CAMSAP CH domain^196-265^E:6.1e-08
c5181_g1	c5181_g1_i2	SPTN2_RAT^SPTN2_RAT^Q:588-1412,H:9-283^100%ID^E:5e-170^RecName: Full=Spectrin beta chain, non-erythrocytic 2;^Eukaryota; Metazoa; Chordata; Craniata; Vertebrata; Euteleostomi; Mammalia; Eutheria; Euarchontoglires; Glires; Rodentia; Sciurognathi; Muroidea; Muridae; Murinae; Rattus	c5181_g1_i2|m.754	564-1412[+]	SPTN2_RAT^SPTN2_RAT^Q:1-283,H:1-283^100%ID^E:0^RecName: Full=Spectrin beta chain, non-erythrocytic 2;^Eukaryota; Metazoa; Chordata; Craniata; Vertebrata; Euteleostomi; Mammalia; Eutheria; Euarchontoglires; Glires; Rodentia; Sciurognathi; Muroidea; Muridae; Murinae; Rattus	PF00307.26^CH^Calponin homology (CH) domain^60-161^E:3.7e-18`PF00307.26^CH^Calponin homology (CH) domain^179-280^E:2.4e-24`PF11971.3^CAMSAP_CH^CAMSAP CH domain^189-258^E:5.8e-08
c5181_g1	c5181_g1_i2	SPTN2_RAT^SPTN2_RAT^Q:588-1412,H:9-283^100%ID^E:5e-170^RecName: Full=Spectrin beta chain, non-erythrocytic 2;^Eukaryota; Metazoa; Chordata; Craniata; Vertebrata; Euteleostomi; Mammalia; Eutheria; Euarchontoglires; Glires; Rodentia; Sciurognathi; Muroidea; Muridae; Murinae; Rattus	c5181_g1_i2|m.755	628-236[-]
c5236_g1	c5236_g1_i1	TTC29_RAT^TTC29_RAT^Q:217-1629,H:1-471^82.8%ID^E:0^RecName: Full=Tetratricopeptide repeat protein 29;^Eukaryota; Metazoa; Chordata; Craniata; Vertebrata; Euteleostomi; Mammalia; Eutheria; Euarchontoglires; Glires; Rodentia; Sciurognathi; Muroidea; Muridae; Murinae; Rattus	c5236_g1_i1|m.769	1-1632[+]	TTC29_RAT^TTC29_RAT^Q:73-543,H:1-471^82.8%ID^E:0^RecName: Full=Tetratricopeptide repeat protein 29;^Eukaryota; Metazoa; Chordata; Craniata; Vertebrata; Euteleostomi; Mammalia; Eutheria; Euarchontoglires; Glires; Rodentia; Sciurognathi; Muroidea; Muridae; Murinae; Rattus	PF12862.2^Apc5^Anaphase-promoting complex subunit 5^187-226^E:430`PF12895.2^Apc3^Anaphase-promoting complex, cyclosome, subunit 3^318-412^E:6e-08`PF12862.2^Apc5^Anaphase-promoting complex subunit 5^320-343^E:130`PF07721.9^TPR_4^Tetratricopeptide repeat^348-371^E:0.043`PF12862.2^Apc5^Anaphase-promoting complex subunit 5^354-424^E:0.0031`PF13424.1^TPR_12^Tetratricopeptide repeat^385-453^E:8.3e-11`P…
c5236_g1	c5236_g1_i1	TTC29_RAT^TTC29_RAT^Q:217-1629,H:1-471^82.8%ID^E:0^RecName: Full=Tetratricopeptide repeat protein 29;^Eukaryota; Metazoa; Chordata; Craniata; Vertebrata; Euteleostomi; Mammalia; Eutheria; Euarchontoglires; Glires; Rodentia; Sciurognathi; Muroidea; Muridae; Murinae; Rattus	c5236_g1_i1|m.770	843-265[-]
c5245_g1	c5245_g1_i1	LORF2_MOUSE^LORF2_MOUSE^Q:1714-1607,H:38-73^50%ID^E:2e-09^RecName: Full=LINE-1 retrotransposable element ORF2 protein;^Eukaryota; Metazoa; Chordata; Craniata; Vertebrata; Euteleostomi; Mammalia; Eutheria; Euarchontoglires; Glires; Rodentia; Sciurognathi; Muroidea; Muridae; Murinae; Mus; Mus`LORF2_MOUSE^LORF2_MOUSE^Q:1515-1177,H:109-226^33.05%ID^E:2e-09^RecName: Full=LINE-1 retrotransposable eleme…
c5271_g1	c5271_g1_i2	ZN175_HUMAN^ZN175_HUMAN^Q:343-2,H:54-167^44.07%ID^E:1e-20^RecName: Full=Zinc finger protein 175;^Eukaryota; Metazoa; Chordata; Craniata; Vertebrata; Euteleostomi; Mammalia; Eutheria; Euarchontoglires; Primates; Haplorrhini; Catarrhini; Hominidae; Homo	c5271_g1_i2|m.776	343-2[-]	ZN175_HUMAN^ZN175_HUMAN^Q:1-114,H:54-167^44.07%ID^E:1e-20^RecName: Full=Zinc finger protein 175;^Eukaryota; Metazoa; Chordata; Craniata; Vertebrata; Euteleostomi; Mammalia; Eutheria; Euarchontoglires; Primates; Haplorrhini; Catarrhini; Hominidae; Homo
c5278_g1	c5278_g1_i1	SOX4_MOUSE^SOX4_MOUSE^Q:159-278,H:401-440^100%ID^E:2e-19^RecName: Full=Transcription factor SOX-4;^Eukaryota; Metazoa; Chordata; Craniata; Vertebrata; Euteleostomi; Mammalia; Eutheria; Euarchontoglires; Glires; Rodentia; Sciurognathi; Muroidea; Muridae; Murinae; Mus; Mus
c5295_g1	c5295_g1_i1	F101A_MOUSE^F101A_MOUSE^Q:47-676,H:1-204^86.19%ID^E:1e-102^RecName: Full=Filamin-interacting protein FAM101A {ECO:0000305};^Eukaryota; Metazoa; Chordata; Craniata; Vertebrata; Euteleostomi; Mammalia; Eutheria; Euarchontoglires; Glires; Rodentia; Sciurognathi; Muroidea; Muridae; Murinae; Mus; Mus	c5295_g1_i1|m.780	2-679[+]	F101A_MOUSE^F101A_MOUSE^Q:16-225,H:1-204^86.19%ID^E:2e-113^RecName: Full=Filamin-interacting protein FAM101A {ECO:0000305};^Eukaryota; Metazoa; Chordata; Craniata; Vertebrata; Euteleostomi; Mammalia; Eutheria; Euarchontoglires; Glires; Rodentia; Sciurognathi; Muroidea; Muridae; Murinae; Mus; Mus	PF15068.1^FAM101^FAM101 family^16-212^E:3.4e-87
c5295_g1	c5295_g1_i1	F101A_MOUSE^F101A_MOUSE^Q:47-676,H:1-204^86.19%ID^E:1e-102^RecName: Full=Filamin-interacting protein FAM101A {ECO:0000305};^Eukaryota; Metazoa; Chordata; Craniata; Vertebrata; Euteleostomi; Mammalia; Eutheria; Euarchontoglires; Glires; Rodentia; Sciurognathi; Muroidea; Muridae; Murinae; Mus; Mus	c5295_g1_i1|m.781	858-472[-]
c5368_g1	c5368_g1_i1	EFHD1_MOUSE^EFHD1_MOUSE^Q:64-423,H:1-120^73.33%ID^E:8e-48^RecName: Full=EF-hand domain-containing protein D1;^Eukaryota; Metazoa; Chordata; Craniata; Vertebrata; Euteleostomi; Mammalia; Eutheria; Euarchontoglires; Glires; Rodentia; Sciurognathi; Muroidea; Muridae; Murinae; Mus; Mus	c5368_g1_i1|m.797	1-423[+]	EFHD1_MOUSE^EFHD1_MOUSE^Q:22-141,H:1-120^73.33%ID^E:7e-48^RecName: Full=EF-hand domain-containing protein D1;^Eukaryota; Metazoa; Chordata; Craniata; Vertebrata; Euteleostomi; Mammalia; Eutheria; Euarchontoglires; Glires; Rodentia; Sciurognathi; Muroidea; Muridae; Murinae; Mus; Mus	PF13405.1^EF-hand_6^EF-hand domain^117-141^E:0.00017`PF13202.1^EF-hand_5^EF hand^117-140^E:0.0056
c5409_g1	c5409_g1_i1	ZN551_MOUSE^ZN551_MOUSE^Q:2-943,H:383-696^90.76%ID^E:0^RecName: Full=Zinc finger protein 551;^Eukaryota; Metazoa; Chordata; Craniata; Vertebrata; Euteleostomi; Mammalia; Eutheria; Euarchontoglires; Glires; Rodentia; Sciurognathi; Muroidea; Muridae; Murinae; Mus; Mus`ZN551_MOUSE^ZN551_MOUSE^Q:2-943,H:299-612^55.1%ID^E:3e-105^RecName: Full=Zinc finger protein 551;^Eukaryota; Metazoa; Chordata; Cran…	c5409_g1_i1|m.805	2-946[+]	ZN551_MOUSE^ZN551_MOUSE^Q:1-314,H:383-696^90.76%ID^E:0^RecName: Full=Zinc finger protein 551;^Eukaryota; Metazoa; Chordata; Craniata; Vertebrata; Euteleostomi; Mammalia; Eutheria; Euarchontoglires; Glires; Rodentia; Sciurognathi; Muroidea; Muridae; Murinae; Mus; Mus`ZN551_MOUSE^ZN551_MOUSE^Q:3-314,H:329-640^58.65%ID^E:4e-124^RecName: Full=Zinc finger protein 551;^Eukaryota; Metazoa; Chordata; Cra…	PF13465.1^zf-H2C2_2^Zinc-finger double domain^1-21^E:1.2e-07`PF13912.1^zf-C2H2_6^C2H2-type zinc finger^10-31^E:0.1`PF00096.21^zf-C2H2^Zinc finger, C2H2 type^11-33^E:1.9e-05`PF13894.1^zf-C2H2_4^C2H2-type zinc finger^11-33^E:0.046`PF13465.1^zf-H2C2_2^Zinc-finger double domain^26-49^E:5.3e-06`PF00096.21^zf-C2H2^Zinc finger, C2H2 type^39-61^E:0.00044`PF13894.1^zf-C2H2_4^C2H2-type zinc finger^39-61^E:…
c5409_g1	c5409_g1_i1	ZN551_MOUSE^ZN551_MOUSE^Q:2-943,H:383-696^90.76%ID^E:0^RecName: Full=Zinc finger protein 551;^Eukaryota; Metazoa; Chordata; Craniata; Vertebrata; Euteleostomi; Mammalia; Eutheria; Euarchontoglires; Glires; Rodentia; Sciurognathi; Muroidea; Muridae; Murinae; Mus; Mus`ZN551_MOUSE^ZN551_MOUSE^Q:2-943,H:299-612^55.1%ID^E:3e-105^RecName: Full=Zinc finger protein 551;^Eukaryota; Metazoa; Chordata; Cran…	c5409_g1_i1|m.806	946-164[-]
c5409_g1	c5409_g1_i1	ZN551_MOUSE^ZN551_MOUSE^Q:2-943,H:383-696^90.76%ID^E:0^RecName: Full=Zinc finger protein 551;^Eukaryota; Metazoa; Chordata; Craniata; Vertebrata; Euteleostomi; Mammalia; Eutheria; Euarchontoglires; Glires; Rodentia; Sciurognathi; Muroidea; Muridae; Murinae; Mus; Mus`ZN551_MOUSE^ZN551_MOUSE^Q:2-943,H:299-612^55.1%ID^E:3e-105^RecName: Full=Zinc finger protein 551;^Eukaryota; Metazoa; Chordata; Cran…	c5409_g1_i1|m.807	285-668[+]
c5520_g1	c5520_g1_i1	FOXP3_MOUSE^FOXP3_MOUSE^Q:224-24,H:149-215^91.04%ID^E:1e-34^RecName: Full=Forkhead box protein P3;^Eukaryota; Metazoa; Chordata; Craniata; Vertebrata; Euteleostomi; Mammalia; Eutheria; Euarchontoglires; Glires; Rodentia; Sciurognathi; Muroidea; Muridae; Murinae; Mus; Mus
c5520_g1	c5520_g1_i2	FOXP3_MOUSE^FOXP3_MOUSE^Q:131-24,H:180-215^97.22%ID^E:5e-25^RecName: Full=Forkhead box protein P3;^Eukaryota; Metazoa; Chordata; Craniata; Vertebrata; Euteleostomi; Mammalia; Eutheria; Euarchontoglires; Glires; Rodentia; Sciurognathi; Muroidea; Muridae; Murinae; Mus; Mus`FOXP3_MOUSE^FOXP3_MOUSE^Q:315-223,H:149-179^87.1%ID^E:5e-25^RecName: Full=Forkhead box protein P3;^Eukaryota; Metazoa; Chordata…	c5520_g1_i2|m.827	3-305[+]
c5577_g1	c5577_g1_i1	RL13_CRIGR^RL13_CRIGR^Q:93-632,H:1-180^83.89%ID^E:2e-97^RecName: Full=60S ribosomal protein L13;^Eukaryota; Metazoa; Chordata; Craniata; Vertebrata; Euteleostomi; Mammalia; Eutheria; Euarchontoglires; Glires; Rodentia; Sciurognathi; Muroidea; Cricetidae; Cricetinae; Cricetulus	c5577_g1_i1|m.831	353-27[-]
c5577_g1	c5577_g1_i1	RL13_CRIGR^RL13_CRIGR^Q:93-632,H:1-180^83.89%ID^E:2e-97^RecName: Full=60S ribosomal protein L13;^Eukaryota; Metazoa; Chordata; Craniata; Vertebrata; Euteleostomi; Mammalia; Eutheria; Euarchontoglires; Glires; Rodentia; Sciurognathi; Muroidea; Cricetidae; Cricetinae; Cricetulus	c5577_g1_i1|m.832	360-680[+]	RL13_CRIGR^RL13_CRIGR^Q:1-91,H:90-180^83.52%ID^E:3e-43^RecName: Full=60S ribosomal protein L13;^Eukaryota; Metazoa; Chordata; Craniata; Vertebrata; Euteleostomi; Mammalia; Eutheria; Euarchontoglires; Glires; Rodentia; Sciurognathi; Muroidea; Cricetidae; Cricetinae; Cricetulus	PF01294.13^Ribosomal_L13e^Ribosomal protein L13e^1-91^E:1.2e-25
c5577_g1	c5577_g1_i2	RL13_CRIGR^RL13_CRIGR^Q:24-179,H:129-180^88.46%ID^E:4e-23^RecName: Full=60S ribosomal protein L13;^Eukaryota; Metazoa; Chordata; Craniata; Vertebrata; Euteleostomi; Mammalia; Eutheria; Euarchontoglires; Glires; Rodentia; Sciurognathi; Muroidea; Cricetidae; Cricetinae; Cricetulus
c5587_g1	c5587_g1_i2	ZN618_MOUSE^ZN618_MOUSE^Q:1177-2,H:361-737^94.9%ID^E:0^RecName: Full=Zinc finger protein 618;^Eukaryota; Metazoa; Chordata; Craniata; Vertebrata; Euteleostomi; Mammalia; Eutheria; Euarchontoglires; Glires; Rodentia; Sciurognathi; Muroidea; Muridae; Murinae; Mus; Mus	c5587_g1_i2|m.834	985-2[-]	ZN618_MOUSE^ZN618_MOUSE^Q:1-328,H:410-737^99.39%ID^E:0^RecName: Full=Zinc finger protein 618;^Eukaryota; Metazoa; Chordata; Craniata; Vertebrata; Euteleostomi; Mammalia; Eutheria; Euarchontoglires; Glires; Rodentia; Sciurognathi; Muroidea; Muridae; Murinae; Mus; Mus
c5587_g1	c5587_g1_i2	ZN618_MOUSE^ZN618_MOUSE^Q:1177-2,H:361-737^94.9%ID^E:0^RecName: Full=Zinc finger protein 618;^Eukaryota; Metazoa; Chordata; Craniata; Vertebrata; Euteleostomi; Mammalia; Eutheria; Euarchontoglires; Glires; Rodentia; Sciurognathi; Muroidea; Muridae; Murinae; Mus; Mus	c5587_g1_i2|m.835	974-1333[+]
c5587_g1	c5587_g1_i2	ZN618_MOUSE^ZN618_MOUSE^Q:1177-2,H:361-737^94.9%ID^E:0^RecName: Full=Zinc finger protein 618;^Eukaryota; Metazoa; Chordata; Craniata; Vertebrata; Euteleostomi; Mammalia; Eutheria; Euarchontoglires; Glires; Rodentia; Sciurognathi; Muroidea; Muridae; Murinae; Mus; Mus	c5587_g1_i2|m.836	1454-1125[-]
c5611_g1	c5611_g1_i1	SYT1_PONAB^SYT1_PONAB^Q:4322-3066,H:1-419^98.57%ID^E:0^RecName: Full=Synaptotagmin-1;^Eukaryota; Metazoa; Chordata; Craniata; Vertebrata; Euteleostomi; Mammalia; Eutheria; Euarchontoglires; Primates; Haplorrhini; Catarrhini; Hominidae; Pongo	c5611_g1_i1|m.843	4322-3063[-]	SYT1_MACFA^SYT1_MACFA^Q:1-419,H:1-419^98.81%ID^E:0^RecName: Full=Synaptotagmin-1;^Eukaryota; Metazoa; Chordata; Craniata; Vertebrata; Euteleostomi; Mammalia; Eutheria; Euarchontoglires; Primates; Haplorrhini; Catarrhini; Cercopithecidae; Cercopithecinae; Macaca	PF00168.25^C2^C2 domain^156-241^E:2.5e-25`PF00168.25^C2^C2 domain^287-374^E:1.1e-26
c5611_g1	c5611_g1_i1	SYT1_PONAB^SYT1_PONAB^Q:4322-3066,H:1-419^98.57%ID^E:0^RecName: Full=Synaptotagmin-1;^Eukaryota; Metazoa; Chordata; Craniata; Vertebrata; Euteleostomi; Mammalia; Eutheria; Euarchontoglires; Primates; Haplorrhini; Catarrhini; Hominidae; Pongo	c5611_g1_i1|m.844	3502-3879[+]
c5611_g1	c5611_g1_i1	SYT1_PONAB^SYT1_PONAB^Q:4322-3066,H:1-419^98.57%ID^E:0^RecName: Full=Synaptotagmin-1;^Eukaryota; Metazoa; Chordata; Craniata; Vertebrata; Euteleostomi; Mammalia; Eutheria; Euarchontoglires; Primates; Haplorrhini; Catarrhini; Hominidae; Pongo	c5611_g1_i1|m.845	3039-3410[+]
c5611_g1	c5611_g1_i1	SYT1_PONAB^SYT1_PONAB^Q:4322-3066,H:1-419^98.57%ID^E:0^RecName: Full=Synaptotagmin-1;^Eukaryota; Metazoa; Chordata; Craniata; Vertebrata; Euteleostomi; Mammalia; Eutheria; Euarchontoglires; Primates; Haplorrhini; Catarrhini; Hominidae; Pongo	c5611_g1_i1|m.846	3982-4305[+]
c5611_g1	c5611_g1_i1	SYT1_PONAB^SYT1_PONAB^Q:4322-3066,H:1-419^98.57%ID^E:0^RecName: Full=Synaptotagmin-1;^Eukaryota; Metazoa; Chordata; Craniata; Vertebrata; Euteleostomi; Mammalia; Eutheria; Euarchontoglires; Primates; Haplorrhini; Catarrhini; Hominidae; Pongo	c5611_g1_i1|m.847	4167-4478[+]
c5632_g1	c5632_g1_i1	AB17B_RAT^AB17B_RAT^Q:943-92,H:1-284^100%ID^E:0^RecName: Full=Alpha/beta hydrolase domain-containing protein 17B;^Eukaryota; Metazoa; Chordata; Craniata; Vertebrata; Euteleostomi; Mammalia; Eutheria; Euarchontoglires; Glires; Rodentia; Sciurognathi; Muroidea; Muridae; Murinae; Rattus	c5632_g1_i1|m.850	1036-77[-]	AB17B_RAT^AB17B_RAT^Q:32-319,H:1-288^100%ID^E:0^RecName: Full=Alpha/beta hydrolase domain-containing protein 17B;^Eukaryota; Metazoa; Chordata; Craniata; Vertebrata; Euteleostomi; Mammalia; Eutheria; Euarchontoglires; Glires; Rodentia; Sciurognathi; Muroidea; Muridae; Murinae; Rattus	PF12695.2^Abhydrolase_5^Alpha/beta hydrolase family^124-296^E:5.7e-29`PF12697.2^Abhydrolase_6^Alpha/beta hydrolase family^125-296^E:3.4e-12`PF01738.13^DLH^Dienelactone hydrolase family^167-295^E:7.9e-05`PF00326.16^Peptidase_S9^Prolyl oligopeptidase family^171-295^E:1.2e-05
c5632_g1	c5632_g1_i1	AB17B_RAT^AB17B_RAT^Q:943-92,H:1-284^100%ID^E:0^RecName: Full=Alpha/beta hydrolase domain-containing protein 17B;^Eukaryota; Metazoa; Chordata; Craniata; Vertebrata; Euteleostomi; Mammalia; Eutheria; Euarchontoglires; Glires; Rodentia; Sciurognathi; Muroidea; Muridae; Murinae; Rattus	c5632_g1_i1|m.851	735-1034[+]
c5632_g1	c5632_g1_i2	AB17B_RAT^AB17B_RAT^Q:1936-1208,H:1-235^91.36%ID^E:1e-128^RecName: Full=Alpha/beta hydrolase domain-containing protein 17B;^Eukaryota; Metazoa; Chordata; Craniata; Vertebrata; Euteleostomi; Mammalia; Eutheria; Euarchontoglires; Glires; Rodentia; Sciurognathi; Muroidea; Muridae; Murinae; Rattus	c5632_g1_i2|m.852	2029-1286[-]	AB17B_RAT^AB17B_RAT^Q:32-247,H:1-216^99.54%ID^E:1e-160^RecName: Full=Alpha/beta hydrolase domain-containing protein 17B;^Eukaryota; Metazoa; Chordata; Craniata; Vertebrata; Euteleostomi; Mammalia; Eutheria; Euarchontoglires; Glires; Rodentia; Sciurognathi; Muroidea; Muridae; Murinae; Rattus	PF12695.2^Abhydrolase_5^Alpha/beta hydrolase family^124-235^E:2.6e-14`PF12697.2^Abhydrolase_6^Alpha/beta hydrolase family^125-226^E:7.2e-09
c5632_g1	c5632_g1_i2	AB17B_RAT^AB17B_RAT^Q:1936-1208,H:1-235^91.36%ID^E:1e-128^RecName: Full=Alpha/beta hydrolase domain-containing protein 17B;^Eukaryota; Metazoa; Chordata; Craniata; Vertebrata; Euteleostomi; Mammalia; Eutheria; Euarchontoglires; Glires; Rodentia; Sciurognathi; Muroidea; Muridae; Murinae; Rattus	c5632_g1_i2|m.853	1728-2027[+]
c5643_g1	c5643_g1_i1	ARC1B_MOUSE^ARC1B_MOUSE^Q:148-1239,H:1-364^88.46%ID^E:0^RecName: Full=Actin-related protein 2/3 complex subunit 1B;^Eukaryota; Metazoa; Chordata; Craniata; Vertebrata; Euteleostomi; Mammalia; Eutheria; Euarchontoglires; Glires; Rodentia; Sciurognathi; Muroidea; Muridae; Murinae; Mus; Mus	c5643_g1_i1|m.865	148-1266[+]	ARC1B_MOUSE^ARC1B_MOUSE^Q:1-372,H:1-372^88.71%ID^E:0^RecName: Full=Actin-related protein 2/3 complex subunit 1B;^Eukaryota; Metazoa; Chordata; Craniata; Vertebrata; Euteleostomi; Mammalia; Eutheria; Euarchontoglires; Glires; Rodentia; Sciurognathi; Muroidea; Muridae; Murinae; Mus; Mus	PF00400.27^WD40^WD domain, G-beta repeat^45-80^E:3.7e-07`PF00400.27^WD40^WD domain, G-beta repeat^135-170^E:0.00014
c5643_g1	c5643_g1_i1	ARC1B_MOUSE^ARC1B_MOUSE^Q:148-1239,H:1-364^88.46%ID^E:0^RecName: Full=Actin-related protein 2/3 complex subunit 1B;^Eukaryota; Metazoa; Chordata; Craniata; Vertebrata; Euteleostomi; Mammalia; Eutheria; Euarchontoglires; Glires; Rodentia; Sciurognathi; Muroidea; Muridae; Murinae; Mus; Mus	c5643_g1_i1|m.866	765-139[-]
c5643_g1	c5643_g1_i2	ARC1B_RAT^ARC1B_RAT^Q:139-1230,H:1-364^97.8%ID^E:0^RecName: Full=Actin-related protein 2/3 complex subunit 1B;^Eukaryota; Metazoa; Chordata; Craniata; Vertebrata; Euteleostomi; Mammalia; Eutheria; Euarchontoglires; Glires; Rodentia; Sciurognathi; Muroidea; Muridae; Murinae; Rattus	c5643_g1_i2|m.867	1-1257[+]	ARC1B_MOUSE^ARC1B_MOUSE^Q:47-418,H:1-372^97.85%ID^E:0^RecName: Full=Actin-related protein 2/3 complex subunit 1B;^Eukaryota; Metazoa; Chordata; Craniata; Vertebrata; Euteleostomi; Mammalia; Eutheria; Euarchontoglires; Glires; Rodentia; Sciurognathi; Muroidea; Muridae; Murinae; Mus; Mus	PF00400.27^WD40^WD domain, G-beta repeat^88-125^E:2e-08`PF00400.27^WD40^WD domain, G-beta repeat^144-167^E:0.12`PF00400.27^WD40^WD domain, G-beta repeat^178-216^E:2.5e-05
c5643_g1	c5643_g1_i2	ARC1B_RAT^ARC1B_RAT^Q:139-1230,H:1-364^97.8%ID^E:0^RecName: Full=Actin-related protein 2/3 complex subunit 1B;^Eukaryota; Metazoa; Chordata; Craniata; Vertebrata; Euteleostomi; Mammalia; Eutheria; Euarchontoglires; Glires; Rodentia; Sciurognathi; Muroidea; Muridae; Murinae; Rattus	c5643_g1_i2|m.868	756-1[-]
c5659_g1	c5659_g1_i1	CPN2_MOUSE^CPN2_MOUSE^Q:1978-338,H:1-547^80.8%ID^E:0^RecName: Full=Carboxypeptidase N subunit 2;^Eukaryota; Metazoa; Chordata; Craniata; Vertebrata; Euteleostomi; Mammalia; Eutheria; Euarchontoglires; Glires; Rodentia; Sciurognathi; Muroidea; Muridae; Murinae; Mus; Mus	c5659_g1_i1|m.876	2095-335[-]	CPN2_MOUSE^CPN2_MOUSE^Q:40-586,H:1-547^80.8%ID^E:0^RecName: Full=Carboxypeptidase N subunit 2;^Eukaryota; Metazoa; Chordata; Craniata; Vertebrata; Euteleostomi; Mammalia; Eutheria; Euarchontoglires; Glires; Rodentia; Sciurognathi; Muroidea; Muridae; Murinae; Mus; Mus	PF01462.13^LRRNT^Leucine rich repeat N-terminal domain^60-87^E:1.7e-06`PF13306.1^LRR_5^Leucine rich repeats (6 copies)^102-234^E:5.2e-10`PF13855.1^LRR_8^Leucine rich repeat^136-196^E:9.3e-10`PF13504.1^LRR_7^Leucine rich repeat^136-151^E:7800`PF13855.1^LRR_8^Leucine rich repeat^185-244^E:5e-12`PF00560.28^LRR_1^Leucine Rich Repeat^186-206^E:0.68`PF13504.1^LRR_7^Leucine rich repeat^186-200^E:9.4`PF1…
c5667_g1	c5667_g1_i1	C4BPA_RAT^C4BPA_RAT^Q:359-1849,H:1-558^63.08%ID^E:0^RecName: Full=C4b-binding protein alpha chain;^Eukaryota; Metazoa; Chordata; Craniata; Vertebrata; Euteleostomi; Mammalia; Eutheria; Euarchontoglires; Glires; Rodentia; Sciurognathi; Muroidea; Muridae; Murinae; Rattus	c5667_g1_i1|m.877	254-1834[+]	C4BPA_RAT^C4BPA_RAT^Q:36-526,H:1-552^63.41%ID^E:0^RecName: Full=C4b-binding protein alpha chain;^Eukaryota; Metazoa; Chordata; Craniata; Vertebrata; Euteleostomi; Mammalia; Eutheria; Euarchontoglires; Glires; Rodentia; Sciurognathi; Muroidea; Muridae; Murinae; Rattus	PF00084.15^Sushi^Sushi domain (SCR repeat)^50-104^E:2.2e-08`PF00084.15^Sushi^Sushi domain (SCR repeat)^112-169^E:5.1e-10`PF00084.15^Sushi^Sushi domain (SCR repeat)^174-234^E:3.9e-12`PF00084.15^Sushi^Sushi domain (SCR repeat)^238-296^E:9.2e-09`PF00084.15^Sushi^Sushi domain (SCR repeat)^364-417^E:1.6e-09`PF00084.15^Sushi^Sushi domain (SCR repeat)^421-475^E:1.5e-09
c5667_g1	c5667_g1_i1	C4BPA_RAT^C4BPA_RAT^Q:359-1849,H:1-558^63.08%ID^E:0^RecName: Full=C4b-binding protein alpha chain;^Eukaryota; Metazoa; Chordata; Craniata; Vertebrata; Euteleostomi; Mammalia; Eutheria; Euarchontoglires; Glires; Rodentia; Sciurognathi; Muroidea; Muridae; Murinae; Rattus	c5667_g1_i1|m.878	2148-2513[+]
c5667_g1	c5667_g1_i1	C4BPA_RAT^C4BPA_RAT^Q:359-1849,H:1-558^63.08%ID^E:0^RecName: Full=C4b-binding protein alpha chain;^Eukaryota; Metazoa; Chordata; Craniata; Vertebrata; Euteleostomi; Mammalia; Eutheria; Euarchontoglires; Glires; Rodentia; Sciurognathi; Muroidea; Muridae; Murinae; Rattus	c5667_g1_i1|m.879	3108-2743[-]
c5674_g1	c5674_g1_i1	ALKB3_HUMAN^ALKB3_HUMAN^Q:201-1058,H:1-286^89.51%ID^E:0^RecName: Full=Alpha-ketoglutarate-dependent dioxygenase alkB homolog 3;^Eukaryota; Metazoa; Chordata; Craniata; Vertebrata; Euteleostomi; Mammalia; Eutheria; Euarchontoglires; Primates; Haplorrhini; Catarrhini; Hominidae; Homo	c5674_g1_i1|m.883	201-1061[+]	ALKB3_HUMAN^ALKB3_HUMAN^Q:1-286,H:1-286^89.51%ID^E:0^RecName: Full=Alpha-ketoglutarate-dependent dioxygenase alkB homolog 3;^Eukaryota; Metazoa; Chordata; Craniata; Vertebrata; Euteleostomi; Mammalia; Eutheria; Euarchontoglires; Primates; Haplorrhini; Catarrhini; Hominidae; Homo	PF13532.1^2OG-FeII_Oxy_2^2OG-Fe(II) oxygenase superfamily^90-275^E:1.1e-31`PF03171.15^2OG-FeII_Oxy^2OG-Fe(II) oxygenase superfamily^173-275^E:4.8e-05
c5674_g1	c5674_g1_i1	ALKB3_HUMAN^ALKB3_HUMAN^Q:201-1058,H:1-286^89.51%ID^E:0^RecName: Full=Alpha-ketoglutarate-dependent dioxygenase alkB homolog 3;^Eukaryota; Metazoa; Chordata; Craniata; Vertebrata; Euteleostomi; Mammalia; Eutheria; Euarchontoglires; Primates; Haplorrhini; Catarrhini; Hominidae; Homo	c5674_g1_i1|m.884	1-315[+]
c5676_g1	c5676_g1_i1	SEPT7_PONAB^SEPT7_PONAB^Q:3109-1844,H:16-437^99.29%ID^E:0^RecName: Full=Septin-7;^Eukaryota; Metazoa; Chordata; Craniata; Vertebrata; Euteleostomi; Mammalia; Eutheria; Euarchontoglires; Primates; Haplorrhini; Catarrhini; Hominidae; Pongo	c5676_g1_i1|m.888	3154-1841[-]	SEPT7_PONAB^SEPT7_PONAB^Q:1-437,H:1-437^99.31%ID^E:0^RecName: Full=Septin-7;^Eukaryota; Metazoa; Chordata; Craniata; Vertebrata; Euteleostomi; Mammalia; Eutheria; Euarchontoglires; Primates; Haplorrhini; Catarrhini; Hominidae; Pongo	PF00735.13^Septin^Septin^47-318^E:7.3e-124`PF01926.18^MMR_HSR1^50S ribosome-binding GTPase^53-142^E:8.9e-07
c5676_g1	c5676_g1_i1	SEPT7_PONAB^SEPT7_PONAB^Q:3109-1844,H:16-437^99.29%ID^E:0^RecName: Full=Septin-7;^Eukaryota; Metazoa; Chordata; Craniata; Vertebrata; Euteleostomi; Mammalia; Eutheria; Euarchontoglires; Primates; Haplorrhini; Catarrhini; Hominidae; Pongo	c5676_g1_i1|m.889	2274-2702[+]
c5676_g1	c5676_g1_i1	SEPT7_PONAB^SEPT7_PONAB^Q:3109-1844,H:16-437^99.29%ID^E:0^RecName: Full=Septin-7;^Eukaryota; Metazoa; Chordata; Craniata; Vertebrata; Euteleostomi; Mammalia; Eutheria; Euarchontoglires; Primates; Haplorrhini; Catarrhini; Hominidae; Pongo	c5676_g1_i1|m.890	1723-2061[+]
c5688_g1	c5688_g1_i1	VIGLN_MOUSE^VIGLN_MOUSE^Q:6431-2637,H:1-1265^99.13%ID^E:0^RecName: Full=Vigilin;^Eukaryota; Metazoa; Chordata; Craniata; Vertebrata; Euteleostomi; Mammalia; Eutheria; Euarchontoglires; Glires; Rodentia; Sciurognathi; Muroidea; Muridae; Murinae; Mus; Mus	c5688_g1_i1|m.893	6431-2625[-]	VIGLN_MOUSE^VIGLN_MOUSE^Q:1-1268,H:1-1268^99.13%ID^E:0^RecName: Full=Vigilin;^Eukaryota; Metazoa; Chordata; Craniata; Vertebrata; Euteleostomi; Mammalia; Eutheria; Euarchontoglires; Glires; Rodentia; Sciurognathi; Muroidea; Muridae; Murinae; Mus; Mus	PF00013.24^KH_1^KH domain^153-210^E:2.6e-13`PF13014.1^KH_3^KH domain^161-200^E:3.3e-09`PF00013.24^KH_1^KH domain^225-284^E:1.5e-07`PF00013.24^KH_1^KH domain^298-355^E:1.7e-10`PF13014.1^KH_3^KH domain^306-345^E:1.8e-08`PF00013.24^KH_1^KH domain^368-424^E:1.6e-10`PF00013.24^KH_1^KH domain^439-496^E:1.6e-14`PF13014.1^KH_3^KH domain^446-485^E:7.5e-09`PF00013.24^KH_1^KH domain^512-568^E:1.7e-10`PF1301…
c5688_g1	c5688_g1_i1	VIGLN_MOUSE^VIGLN_MOUSE^Q:6431-2637,H:1-1265^99.13%ID^E:0^RecName: Full=Vigilin;^Eukaryota; Metazoa; Chordata; Craniata; Vertebrata; Euteleostomi; Mammalia; Eutheria; Euarchontoglires; Glires; Rodentia; Sciurognathi; Muroidea; Muridae; Murinae; Mus; Mus	c5688_g1_i1|m.894	2865-3284[+]
c5688_g1	c5688_g1_i1	VIGLN_MOUSE^VIGLN_MOUSE^Q:6431-2637,H:1-1265^99.13%ID^E:0^RecName: Full=Vigilin;^Eukaryota; Metazoa; Chordata; Craniata; Vertebrata; Euteleostomi; Mammalia; Eutheria; Euarchontoglires; Glires; Rodentia; Sciurognathi; Muroidea; Muridae; Murinae; Mus; Mus	c5688_g1_i1|m.895	3411-3752[+]
c5688_g1	c5688_g1_i1	VIGLN_MOUSE^VIGLN_MOUSE^Q:6431-2637,H:1-1265^99.13%ID^E:0^RecName: Full=Vigilin;^Eukaryota; Metazoa; Chordata; Craniata; Vertebrata; Euteleostomi; Mammalia; Eutheria; Euarchontoglires; Glires; Rodentia; Sciurognathi; Muroidea; Muridae; Murinae; Mus; Mus	c5688_g1_i1|m.896	3777-4115[+]
c5688_g1	c5688_g1_i1	VIGLN_MOUSE^VIGLN_MOUSE^Q:6431-2637,H:1-1265^99.13%ID^E:0^RecName: Full=Vigilin;^Eukaryota; Metazoa; Chordata; Craniata; Vertebrata; Euteleostomi; Mammalia; Eutheria; Euarchontoglires; Glires; Rodentia; Sciurognathi; Muroidea; Muridae; Murinae; Mus; Mus	c5688_g1_i1|m.897	2576-2241[-]
c5688_g1	c5688_g1_i1	VIGLN_MOUSE^VIGLN_MOUSE^Q:6431-2637,H:1-1265^99.13%ID^E:0^RecName: Full=Vigilin;^Eukaryota; Metazoa; Chordata; Craniata; Vertebrata; Euteleostomi; Mammalia; Eutheria; Euarchontoglires; Glires; Rodentia; Sciurognathi; Muroidea; Muridae; Murinae; Mus; Mus	c5688_g1_i1|m.898	3175-3477[+]
c5688_g1	c5688_g1_i2	VIGLN_MOUSE^VIGLN_MOUSE^Q:6431-2637,H:1-1265^99.13%ID^E:0^RecName: Full=Vigilin;^Eukaryota; Metazoa; Chordata; Craniata; Vertebrata; Euteleostomi; Mammalia; Eutheria; Euarchontoglires; Glires; Rodentia; Sciurognathi; Muroidea; Muridae; Murinae; Mus; Mus	c5688_g1_i2|m.899	6431-2625[-]	VIGLN_MOUSE^VIGLN_MOUSE^Q:1-1268,H:1-1268^99.13%ID^E:0^RecName: Full=Vigilin;^Eukaryota; Metazoa; Chordata; Craniata; Vertebrata; Euteleostomi; Mammalia; Eutheria; Euarchontoglires; Glires; Rodentia; Sciurognathi; Muroidea; Muridae; Murinae; Mus; Mus	PF00013.24^KH_1^KH domain^153-210^E:2.6e-13`PF13014.1^KH_3^KH domain^161-200^E:3.3e-09`PF00013.24^KH_1^KH domain^225-284^E:1.5e-07`PF00013.24^KH_1^KH domain^298-355^E:1.7e-10`PF13014.1^KH_3^KH domain^306-345^E:1.8e-08`PF00013.24^KH_1^KH domain^368-424^E:1.6e-10`PF00013.24^KH_1^KH domain^439-496^E:1.6e-14`PF13014.1^KH_3^KH domain^446-485^E:7.5e-09`PF00013.24^KH_1^KH domain^512-568^E:1.7e-10`PF1301…
c5688_g1	c5688_g1_i2	VIGLN_MOUSE^VIGLN_MOUSE^Q:6431-2637,H:1-1265^99.13%ID^E:0^RecName: Full=Vigilin;^Eukaryota; Metazoa; Chordata; Craniata; Vertebrata; Euteleostomi; Mammalia; Eutheria; Euarchontoglires; Glires; Rodentia; Sciurognathi; Muroidea; Muridae; Murinae; Mus; Mus	c5688_g1_i2|m.900	2865-3284[+]
c5688_g1	c5688_g1_i2	VIGLN_MOUSE^VIGLN_MOUSE^Q:6431-2637,H:1-1265^99.13%ID^E:0^RecName: Full=Vigilin;^Eukaryota; Metazoa; Chordata; Craniata; Vertebrata; Euteleostomi; Mammalia; Eutheria; Euarchontoglires; Glires; Rodentia; Sciurognathi; Muroidea; Muridae; Murinae; Mus; Mus	c5688_g1_i2|m.901	3411-3752[+]
c5688_g1	c5688_g1_i2	VIGLN_MOUSE^VIGLN_MOUSE^Q:6431-2637,H:1-1265^99.13%ID^E:0^RecName: Full=Vigilin;^Eukaryota; Metazoa; Chordata; Craniata; Vertebrata; Euteleostomi; Mammalia; Eutheria; Euarchontoglires; Glires; Rodentia; Sciurognathi; Muroidea; Muridae; Murinae; Mus; Mus	c5688_g1_i2|m.902	3777-4115[+]
c5688_g1	c5688_g1_i2	VIGLN_MOUSE^VIGLN_MOUSE^Q:6431-2637,H:1-1265^99.13%ID^E:0^RecName: Full=Vigilin;^Eukaryota; Metazoa; Chordata; Craniata; Vertebrata; Euteleostomi; Mammalia; Eutheria; Euarchontoglires; Glires; Rodentia; Sciurognathi; Muroidea; Muridae; Murinae; Mus; Mus	c5688_g1_i2|m.903	2576-2241[-]
c5688_g1	c5688_g1_i2	VIGLN_MOUSE^VIGLN_MOUSE^Q:6431-2637,H:1-1265^99.13%ID^E:0^RecName: Full=Vigilin;^Eukaryota; Metazoa; Chordata; Craniata; Vertebrata; Euteleostomi; Mammalia; Eutheria; Euarchontoglires; Glires; Rodentia; Sciurognathi; Muroidea; Muridae; Murinae; Mus; Mus	c5688_g1_i2|m.904	3175-3477[+]
c5693_g1	c5693_g1_i1	GHR_RAT^GHR_RAT^Q:1018-221,H:1-266^58.43%ID^E:3e-104^RecName: Full=Growth hormone receptor;^Eukaryota; Metazoa; Chordata; Craniata; Vertebrata; Euteleostomi; Mammalia; Eutheria; Euarchontoglires; Glires; Rodentia; Sciurognathi; Muroidea; Muridae; Murinae; Rattus	c5693_g1_i1|m.905	1018-179[-]	GHR_RAT^GHR_RAT^Q:1-266,H:1-266^58.43%ID^E:9e-106^RecName: Full=Growth hormone receptor;^Eukaryota; Metazoa; Chordata; Craniata; Vertebrata; Euteleostomi; Mammalia; Eutheria; Euarchontoglires; Glires; Rodentia; Sciurognathi; Muroidea; Muridae; Murinae; Rattus	PF09067.5^EpoR_lig-bind^Erythropoietin receptor, ligand binding^49-129^E:8.1e-12
c5693_g1	c5693_g1_i2	GHR_RAT^GHR_RAT^Q:3821-1899,H:1-638^74.77%ID^E:0^RecName: Full=Growth hormone receptor;^Eukaryota; Metazoa; Chordata; Craniata; Vertebrata; Euteleostomi; Mammalia; Eutheria; Euarchontoglires; Glires; Rodentia; Sciurognathi; Muroidea; Muridae; Murinae; Rattus	c5693_g1_i2|m.906	3821-1896[-]	GHR_RAT^GHR_RAT^Q:1-641,H:1-638^74.77%ID^E:0^RecName: Full=Growth hormone receptor;^Eukaryota; Metazoa; Chordata; Craniata; Vertebrata; Euteleostomi; Mammalia; Eutheria; Euarchontoglires; Glires; Rodentia; Sciurognathi; Muroidea; Muridae; Murinae; Rattus	PF09067.5^EpoR_lig-bind^Erythropoietin receptor, ligand binding^49-129^E:3.4e-11`PF12772.2^GHBP^Growth hormone receptor binding^317-619^E:4.6e-106
c5693_g1	c5693_g1_i2	GHR_RAT^GHR_RAT^Q:3821-1899,H:1-638^74.77%ID^E:0^RecName: Full=Growth hormone receptor;^Eukaryota; Metazoa; Chordata; Craniata; Vertebrata; Euteleostomi; Mammalia; Eutheria; Euarchontoglires; Glires; Rodentia; Sciurognathi; Muroidea; Muridae; Murinae; Rattus	c5693_g1_i2|m.907	2836-3240[+]
c5704_g1	c5704_g1_i1	PCD15_MOUSE^PCD15_MOUSE^Q:3-269,H:616-704^95.51%ID^E:2e-50^RecName: Full=Protocadherin-15;^Eukaryota; Metazoa; Chordata; Craniata; Vertebrata; Euteleostomi; Mammalia; Eutheria; Euarchontoglires; Glires; Rodentia; Sciurognathi; Muroidea; Muridae; Murinae; Mus; Mus
c5706_g1	c5706_g1_i1	RL35_RAT^RL35_RAT^Q:325-41,H:29-123^100%ID^E:2e-46^RecName: Full=60S ribosomal protein L35;^Eukaryota; Metazoa; Chordata; Craniata; Vertebrata; Euteleostomi; Mammalia; Eutheria; Euarchontoglires; Glires; Rodentia; Sciurognathi; Muroidea; Muridae; Murinae; Rattus	c5706_g1_i1|m.915	2-478[+]
c5706_g1	c5706_g1_i1	RL35_RAT^RL35_RAT^Q:325-41,H:29-123^100%ID^E:2e-46^RecName: Full=60S ribosomal protein L35;^Eukaryota; Metazoa; Chordata; Craniata; Vertebrata; Euteleostomi; Mammalia; Eutheria; Euarchontoglires; Glires; Rodentia; Sciurognathi; Muroidea; Muridae; Murinae; Rattus	c5706_g1_i1|m.916	478-38[-]	RL35_RAT^RL35_RAT^Q:24-146,H:1-123^100%ID^E:9e-79^RecName: Full=60S ribosomal protein L35;^Eukaryota; Metazoa; Chordata; Craniata; Vertebrata; Euteleostomi; Mammalia; Eutheria; Euarchontoglires; Glires; Rodentia; Sciurognathi; Muroidea; Muridae; Murinae; Rattus	PF00831.18^Ribosomal_L29^Ribosomal L29 protein^29-86^E:1e-20
c5709_g1	c5709_g1_i1	MUC2_MOUSE^MUC2_MOUSE^Q:76-3780,H:19-1253^93.2%ID^E:0^RecName: Full=Mucin-2 {ECO:0000303|PubMed:9886986};^Eukaryota; Metazoa; Chordata; Craniata; Vertebrata; Euteleostomi; Mammalia; Eutheria; Euarchontoglires; Glires; Rodentia; Sciurognathi; Muroidea; Muridae; Murinae; Mus; Mus`MUC2_MOUSE^MUC2_MOUSE^Q:2560-3735,H:1980-2372^26.08%ID^E:8e-20^RecName: Full=Mucin-2 {ECO:0000303|PubMed:9886986};^Eukar…	c5709_g1_i1|m.917	22-3861[+]	MUC2_MOUSE^MUC2_MOUSE^Q:1-1260,H:1-1260^93.1%ID^E:0^RecName: Full=Mucin-2 {ECO:0000303|PubMed:9886986};^Eukaryota; Metazoa; Chordata; Craniata; Vertebrata; Euteleostomi; Mammalia; Eutheria; Euarchontoglires; Glires; Rodentia; Sciurognathi; Muroidea; Muridae; Murinae; Mus; Mus`MUC2_MOUSE^MUC2_MOUSE^Q:849-1238,H:1977-2372^25.72%ID^E:7e-20^RecName: Full=Mucin-2 {ECO:0000303|PubMed:9886986};^Eukaryot…	PF00094.20^VWD^von Willebrand factor type D domain^34-174^E:8e-29`PF08742.6^C8^C8 domain^217-289^E:6.5e-17`PF01826.12^TIL^Trypsin Inhibitor like cysteine rich domain^292-348^E:1.1e-09`PF00094.20^VWD^von Willebrand factor type D domain^388-541^E:2.3e-33`PF08742.6^C8^C8 domain^579-651^E:4.7e-21`PF00094.20^VWD^von Willebrand factor type D domain^858-1005^E:3.8e-34`PF08742.6^C8^C8 domain^1042-1115^E:…
c5709_g1	c5709_g1_i1	MUC2_MOUSE^MUC2_MOUSE^Q:76-3780,H:19-1253^93.2%ID^E:0^RecName: Full=Mucin-2 {ECO:0000303|PubMed:9886986};^Eukaryota; Metazoa; Chordata; Craniata; Vertebrata; Euteleostomi; Mammalia; Eutheria; Euarchontoglires; Glires; Rodentia; Sciurognathi; Muroidea; Muridae; Murinae; Mus; Mus`MUC2_MOUSE^MUC2_MOUSE^Q:2560-3735,H:1980-2372^26.08%ID^E:8e-20^RecName: Full=Mucin-2 {ECO:0000303|PubMed:9886986};^Eukar…	c5709_g1_i1|m.918	768-70[-]
c5709_g1	c5709_g1_i1	MUC2_MOUSE^MUC2_MOUSE^Q:76-3780,H:19-1253^93.2%ID^E:0^RecName: Full=Mucin-2 {ECO:0000303|PubMed:9886986};^Eukaryota; Metazoa; Chordata; Craniata; Vertebrata; Euteleostomi; Mammalia; Eutheria; Euarchontoglires; Glires; Rodentia; Sciurognathi; Muroidea; Muridae; Murinae; Mus; Mus`MUC2_MOUSE^MUC2_MOUSE^Q:2560-3735,H:1980-2372^26.08%ID^E:8e-20^RecName: Full=Mucin-2 {ECO:0000303|PubMed:9886986};^Eukar…	c5709_g1_i1|m.919	2423-2773[+]
c5709_g1	c5709_g1_i1	MUC2_MOUSE^MUC2_MOUSE^Q:76-3780,H:19-1253^93.2%ID^E:0^RecName: Full=Mucin-2 {ECO:0000303|PubMed:9886986};^Eukaryota; Metazoa; Chordata; Craniata; Vertebrata; Euteleostomi; Mammalia; Eutheria; Euarchontoglires; Glires; Rodentia; Sciurognathi; Muroidea; Muridae; Murinae; Mus; Mus`MUC2_MOUSE^MUC2_MOUSE^Q:2560-3735,H:1980-2372^26.08%ID^E:8e-20^RecName: Full=Mucin-2 {ECO:0000303|PubMed:9886986};^Eukar…	c5709_g1_i1|m.920	1278-949[-]
c5709_g1	c5709_g1_i1	MUC2_MOUSE^MUC2_MOUSE^Q:76-3780,H:19-1253^93.2%ID^E:0^RecName: Full=Mucin-2 {ECO:0000303|PubMed:9886986};^Eukaryota; Metazoa; Chordata; Craniata; Vertebrata; Euteleostomi; Mammalia; Eutheria; Euarchontoglires; Glires; Rodentia; Sciurognathi; Muroidea; Muridae; Murinae; Mus; Mus`MUC2_MOUSE^MUC2_MOUSE^Q:2560-3735,H:1980-2372^26.08%ID^E:8e-20^RecName: Full=Mucin-2 {ECO:0000303|PubMed:9886986};^Eukar…	c5709_g1_i1|m.921	3227-3547[+]
c5709_g1	c5709_g1_i1	MUC2_MOUSE^MUC2_MOUSE^Q:76-3780,H:19-1253^93.2%ID^E:0^RecName: Full=Mucin-2 {ECO:0000303|PubMed:9886986};^Eukaryota; Metazoa; Chordata; Craniata; Vertebrata; Euteleostomi; Mammalia; Eutheria; Euarchontoglires; Glires; Rodentia; Sciurognathi; Muroidea; Muridae; Murinae; Mus; Mus`MUC2_MOUSE^MUC2_MOUSE^Q:2560-3735,H:1980-2372^26.08%ID^E:8e-20^RecName: Full=Mucin-2 {ECO:0000303|PubMed:9886986};^Eukar…	c5709_g1_i1|m.922	749-1057[+]
c5718_g1	c5718_g1_i1	Z804B_HUMAN^Z804B_HUMAN^Q:4-768,H:1043-1302^79.62%ID^E:4e-125^RecName: Full=Zinc finger protein 804B;^Eukaryota; Metazoa; Chordata; Craniata; Vertebrata; Euteleostomi; Mammalia; Eutheria; Euarchontoglires; Primates; Haplorrhini; Catarrhini; Hominidae; Homo	c5718_g1_i1|m.926	1-768[+]	Z804B_HUMAN^Z804B_HUMAN^Q:2-256,H:1043-1302^79.62%ID^E:3e-136^RecName: Full=Zinc finger protein 804B;^Eukaryota; Metazoa; Chordata; Craniata; Vertebrata; Euteleostomi; Mammalia; Eutheria; Euarchontoglires; Primates; Haplorrhini; Catarrhini; Hominidae; Homo
c5718_g1	c5718_g1_i1	Z804B_HUMAN^Z804B_HUMAN^Q:4-768,H:1043-1302^79.62%ID^E:4e-125^RecName: Full=Zinc finger protein 804B;^Eukaryota; Metazoa; Chordata; Craniata; Vertebrata; Euteleostomi; Mammalia; Eutheria; Euarchontoglires; Primates; Haplorrhini; Catarrhini; Hominidae; Homo	c5718_g1_i1|m.927	629-309[-]
c5723_g1	c5723_g1_i1	GRN_MOUSE^GRN_MOUSE^Q:2072-276,H:1-589^81.33%ID^E:0^RecName: Full=Granulins;^Eukaryota; Metazoa; Chordata; Craniata; Vertebrata; Euteleostomi; Mammalia; Eutheria; Euarchontoglires; Glires; Rodentia; Sciurognathi; Muroidea; Muridae; Murinae; Mus; Mus	c5723_g1_i1|m.928	2111-273[-]	GRN_MOUSE^GRN_MOUSE^Q:14-612,H:1-589^81.33%ID^E:0^RecName: Full=Granulins;^Eukaryota; Metazoa; Chordata; Craniata; Vertebrata; Euteleostomi; Mammalia; Eutheria; Euarchontoglires; Glires; Rodentia; Sciurognathi; Muroidea; Muridae; Murinae; Mus; Mus	PF00396.13^Granulin^Granulin^86-128^E:2.8e-13`PF00396.13^Granulin^Granulin^151-192^E:7.3e-15`PF00396.13^Granulin^Granulin^232-273^E:3.3e-15`PF00396.13^Granulin^Granulin^316-357^E:2.3e-16`PF00396.13^Granulin^Granulin^398-439^E:8.5e-15`PF00396.13^Granulin^Granulin^476-518^E:1.2e-15`PF00396.13^Granulin^Granulin^551-592^E:8.8e-15
c5723_g1	c5723_g1_i1	GRN_MOUSE^GRN_MOUSE^Q:2072-276,H:1-589^81.33%ID^E:0^RecName: Full=Granulins;^Eukaryota; Metazoa; Chordata; Craniata; Vertebrata; Euteleostomi; Mammalia; Eutheria; Euarchontoglires; Glires; Rodentia; Sciurognathi; Muroidea; Muridae; Murinae; Mus; Mus	c5723_g1_i1|m.929	843-1295[+]
c5723_g1	c5723_g1_i1	GRN_MOUSE^GRN_MOUSE^Q:2072-276,H:1-589^81.33%ID^E:0^RecName: Full=Granulins;^Eukaryota; Metazoa; Chordata; Craniata; Vertebrata; Euteleostomi; Mammalia; Eutheria; Euarchontoglires; Glires; Rodentia; Sciurognathi; Muroidea; Muridae; Murinae; Mus; Mus	c5723_g1_i1|m.930	1537-1860[+]
c5754_g1	c5754_g1_i1	PLRG1_RAT^PLRG1_RAT^Q:1816-275,H:1-514^97.67%ID^E:0^RecName: Full=Pleiotropic regulator 1;^Eukaryota; Metazoa; Chordata; Craniata; Vertebrata; Euteleostomi; Mammalia; Eutheria; Euarchontoglires; Glires; Rodentia; Sciurognathi; Muroidea; Muridae; Murinae; Rattus	c5754_g1_i1|m.938	1816-272[-]	PLRG1_RAT^PLRG1_RAT^Q:1-514,H:1-514^97.67%ID^E:0^RecName: Full=Pleiotropic regulator 1;^Eukaryota; Metazoa; Chordata; Craniata; Vertebrata; Euteleostomi; Mammalia; Eutheria; Euarchontoglires; Glires; Rodentia; Sciurognathi; Muroidea; Muridae; Murinae; Rattus	PF00400.27^WD40^WD domain, G-beta repeat^194-232^E:3.5e-11`PF00400.27^WD40^WD domain, G-beta repeat^236-274^E:6.5e-07`PF00400.27^WD40^WD domain, G-beta repeat^279-316^E:4.8e-08`PF00400.27^WD40^WD domain, G-beta repeat^323-358^E:1.3e-07`PF00400.27^WD40^WD domain, G-beta repeat^365-398^E:0.0055`PF00400.27^WD40^WD domain, G-beta repeat^406-440^E:0.00053`PF00400.27^WD40^WD domain, G-beta repeat^462-4…
c5800_g1	c5800_g1_i1	CO059_RAT^CO059_RAT^Q:1550-2422,H:1-291^97.94%ID^E:2e-166^RecName: Full=UPF0583 protein C15orf59 homolog;^Eukaryota; Metazoa; Chordata; Craniata; Vertebrata; Euteleostomi; Mammalia; Eutheria; Euarchontoglires; Glires; Rodentia; Sciurognathi; Muroidea; Muridae; Murinae; Rattus	c5800_g1_i1|m.946	1550-2425[+]	CO059_RAT^CO059_RAT^Q:1-291,H:1-291^97.94%ID^E:0^RecName: Full=UPF0583 protein C15orf59 homolog;^Eukaryota; Metazoa; Chordata; Craniata; Vertebrata; Euteleostomi; Mammalia; Eutheria; Euarchontoglires; Glires; Rodentia; Sciurognathi; Muroidea; Muridae; Murinae; Rattus	PF15252.1^DUF4589^Domain of unknown function (DUF4589)^52-278^E:2.6e-89
c5800_g1	c5800_g1_i1	CO059_RAT^CO059_RAT^Q:1550-2422,H:1-291^97.94%ID^E:2e-166^RecName: Full=UPF0583 protein C15orf59 homolog;^Eukaryota; Metazoa; Chordata; Craniata; Vertebrata; Euteleostomi; Mammalia; Eutheria; Euarchontoglires; Glires; Rodentia; Sciurognathi; Muroidea; Muridae; Murinae; Rattus	c5800_g1_i1|m.947	1665-1267[-]
c5800_g1	c5800_g1_i1	CO059_RAT^CO059_RAT^Q:1550-2422,H:1-291^97.94%ID^E:2e-166^RecName: Full=UPF0583 protein C15orf59 homolog;^Eukaryota; Metazoa; Chordata; Craniata; Vertebrata; Euteleostomi; Mammalia; Eutheria; Euarchontoglires; Glires; Rodentia; Sciurognathi; Muroidea; Muridae; Murinae; Rattus	c5800_g1_i1|m.948	2-391[+]
c5800_g1	c5800_g1_i1	CO059_RAT^CO059_RAT^Q:1550-2422,H:1-291^97.94%ID^E:2e-166^RecName: Full=UPF0583 protein C15orf59 homolog;^Eukaryota; Metazoa; Chordata; Craniata; Vertebrata; Euteleostomi; Mammalia; Eutheria; Euarchontoglires; Glires; Rodentia; Sciurognathi; Muroidea; Muridae; Murinae; Rattus	c5800_g1_i1|m.949	2212-1913[-]
c5800_g1	c5800_g1_i2	CO059_RAT^CO059_RAT^Q:1550-1708,H:1-53^98.11%ID^E:7e-24^RecName: Full=UPF0583 protein C15orf59 homolog;^Eukaryota; Metazoa; Chordata; Craniata; Vertebrata; Euteleostomi; Mammalia; Eutheria; Euarchontoglires; Glires; Rodentia; Sciurognathi; Muroidea; Muridae; Murinae; Rattus	c5800_g1_i2|m.950	1665-1267[-]
c5800_g1	c5800_g1_i2	CO059_RAT^CO059_RAT^Q:1550-1708,H:1-53^98.11%ID^E:7e-24^RecName: Full=UPF0583 protein C15orf59 homolog;^Eukaryota; Metazoa; Chordata; Craniata; Vertebrata; Euteleostomi; Mammalia; Eutheria; Euarchontoglires; Glires; Rodentia; Sciurognathi; Muroidea; Muridae; Murinae; Rattus	c5800_g1_i2|m.951	2-391[+]
c5800_g1	c5800_g1_i2	CO059_RAT^CO059_RAT^Q:1550-1708,H:1-53^98.11%ID^E:7e-24^RecName: Full=UPF0583 protein C15orf59 homolog;^Eukaryota; Metazoa; Chordata; Craniata; Vertebrata; Euteleostomi; Mammalia; Eutheria; Euarchontoglires; Glires; Rodentia; Sciurognathi; Muroidea; Muridae; Murinae; Rattus	c5800_g1_i2|m.952	1550-1864[+]	CO059_RAT^CO059_RAT^Q:1-53,H:1-53^98.11%ID^E:2e-27^RecName: Full=UPF0583 protein C15orf59 homolog;^Eukaryota; Metazoa; Chordata; Craniata; Vertebrata; Euteleostomi; Mammalia; Eutheria; Euarchontoglires; Glires; Rodentia; Sciurognathi; Muroidea; Muridae; Murinae; Rattus
c5811_g1	c5811_g1_i1	GP1BB_MOUSE^GP1BB_MOUSE^Q:456-704,H:21-103^91.57%ID^E:3e-31^RecName: Full=Platelet glycoprotein Ib beta chain;^Eukaryota; Metazoa; Chordata; Craniata; Vertebrata; Euteleostomi; Mammalia; Eutheria; Euarchontoglires; Glires; Rodentia; Sciurognathi; Muroidea; Muridae; Murinae; Mus; Mus	c5811_g1_i1|m.953	372-704[+]	GP1BB_PAPCY^GP1BB_PAPCY^Q:12-111,H:4-103^82%ID^E:2e-48^RecName: Full=Platelet glycoprotein Ib beta chain;^Eukaryota; Metazoa; Chordata; Craniata; Vertebrata; Euteleostomi; Mammalia; Eutheria; Euarchontoglires; Primates; Haplorrhini; Catarrhini; Cercopithecidae; Cercopithecinae; Papio	PF01462.13^LRRNT^Leucine rich repeat N-terminal domain^33-59^E:1.4e-07
c5811_g1	c5811_g1_i1	GP1BB_MOUSE^GP1BB_MOUSE^Q:456-704,H:21-103^91.57%ID^E:3e-31^RecName: Full=Platelet glycoprotein Ib beta chain;^Eukaryota; Metazoa; Chordata; Craniata; Vertebrata; Euteleostomi; Mammalia; Eutheria; Euarchontoglires; Glires; Rodentia; Sciurognathi; Muroidea; Muridae; Murinae; Mus; Mus	c5811_g1_i1|m.954	703-383[-]
c5815_g1	c5815_g1_i1	URIC_RAT^URIC_RAT^Q:1684-776,H:1-303^94.39%ID^E:0^RecName: Full=Uricase;^Eukaryota; Metazoa; Chordata; Craniata; Vertebrata; Euteleostomi; Mammalia; Eutheria; Euarchontoglires; Glires; Rodentia; Sciurognathi; Muroidea; Muridae; Murinae; Rattus	c5815_g1_i1|m.955	1684-773[-]	URIC_RAT^URIC_RAT^Q:1-303,H:1-303^94.39%ID^E:0^RecName: Full=Uricase;^Eukaryota; Metazoa; Chordata; Craniata; Vertebrata; Euteleostomi; Mammalia; Eutheria; Euarchontoglires; Glires; Rodentia; Sciurognathi; Muroidea; Muridae; Murinae; Rattus	PF01014.13^Uricase^Uricase^19-144^E:2.4e-39`PF01014.13^Uricase^Uricase^153-292^E:4.9e-31
c5819_g1	c5819_g1_i1	DNJC3_MOUSE^DNJC3_MOUSE^Q:3102-1591,H:1-504^97.02%ID^E:0^RecName: Full=DnaJ homolog subfamily C member 3;^Eukaryota; Metazoa; Chordata; Craniata; Vertebrata; Euteleostomi; Mammalia; Eutheria; Euarchontoglires; Glires; Rodentia; Sciurognathi; Muroidea; Muridae; Murinae; Mus; Mus	c5819_g1_i1|m.956	3252-1588[-]	DNJC3_MOUSE^DNJC3_MOUSE^Q:51-554,H:1-504^97.02%ID^E:0^RecName: Full=DnaJ homolog subfamily C member 3;^Eukaryota; Metazoa; Chordata; Craniata; Vertebrata; Euteleostomi; Mammalia; Eutheria; Euarchontoglires; Glires; Rodentia; Sciurognathi; Muroidea; Muridae; Murinae; Mus; Mus	PF13414.1^TPR_11^TPR repeat^88-150^E:2.4e-11`PF13432.1^TPR_16^Tetratricopeptide repeat^91-144^E:9.2e-08`PF13371.1^TPR_9^Tetratricopeptide repeat^117-161^E:0.79`PF00515.23^TPR_1^Tetratricopeptide repeat^122-150^E:0.00079`PF13371.1^TPR_9^Tetratricopeptide repeat^155-198^E:0.39`PF13181.1^TPR_8^Tetratricopeptide repeat^156-188^E:0.002`PF13174.1^TPR_6^Tetratricopeptide repeat^157-187^E:0.097`PF00515.2…
c5819_g1	c5819_g1_i1	DNJC3_MOUSE^DNJC3_MOUSE^Q:3102-1591,H:1-504^97.02%ID^E:0^RecName: Full=DnaJ homolog subfamily C member 3;^Eukaryota; Metazoa; Chordata; Craniata; Vertebrata; Euteleostomi; Mammalia; Eutheria; Euarchontoglires; Glires; Rodentia; Sciurognathi; Muroidea; Muridae; Murinae; Mus; Mus	c5819_g1_i1|m.957	2883-3251[+]
c5832_g1	c5832_g1_i1	PAR1_CRILO^PAR1_CRILO^Q:2691-1405,H:1-428^88.58%ID^E:0^RecName: Full=Proteinase-activated receptor 1;^Eukaryota; Metazoa; Chordata; Craniata; Vertebrata; Euteleostomi; Mammalia; Eutheria; Euarchontoglires; Glires; Rodentia; Sciurognathi; Muroidea; Cricetidae; Cricetinae; Cricetulus	c5832_g1_i1|m.960	2811-1402[-]	PAR1_CRILO^PAR1_CRILO^Q:41-469,H:1-428^89.28%ID^E:0^RecName: Full=Proteinase-activated receptor 1;^Eukaryota; Metazoa; Chordata; Craniata; Vertebrata; Euteleostomi; Mammalia; Eutheria; Euarchontoglires; Glires; Rodentia; Sciurognathi; Muroidea; Cricetidae; Cricetinae; Cricetulus	PF00001.16^7tm_1^7 transmembrane receptor (rhodopsin family)^164-415^E:1.2e-51
c5832_g1	c5832_g1_i1	PAR1_CRILO^PAR1_CRILO^Q:2691-1405,H:1-428^88.58%ID^E:0^RecName: Full=Proteinase-activated receptor 1;^Eukaryota; Metazoa; Chordata; Craniata; Vertebrata; Euteleostomi; Mammalia; Eutheria; Euarchontoglires; Glires; Rodentia; Sciurognathi; Muroidea; Cricetidae; Cricetinae; Cricetulus	c5832_g1_i1|m.961	1888-2463[+]
c5832_g1	c5832_g1_i1	PAR1_CRILO^PAR1_CRILO^Q:2691-1405,H:1-428^88.58%ID^E:0^RecName: Full=Proteinase-activated receptor 1;^Eukaryota; Metazoa; Chordata; Craniata; Vertebrata; Euteleostomi; Mammalia; Eutheria; Euarchontoglires; Glires; Rodentia; Sciurognathi; Muroidea; Cricetidae; Cricetinae; Cricetulus	c5832_g1_i1|m.962	462-923[+]
c5832_g1	c5832_g1_i1	PAR1_CRILO^PAR1_CRILO^Q:2691-1405,H:1-428^88.58%ID^E:0^RecName: Full=Proteinase-activated receptor 1;^Eukaryota; Metazoa; Chordata; Craniata; Vertebrata; Euteleostomi; Mammalia; Eutheria; Euarchontoglires; Glires; Rodentia; Sciurognathi; Muroidea; Cricetidae; Cricetinae; Cricetulus	c5832_g1_i1|m.963	968-1312[+]
c5846_g1	c5846_g1_i1	T185B_MOUSE^T185B_MOUSE^Q:417-1466,H:1-350^97.43%ID^E:0^RecName: Full=Transmembrane protein 185B;^Eukaryota; Metazoa; Chordata; Craniata; Vertebrata; Euteleostomi; Mammalia; Eutheria; Euarchontoglires; Glires; Rodentia; Sciurognathi; Muroidea; Muridae; Murinae; Mus; Mus	c5846_g1_i1|m.969	417-1469[+]	T185B_MOUSE^T185B_MOUSE^Q:1-350,H:1-350^97.43%ID^E:0^RecName: Full=Transmembrane protein 185B;^Eukaryota; Metazoa; Chordata; Craniata; Vertebrata; Euteleostomi; Mammalia; Eutheria; Euarchontoglires; Glires; Rodentia; Sciurognathi; Muroidea; Muridae; Murinae; Mus; Mus	PF10269.4^Tmemb_185A^Transmembrane Fragile-X-F protein^30-253^E:9.9e-68
c5846_g1	c5846_g1_i1	T185B_MOUSE^T185B_MOUSE^Q:417-1466,H:1-350^97.43%ID^E:0^RecName: Full=Transmembrane protein 185B;^Eukaryota; Metazoa; Chordata; Craniata; Vertebrata; Euteleostomi; Mammalia; Eutheria; Euarchontoglires; Glires; Rodentia; Sciurognathi; Muroidea; Muridae; Murinae; Mus; Mus	c5846_g1_i1|m.970	824-3[-]
c5846_g1	c5846_g1_i1	T185B_MOUSE^T185B_MOUSE^Q:417-1466,H:1-350^97.43%ID^E:0^RecName: Full=Transmembrane protein 185B;^Eukaryota; Metazoa; Chordata; Craniata; Vertebrata; Euteleostomi; Mammalia; Eutheria; Euarchontoglires; Glires; Rodentia; Sciurognathi; Muroidea; Muridae; Murinae; Mus; Mus	c5846_g1_i1|m.971	393-34[-]
c5846_g1	c5846_g1_i1	T185B_MOUSE^T185B_MOUSE^Q:417-1466,H:1-350^97.43%ID^E:0^RecName: Full=Transmembrane protein 185B;^Eukaryota; Metazoa; Chordata; Craniata; Vertebrata; Euteleostomi; Mammalia; Eutheria; Euarchontoglires; Glires; Rodentia; Sciurognathi; Muroidea; Muridae; Murinae; Mus; Mus	c5846_g1_i1|m.972	952-626[-]
c5851_g1	c5851_g1_i1	NOTC4_MOUSE^NOTC4_MOUSE^Q:461-312,H:1913-1962^82%ID^E:1e-06^RecName: Full=Neurogenic locus notch homolog protein 4;^Eukaryota; Metazoa; Chordata; Craniata; Vertebrata; Euteleostomi; Mammalia; Eutheria; Euarchontoglires; Glires; Rodentia; Sciurognathi; Muroidea; Muridae; Murinae; Mus; Mus	c5851_g1_i1|m.973	3-332[+]
c5864_g1	c5864_g1_i1	ZKSC4_HUMAN^ZKSC4_HUMAN^Q:269-436,H:142-194^60.71%ID^E:7e-06^RecName: Full=Zinc finger protein with KRAB and SCAN domains 4;^Eukaryota; Metazoa; Chordata; Craniata; Vertebrata; Euteleostomi; Mammalia; Eutheria; Euarchontoglires; Primates; Haplorrhini; Catarrhini; Hominidae; Homo
c5871_g1	c5871_g1_i1	LORF2_MOUSE^LORF2_MOUSE^Q:69-245,H:1156-1214^62.71%ID^E:5e-20^RecName: Full=LINE-1 retrotransposable element ORF2 protein;^Eukaryota; Metazoa; Chordata; Craniata; Vertebrata; Euteleostomi; Mammalia; Eutheria; Euarchontoglires; Glires; Rodentia; Sciurognathi; Muroidea; Muridae; Murinae; Mus; Mus`LORF2_MOUSE^LORF2_MOUSE^Q:2-67,H:1135-1156^68.18%ID^E:5e-20^RecName: Full=LINE-1 retrotransposable elem…
c5911_g1	c5911_g1_i1	EMIL3_MOUSE^EMIL3_MOUSE^Q:1-693,H:403-633^93.94%ID^E:4e-133^RecName: Full=EMILIN-3;^Eukaryota; Metazoa; Chordata; Craniata; Vertebrata; Euteleostomi; Mammalia; Eutheria; Euarchontoglires; Glires; Rodentia; Sciurognathi; Muroidea; Muridae; Murinae; Mus; Mus	c5911_g1_i1|m.983	1-693[+]	EMIL3_MOUSE^EMIL3_MOUSE^Q:1-231,H:403-633^93.94%ID^E:1e-131^RecName: Full=EMILIN-3;^Eukaryota; Metazoa; Chordata; Craniata; Vertebrata; Euteleostomi; Mammalia; Eutheria; Euarchontoglires; Glires; Rodentia; Sciurognathi; Muroidea; Muridae; Murinae; Mus; Mus
c5911_g1	c5911_g1_i2	EMIL3_MOUSE^EMIL3_MOUSE^Q:52-570,H:461-633^92.49%ID^E:3e-99^RecName: Full=EMILIN-3;^Eukaryota; Metazoa; Chordata; Craniata; Vertebrata; Euteleostomi; Mammalia; Eutheria; Euarchontoglires; Glires; Rodentia; Sciurognathi; Muroidea; Muridae; Murinae; Mus; Mus	c5911_g1_i2|m.984	1-570[+]	EMIL3_MOUSE^EMIL3_MOUSE^Q:6-190,H:449-633^92.97%ID^E:4e-98^RecName: Full=EMILIN-3;^Eukaryota; Metazoa; Chordata; Craniata; Vertebrata; Euteleostomi; Mammalia; Eutheria; Euarchontoglires; Glires; Rodentia; Sciurognathi; Muroidea; Muridae; Murinae; Mus; Mus
c5957_g1	c5957_g1_i1	RN225_MOUSE^RN225_MOUSE^Q:887-729,H:278-330^62.26%ID^E:8e-10^RecName: Full=RING finger protein 225 {ECO:0000305};^Eukaryota; Metazoa; Chordata; Craniata; Vertebrata; Euteleostomi; Mammalia; Eutheria; Euarchontoglires; Glires; Rodentia; Sciurognathi; Muroidea; Muridae; Murinae; Mus; Mus
c5957_g1	c5957_g1_i2	RN225_MOUSE^RN225_MOUSE^Q:645-487,H:278-330^62.26%ID^E:2e-10^RecName: Full=RING finger protein 225 {ECO:0000305};^Eukaryota; Metazoa; Chordata; Craniata; Vertebrata; Euteleostomi; Mammalia; Eutheria; Euarchontoglires; Glires; Rodentia; Sciurognathi; Muroidea; Muridae; Murinae; Mus; Mus
c5959_g1	c5959_g1_i1	KLH26_MOUSE^KLH26_MOUSE^Q:3174-1396,H:14-606^98.15%ID^E:0^RecName: Full=Kelch-like protein 26;^Eukaryota; Metazoa; Chordata; Craniata; Vertebrata; Euteleostomi; Mammalia; Eutheria; Euarchontoglires; Glires; Rodentia; Sciurognathi; Muroidea; Muridae; Murinae; Mus; Mus	c5959_g1_i1|m.994	3246-1393[-]	KLH26_MOUSE^KLH26_MOUSE^Q:11-617,H:1-606^97.53%ID^E:0^RecName: Full=Kelch-like protein 26;^Eukaryota; Metazoa; Chordata; Craniata; Vertebrata; Euteleostomi; Mammalia; Eutheria; Euarchontoglires; Glires; Rodentia; Sciurognathi; Muroidea; Muridae; Murinae; Mus; Mus	PF00651.26^BTB^BTB/POZ domain^57-159^E:4.4e-29`PF07707.10^BACK^BTB And C-terminal Kelch^167-268^E:1e-25`PF01344.20^Kelch_1^Kelch motif^353-398^E:9.8e-07`PF13418.1^Kelch_4^Galactose oxidase, central domain^353-398^E:0.00013`PF01344.20^Kelch_1^Kelch motif^408-445^E:5.1e-06`PF13964.1^Kelch_6^Kelch motif^453-500^E:1.4e-06`PF01344.20^Kelch_1^Kelch motif^553-592^E:1.9e-07
c5959_g1	c5959_g1_i1	KLH26_MOUSE^KLH26_MOUSE^Q:3174-1396,H:14-606^98.15%ID^E:0^RecName: Full=Kelch-like protein 26;^Eukaryota; Metazoa; Chordata; Craniata; Vertebrata; Euteleostomi; Mammalia; Eutheria; Euarchontoglires; Glires; Rodentia; Sciurognathi; Muroidea; Muridae; Murinae; Mus; Mus	c5959_g1_i1|m.995	2558-1902[-]
c5959_g1	c5959_g1_i1	KLH26_MOUSE^KLH26_MOUSE^Q:3174-1396,H:14-606^98.15%ID^E:0^RecName: Full=Kelch-like protein 26;^Eukaryota; Metazoa; Chordata; Craniata; Vertebrata; Euteleostomi; Mammalia; Eutheria; Euarchontoglires; Glires; Rodentia; Sciurognathi; Muroidea; Muridae; Murinae; Mus; Mus	c5959_g1_i1|m.996	909-457[-]
c5959_g1	c5959_g1_i1	KLH26_MOUSE^KLH26_MOUSE^Q:3174-1396,H:14-606^98.15%ID^E:0^RecName: Full=Kelch-like protein 26;^Eukaryota; Metazoa; Chordata; Craniata; Vertebrata; Euteleostomi; Mammalia; Eutheria; Euarchontoglires; Glires; Rodentia; Sciurognathi; Muroidea; Muridae; Murinae; Mus; Mus	c5959_g1_i1|m.997	989-1357[+]
c5959_g1	c5959_g1_i1	KLH26_MOUSE^KLH26_MOUSE^Q:3174-1396,H:14-606^98.15%ID^E:0^RecName: Full=Kelch-like protein 26;^Eukaryota; Metazoa; Chordata; Craniata; Vertebrata; Euteleostomi; Mammalia; Eutheria; Euarchontoglires; Glires; Rodentia; Sciurognathi; Muroidea; Muridae; Murinae; Mus; Mus	c5959_g1_i1|m.998	2356-2706[+]
c5959_g1	c5959_g1_i1	KLH26_MOUSE^KLH26_MOUSE^Q:3174-1396,H:14-606^98.15%ID^E:0^RecName: Full=Kelch-like protein 26;^Eukaryota; Metazoa; Chordata; Craniata; Vertebrata; Euteleostomi; Mammalia; Eutheria; Euarchontoglires; Glires; Rodentia; Sciurognathi; Muroidea; Muridae; Murinae; Mus; Mus	c5959_g1_i1|m.999	51-395[+]
c5959_g1	c5959_g1_i1	KLH26_MOUSE^KLH26_MOUSE^Q:3174-1396,H:14-606^98.15%ID^E:0^RecName: Full=Kelch-like protein 26;^Eukaryota; Metazoa; Chordata; Craniata; Vertebrata; Euteleostomi; Mammalia; Eutheria; Euarchontoglires; Glires; Rodentia; Sciurognathi; Muroidea; Muridae; Murinae; Mus; Mus	c5959_g1_i1|m.1000	2429-2734[+]
c5977_g1	c5977_g1_i1	LORF2_MOUSE^LORF2_MOUSE^Q:306-602,H:77-178^41.18%ID^E:7e-15^RecName: Full=LINE-1 retrotransposable element ORF2 protein;^Eukaryota; Metazoa; Chordata; Craniata; Vertebrata; Euteleostomi; Mammalia; Eutheria; Euarchontoglires; Glires; Rodentia; Sciurognathi; Muroidea; Muridae; Murinae; Mus; Mus`LORF2_MOUSE^LORF2_MOUSE^Q:146-283,H:20-59^46.81%ID^E:7e-15^RecName: Full=LINE-1 retrotransposable element…
c5979_g1	c5979_g1_i1	LORF2_MOUSE^LORF2_MOUSE^Q:199-20,H:1061-1116^50%ID^E:1e-08^RecName: Full=LINE-1 retrotransposable element ORF2 protein;^Eukaryota; Metazoa; Chordata; Craniata; Vertebrata; Euteleostomi; Mammalia; Eutheria; Euarchontoglires; Glires; Rodentia; Sciurognathi; Muroidea; Muridae; Murinae; Mus; Mus
c6046_g1	c6046_g1_i1	POK10_HUMAN^POK10_HUMAN^Q:582-169,H:497-642^33.56%ID^E:2e-19^RecName: Full=Endogenous retrovirus group K member 10 Pol protein;^Eukaryota; Metazoa; Chordata; Craniata; Vertebrata; Euteleostomi; Mammalia; Eutheria; Euarchontoglires; Primates; Haplorrhini; Catarrhini; Hominidae; Homo`POK10_HUMAN^POK10_HUMAN^Q:163-5,H:658-711^33.33%ID^E:2e-19^RecName: Full=Endogenous retrovirus group K member 10 Pol…	c6046_g1_i1|m.1008	564-247[-]	POK10_HUMAN^POK10_HUMAN^Q:2-105,H:504-615^34.82%ID^E:2e-12^RecName: Full=Endogenous retrovirus group K member 10 Pol protein;^Eukaryota; Metazoa; Chordata; Craniata; Vertebrata; Euteleostomi; Mammalia; Eutheria; Euarchontoglires; Primates; Haplorrhini; Catarrhini; Hominidae; Homo	PF00075.19^RNase_H^RNase H^2-77^E:8.7e-06
c6144_g1	c6144_g1_i1	LIN1_NYCCO^LIN1_NYCCO^Q:88-294,H:834-908^37.33%ID^E:1e-07^RecName: Full=LINE-1 reverse transcriptase homolog;^Eukaryota; Metazoa; Chordata; Craniata; Vertebrata; Euteleostomi; Mammalia; Eutheria; Euarchontoglires; Primates; Strepsirrhini; Chiromyiformes; Lorisidae; Nycticebus
c6313_g1	c6313_g1_i1	RS6_BOVIN^RS6_BOVIN^Q:405-202,H:7-74^50%ID^E:8e-12^RecName: Full=40S ribosomal protein S6;^Eukaryota; Metazoa; Chordata; Craniata; Vertebrata; Euteleostomi; Mammalia; Eutheria; Laurasiatheria; Cetartiodactyla; Ruminantia; Pecora; Bovidae; Bovinae; Bos
c6313_g1	c6313_g1_i2	RS6_BOVIN^RS6_BOVIN^Q:378-202,H:16-74^55.93%ID^E:3e-11^RecName: Full=40S ribosomal protein S6;^Eukaryota; Metazoa; Chordata; Craniata; Vertebrata; Euteleostomi; Mammalia; Eutheria; Laurasiatheria; Cetartiodactyla; Ruminantia; Pecora; Bovidae; Bovinae; Bos
c6316_g1	c6316_g1_i1	RT18C_HUMAN^RT18C_HUMAN^Q:332-147,H:80-142^53.97%ID^E:1e-11^RecName: Full=28S ribosomal protein S18c, mitochondrial;^Eukaryota; Metazoa; Chordata; Craniata; Vertebrata; Euteleostomi; Mammalia; Eutheria; Euarchontoglires; Primates; Haplorrhini; Catarrhini; Hominidae; Homo
c6332_g1	c6332_g1_i1	LORF2_MOUSE^LORF2_MOUSE^Q:239-63,H:1206-1264^54.24%ID^E:8e-13^RecName: Full=LINE-1 retrotransposable element ORF2 protein;^Eukaryota; Metazoa; Chordata; Craniata; Vertebrata; Euteleostomi; Mammalia; Eutheria; Euarchontoglires; Glires; Rodentia; Sciurognathi; Muroidea; Muridae; Murinae; Mus; Mus
c6370_g1	c6370_g1_i1	LORF2_HUMAN^LORF2_HUMAN^Q:196-17,H:1162-1227^33.33%ID^E:1e-08^RecName: Full=LINE-1 retrotransposable element ORF2 protein;^Eukaryota; Metazoa; Chordata; Craniata; Vertebrata; Euteleostomi; Mammalia; Eutheria; Euarchontoglires; Primates; Haplorrhini; Catarrhini; Hominidae; Homo`LORF2_HUMAN^LORF2_HUMAN^Q:302-198,H:1128-1162^42.86%ID^E:1e-08^RecName: Full=LINE-1 retrotransposable element ORF2 protei…
c6394_g1	c6394_g1_i1	PORIM_RAT^PORIM_RAT^Q:4037-3531,H:31-194^75.15%ID^E:4e-59^RecName: Full=Porimin;^Eukaryota; Metazoa; Chordata; Craniata; Vertebrata; Euteleostomi; Mammalia; Eutheria; Euarchontoglires; Glires; Rodentia; Sciurognathi; Muroidea; Muridae; Murinae; Rattus	c6394_g1_i1|m.1054	4256-3528[-]	PORIM_MOUSE^PORIM_MOUSE^Q:55-242,H:12-195^70%ID^E:8e-82^RecName: Full=Porimin;^Eukaryota; Metazoa; Chordata; Craniata; Vertebrata; Euteleostomi; Mammalia; Eutheria; Euarchontoglires; Glires; Rodentia; Sciurognathi; Muroidea; Muridae; Murinae; Mus; Mus	PF05283.6^MGC-24^Multi-glycosylated core protein 24 (MGC-24)^48-219^E:7.8e-07
c6394_g1	c6394_g1_i1	PORIM_RAT^PORIM_RAT^Q:4037-3531,H:31-194^75.15%ID^E:4e-59^RecName: Full=Porimin;^Eukaryota; Metazoa; Chordata; Craniata; Vertebrata; Euteleostomi; Mammalia; Eutheria; Euarchontoglires; Glires; Rodentia; Sciurognathi; Muroidea; Muridae; Murinae; Rattus	c6394_g1_i1|m.1055	460-125[-]
c6394_g1	c6394_g1_i1	PORIM_RAT^PORIM_RAT^Q:4037-3531,H:31-194^75.15%ID^E:4e-59^RecName: Full=Porimin;^Eukaryota; Metazoa; Chordata; Craniata; Vertebrata; Euteleostomi; Mammalia; Eutheria; Euarchontoglires; Glires; Rodentia; Sciurognathi; Muroidea; Muridae; Murinae; Rattus	c6394_g1_i1|m.1056	3133-2831[-]
c6394_g1	c6394_g1_i2	PORIM_RAT^PORIM_RAT^Q:4040-3531,H:30-194^74.71%ID^E:4e-59^RecName: Full=Porimin;^Eukaryota; Metazoa; Chordata; Craniata; Vertebrata; Euteleostomi; Mammalia; Eutheria; Euarchontoglires; Glires; Rodentia; Sciurognathi; Muroidea; Muridae; Murinae; Rattus	c6394_g1_i2|m.1057	4241-3528[-]	PORIM_MOUSE^PORIM_MOUSE^Q:55-237,H:12-195^70%ID^E:8e-80^RecName: Full=Porimin;^Eukaryota; Metazoa; Chordata; Craniata; Vertebrata; Euteleostomi; Mammalia; Eutheria; Euarchontoglires; Glires; Rodentia; Sciurognathi; Muroidea; Muridae; Murinae; Mus; Mus
c6394_g1	c6394_g1_i2	PORIM_RAT^PORIM_RAT^Q:4040-3531,H:30-194^74.71%ID^E:4e-59^RecName: Full=Porimin;^Eukaryota; Metazoa; Chordata; Craniata; Vertebrata; Euteleostomi; Mammalia; Eutheria; Euarchontoglires; Glires; Rodentia; Sciurognathi; Muroidea; Muridae; Murinae; Rattus	c6394_g1_i2|m.1058	460-125[-]
c6394_g1	c6394_g1_i2	PORIM_RAT^PORIM_RAT^Q:4040-3531,H:30-194^74.71%ID^E:4e-59^RecName: Full=Porimin;^Eukaryota; Metazoa; Chordata; Craniata; Vertebrata; Euteleostomi; Mammalia; Eutheria; Euarchontoglires; Glires; Rodentia; Sciurognathi; Muroidea; Muridae; Murinae; Rattus	c6394_g1_i2|m.1059	3133-2831[-]
c6436_g1	c6436_g1_i1	CAD24_HUMAN^CAD24_HUMAN^Q:132-1,H:65-108^93.18%ID^E:7e-21^RecName: Full=Cadherin-24;^Eukaryota; Metazoa; Chordata; Craniata; Vertebrata; Euteleostomi; Mammalia; Eutheria; Euarchontoglires; Primates; Haplorrhini; Catarrhini; Hominidae; Homo
c6485_g1	c6485_g1_i1	LIN1_NYCCO^LIN1_NYCCO^Q:2-298,H:525-622^40%ID^E:3e-13^RecName: Full=LINE-1 reverse transcriptase homolog;^Eukaryota; Metazoa; Chordata; Craniata; Vertebrata; Euteleostomi; Mammalia; Eutheria; Euarchontoglires; Primates; Strepsirrhini; Chiromyiformes; Lorisidae; Nycticebus
c6485_g1	c6485_g1_i2	LORF2_MOUSE^LORF2_MOUSE^Q:71-361,H:535-630^41.84%ID^E:5e-12^RecName: Full=LINE-1 retrotransposable element ORF2 protein;^Eukaryota; Metazoa; Chordata; Craniata; Vertebrata; Euteleostomi; Mammalia; Eutheria; Euarchontoglires; Glires; Rodentia; Sciurognathi; Muroidea; Muridae; Murinae; Mus; Mus
c6548_g1	c6548_g1_i1	ZN120_MOUSE^ZN120_MOUSE^Q:221-48,H:185-242^70.69%ID^E:1e-19^RecName: Full=Zinc finger protein 120 {ECO:0000312|EMBL:AAI41129.1};^Eukaryota; Metazoa; Chordata; Craniata; Vertebrata; Euteleostomi; Mammalia; Eutheria; Euarchontoglires; Glires; Rodentia; Sciurognathi; Muroidea; Muridae; Murinae; Mus; Mus`ZN120_MOUSE^ZN120_MOUSE^Q:221-48,H:297-354^67.24%ID^E:6e-19^RecName: Full=Zinc finger protein 120…
c6592_g1	c6592_g1_i2	TR1L1_MOUSE^TR1L1_MOUSE^Q:1066-755,H:251-353^89.42%ID^E:4e-45^RecName: Full=Translocating chain-associated membrane protein 1-like 1;^Eukaryota; Metazoa; Chordata; Craniata; Vertebrata; Euteleostomi; Mammalia; Eutheria; Euarchontoglires; Glires; Rodentia; Sciurognathi; Muroidea; Muridae; Murinae; Mus; Mus	c6592_g1_i2|m.1075	1066-722[-]	TR1L1_MOUSE^TR1L1_MOUSE^Q:1-113,H:251-362^90.27%ID^E:1e-66^RecName: Full=Translocating chain-associated membrane protein 1-like 1;^Eukaryota; Metazoa; Chordata; Craniata; Vertebrata; Euteleostomi; Mammalia; Eutheria; Euarchontoglires; Glires; Rodentia; Sciurognathi; Muroidea; Muridae; Murinae; Mus; Mus
c6648_g1	c6648_g1_i1	ELOV7_MOUSE^ELOV7_MOUSE^Q:285-1127,H:1-281^96.8%ID^E:0^RecName: Full=Elongation of very long chain fatty acids protein 7;^Eukaryota; Metazoa; Chordata; Craniata; Vertebrata; Euteleostomi; Mammalia; Eutheria; Euarchontoglires; Glires; Rodentia; Sciurognathi; Muroidea; Muridae; Murinae; Mus; Mus	c6648_g1_i1|m.1082	285-1130[+]	ELOV7_MOUSE^ELOV7_MOUSE^Q:1-281,H:1-281^96.8%ID^E:0^RecName: Full=Elongation of very long chain fatty acids protein 7;^Eukaryota; Metazoa; Chordata; Craniata; Vertebrata; Euteleostomi; Mammalia; Eutheria; Euarchontoglires; Glires; Rodentia; Sciurognathi; Muroidea; Muridae; Murinae; Mus; Mus	PF01151.13^ELO^GNS1/SUR4 family^30-265^E:1.3e-64
c6648_g1	c6648_g1_i1	ELOV7_MOUSE^ELOV7_MOUSE^Q:285-1127,H:1-281^96.8%ID^E:0^RecName: Full=Elongation of very long chain fatty acids protein 7;^Eukaryota; Metazoa; Chordata; Craniata; Vertebrata; Euteleostomi; Mammalia; Eutheria; Euarchontoglires; Glires; Rodentia; Sciurognathi; Muroidea; Muridae; Murinae; Mus; Mus	c6648_g1_i1|m.1083	749-1183[+]
c6648_g1	c6648_g1_i1	ELOV7_MOUSE^ELOV7_MOUSE^Q:285-1127,H:1-281^96.8%ID^E:0^RecName: Full=Elongation of very long chain fatty acids protein 7;^Eukaryota; Metazoa; Chordata; Craniata; Vertebrata; Euteleostomi; Mammalia; Eutheria; Euarchontoglires; Glires; Rodentia; Sciurognathi; Muroidea; Muridae; Murinae; Mus; Mus	c6648_g1_i1|m.1084	1948-1637[-]
c6648_g1	c6648_g1_i2	ELOV7_MOUSE^ELOV7_MOUSE^Q:164-1006,H:1-281^96.8%ID^E:0^RecName: Full=Elongation of very long chain fatty acids protein 7;^Eukaryota; Metazoa; Chordata; Craniata; Vertebrata; Euteleostomi; Mammalia; Eutheria; Euarchontoglires; Glires; Rodentia; Sciurognathi; Muroidea; Muridae; Murinae; Mus; Mus	c6648_g1_i2|m.1085	164-1009[+]	ELOV7_MOUSE^ELOV7_MOUSE^Q:1-281,H:1-281^96.8%ID^E:0^RecName: Full=Elongation of very long chain fatty acids protein 7;^Eukaryota; Metazoa; Chordata; Craniata; Vertebrata; Euteleostomi; Mammalia; Eutheria; Euarchontoglires; Glires; Rodentia; Sciurognathi; Muroidea; Muridae; Murinae; Mus; Mus	PF01151.13^ELO^GNS1/SUR4 family^30-265^E:1.3e-64
c6648_g1	c6648_g1_i2	ELOV7_MOUSE^ELOV7_MOUSE^Q:164-1006,H:1-281^96.8%ID^E:0^RecName: Full=Elongation of very long chain fatty acids protein 7;^Eukaryota; Metazoa; Chordata; Craniata; Vertebrata; Euteleostomi; Mammalia; Eutheria; Euarchontoglires; Glires; Rodentia; Sciurognathi; Muroidea; Muridae; Murinae; Mus; Mus	c6648_g1_i2|m.1086	628-1062[+]
c6648_g1	c6648_g1_i2	ELOV7_MOUSE^ELOV7_MOUSE^Q:164-1006,H:1-281^96.8%ID^E:0^RecName: Full=Elongation of very long chain fatty acids protein 7;^Eukaryota; Metazoa; Chordata; Craniata; Vertebrata; Euteleostomi; Mammalia; Eutheria; Euarchontoglires; Glires; Rodentia; Sciurognathi; Muroidea; Muridae; Murinae; Mus; Mus	c6648_g1_i2|m.1087	1827-1516[-]
c6750_g1	c6750_g1_i1	CST9_HUMAN^CST9_HUMAN^Q:29-166,H:86-129^52.17%ID^E:1e-08^RecName: Full=Cystatin-9;^Eukaryota; Metazoa; Chordata; Craniata; Vertebrata; Euteleostomi; Mammalia; Eutheria; Euarchontoglires; Primates; Haplorrhini; Catarrhini; Hominidae; Homo
c6751_g1	c6751_g1_i1	LORF2_HUMAN^LORF2_HUMAN^Q:579-1070,H:519-683^44.97%ID^E:2e-17^RecName: Full=LINE-1 retrotransposable element ORF2 protein;^Eukaryota; Metazoa; Chordata; Craniata; Vertebrata; Euteleostomi; Mammalia; Eutheria; Euarchontoglires; Primates; Haplorrhini; Catarrhini; Hominidae; Homo
c6864_g1	c6864_g1_i1	DJC14_MOUSE^DJC14_MOUSE^Q:395-240,H:511-562^65.38%ID^E:6e-24^RecName: Full=DnaJ homolog subfamily C member 14;^Eukaryota; Metazoa; Chordata; Craniata; Vertebrata; Euteleostomi; Mammalia; Eutheria; Euarchontoglires; Glires; Rodentia; Sciurognathi; Muroidea; Muridae; Murinae; Mus; Mus`DJC14_MOUSE^DJC14_MOUSE^Q:198-49,H:578-634^47.37%ID^E:6e-24^RecName: Full=DnaJ homolog subfamily C member 14;^Eukar…
c6875_g1	c6875_g1_i1	RL2_STRMK^RL2_STRMK^Q:3-710,H:40-275^100%ID^E:3e-152^RecName: Full=50S ribosomal protein L2 {ECO:0000255|HAMAP-Rule:MF_01320};^Bacteria; Proteobacteria; Gammaproteobacteria; Xanthomonadales; Xanthomonadaceae; Stenotrophomonas; Stenotrophomonas maltophilia group	c6875_g1_i1|m.1127	3-713[+]	RL2_STRMK^RL2_STRMK^Q:1-236,H:40-275^100%ID^E:1e-170^RecName: Full=50S ribosomal protein L2 {ECO:0000255|HAMAP-Rule:MF_01320};^Bacteria; Proteobacteria; Gammaproteobacteria; Xanthomonadales; Xanthomonadaceae; Stenotrophomonas; Stenotrophomonas maltophilia group	PF00181.18^Ribosomal_L2^Ribosomal Proteins L2, RNA binding domain^3-78^E:7.9e-34`PF03947.13^Ribosomal_L2_C^Ribosomal Proteins L2, C-terminal domain^85-214^E:7.1e-55
c6875_g1	c6875_g1_i1	RL2_STRMK^RL2_STRMK^Q:3-710,H:40-275^100%ID^E:3e-152^RecName: Full=50S ribosomal protein L2 {ECO:0000255|HAMAP-Rule:MF_01320};^Bacteria; Proteobacteria; Gammaproteobacteria; Xanthomonadales; Xanthomonadaceae; Stenotrophomonas; Stenotrophomonas maltophilia group	c6875_g1_i1|m.1128	668-3[-]
c6875_g1	c6875_g1_i1	RL2_STRMK^RL2_STRMK^Q:3-710,H:40-275^100%ID^E:3e-152^RecName: Full=50S ribosomal protein L2 {ECO:0000255|HAMAP-Rule:MF_01320};^Bacteria; Proteobacteria; Gammaproteobacteria; Xanthomonadales; Xanthomonadaceae; Stenotrophomonas; Stenotrophomonas maltophilia group	c6875_g1_i1|m.1129	1295-729[-]
c6875_g1	c6875_g1_i1	RL2_STRMK^RL2_STRMK^Q:3-710,H:40-275^100%ID^E:3e-152^RecName: Full=50S ribosomal protein L2 {ECO:0000255|HAMAP-Rule:MF_01320};^Bacteria; Proteobacteria; Gammaproteobacteria; Xanthomonadales; Xanthomonadaceae; Stenotrophomonas; Stenotrophomonas maltophilia group	c6875_g1_i1|m.1130	996-1295[+]	RL22_STRMK^RL22_STRMK^Q:1-100,H:1-100^100%ID^E:5e-66^RecName: Full=50S ribosomal protein L22 {ECO:0000255|HAMAP-Rule:MF_01331};^Bacteria; Proteobacteria; Gammaproteobacteria; Xanthomonadales; Xanthomonadaceae; Stenotrophomonas; Stenotrophomonas maltophilia group	PF00237.14^Ribosomal_L22^Ribosomal protein L22p/L17e^7-100^E:5.1e-33
c6878_g1	c6878_g1_i1	LORF2_MOUSE^LORF2_MOUSE^Q:767-522,H:1147-1228^51.22%ID^E:6e-20^RecName: Full=LINE-1 retrotransposable element ORF2 protein;^Eukaryota; Metazoa; Chordata; Craniata; Vertebrata; Euteleostomi; Mammalia; Eutheria; Euarchontoglires; Glires; Rodentia; Sciurognathi; Muroidea; Muridae; Murinae; Mus; Mus
c6916_g1	c6916_g1_i1	HS2ST_CRILO^HS2ST_CRILO^Q:90-1157,H:1-356^99.72%ID^E:0^RecName: Full=Heparan sulfate 2-O-sulfotransferase 1;^Eukaryota; Metazoa; Chordata; Craniata; Vertebrata; Euteleostomi; Mammalia; Eutheria; Euarchontoglires; Glires; Rodentia; Sciurognathi; Muroidea; Cricetidae; Cricetinae; Cricetulus	c6916_g1_i1|m.1133	90-1160[+]	HS2ST_CRILO^HS2ST_CRILO^Q:1-356,H:1-356^99.72%ID^E:0^RecName: Full=Heparan sulfate 2-O-sulfotransferase 1;^Eukaryota; Metazoa; Chordata; Craniata; Vertebrata; Euteleostomi; Mammalia; Eutheria; Euarchontoglires; Glires; Rodentia; Sciurognathi; Muroidea; Cricetidae; Cricetinae; Cricetulus	PF03567.9^Sulfotransfer_2^Sulfotransferase family^72-326^E:5.1e-42
c6916_g1	c6916_g1_i1	HS2ST_CRILO^HS2ST_CRILO^Q:90-1157,H:1-356^99.72%ID^E:0^RecName: Full=Heparan sulfate 2-O-sulfotransferase 1;^Eukaryota; Metazoa; Chordata; Craniata; Vertebrata; Euteleostomi; Mammalia; Eutheria; Euarchontoglires; Glires; Rodentia; Sciurognathi; Muroidea; Cricetidae; Cricetinae; Cricetulus	c6916_g1_i1|m.1134	2149-2469[+]
c6916_g1	c6916_g1_i1	HS2ST_CRILO^HS2ST_CRILO^Q:90-1157,H:1-356^99.72%ID^E:0^RecName: Full=Heparan sulfate 2-O-sulfotransferase 1;^Eukaryota; Metazoa; Chordata; Craniata; Vertebrata; Euteleostomi; Mammalia; Eutheria; Euarchontoglires; Glires; Rodentia; Sciurognathi; Muroidea; Cricetidae; Cricetinae; Cricetulus	c6916_g1_i1|m.1135	319-2[-]
c6916_g1	c6916_g1_i1	HS2ST_CRILO^HS2ST_CRILO^Q:90-1157,H:1-356^99.72%ID^E:0^RecName: Full=Heparan sulfate 2-O-sulfotransferase 1;^Eukaryota; Metazoa; Chordata; Craniata; Vertebrata; Euteleostomi; Mammalia; Eutheria; Euarchontoglires; Glires; Rodentia; Sciurognathi; Muroidea; Cricetidae; Cricetinae; Cricetulus	c6916_g1_i1|m.1136	2240-2545[+]
c6944_g1	c6944_g1_i1	COMA1_HUMAN^COMA1_HUMAN^Q:349-281,H:1604-1626^95.65%ID^E:7e-06^RecName: Full=Collagen alpha-1(XXII) chain;^Eukaryota; Metazoa; Chordata; Craniata; Vertebrata; Euteleostomi; Mammalia; Eutheria; Euarchontoglires; Primates; Haplorrhini; Catarrhini; Hominidae; Homo
c6945_g1	c6945_g1_i2	PTPRQ_RAT^PTPRQ_RAT^Q:55-804,H:588-837^92%ID^E:3e-150^RecName: Full=Phosphatidylinositol phosphatase PTPRQ;^Eukaryota; Metazoa; Chordata; Craniata; Vertebrata; Euteleostomi; Mammalia; Eutheria; Euarchontoglires; Glires; Rodentia; Sciurognathi; Muroidea; Muridae; Murinae; Rattus`PTPRQ_RAT^PTPRQ_RAT^Q:70-801,H:784-1034^35.57%ID^E:2e-37^RecName: Full=Phosphatidylinositol phosphatase PTPRQ;^Eukaryota…	c6945_g1_i2|m.1141	1-804[+]	PTPRQ_RAT^PTPRQ_RAT^Q:1-268,H:570-837^92.54%ID^E:4e-162^RecName: Full=Phosphatidylinositol phosphatase PTPRQ;^Eukaryota; Metazoa; Chordata; Craniata; Vertebrata; Euteleostomi; Mammalia; Eutheria; Euarchontoglires; Glires; Rodentia; Sciurognathi; Muroidea; Muridae; Murinae; Rattus`PTPRQ_RAT^PTPRQ_RAT^Q:8-267,H:768-1034^36.43%ID^E:3e-41^RecName: Full=Phosphatidylinositol phosphatase PTPRQ;^Eukaryot…	PF00041.16^fn3^Fibronectin type III domain^5-83^E:5.3e-13`PF00041.16^fn3^Fibronectin type III domain^100-179^E:4.7e-15`PF00041.16^fn3^Fibronectin type III domain^194-265^E:1.4e-10
c6971_g1	c6971_g1_i1	SKDA1_MOUSE^SKDA1_MOUSE^Q:282-16,H:90-178^98.88%ID^E:1e-27^RecName: Full=SKI/DACH domain-containing protein 1;^Eukaryota; Metazoa; Chordata; Craniata; Vertebrata; Euteleostomi; Mammalia; Eutheria; Euarchontoglires; Glires; Rodentia; Sciurognathi; Muroidea; Muridae; Murinae; Mus; Mus
c6971_g1	c6971_g1_i2	SKDA1_HUMAN^SKDA1_HUMAN^Q:399-1,H:90-222^97.74%ID^E:1e-58^RecName: Full=SKI/DACH domain-containing protein 1;^Eukaryota; Metazoa; Chordata; Craniata; Vertebrata; Euteleostomi; Mammalia; Eutheria; Euarchontoglires; Primates; Haplorrhini; Catarrhini; Hominidae; Homo	c6971_g1_i2|m.1151	399-1[-]	SKDA1_HUMAN^SKDA1_HUMAN^Q:1-133,H:90-222^97.74%ID^E:1e-83^RecName: Full=SKI/DACH domain-containing protein 1;^Eukaryota; Metazoa; Chordata; Craniata; Vertebrata; Euteleostomi; Mammalia; Eutheria; Euarchontoglires; Primates; Haplorrhini; Catarrhini; Hominidae; Homo
c6999_g1	c6999_g1_i1	CP8B1_MOUSE^CP8B1_MOUSE^Q:413-1807,H:35-499^84.09%ID^E:0^RecName: Full=7-alpha-hydroxycholest-4-en-3-one 12-alpha-hydroxylase;^Eukaryota; Metazoa; Chordata; Craniata; Vertebrata; Euteleostomi; Mammalia; Eutheria; Euarchontoglires; Glires; Rodentia; Sciurognathi; Muroidea; Muridae; Murinae; Mus; Mus	c6999_g1_i1|m.1154	308-1825[+]	CP8B1_MOUSE^CP8B1_MOUSE^Q:1-501,H:1-500^83.23%ID^E:0^RecName: Full=7-alpha-hydroxycholest-4-en-3-one 12-alpha-hydroxylase;^Eukaryota; Metazoa; Chordata; Craniata; Vertebrata; Euteleostomi; Mammalia; Eutheria; Euarchontoglires; Glires; Rodentia; Sciurognathi; Muroidea; Muridae; Murinae; Mus; Mus	PF00067.17^p450^Cytochrome P450^35-492^E:1.5e-46
c6999_g1	c6999_g1_i1	CP8B1_MOUSE^CP8B1_MOUSE^Q:413-1807,H:35-499^84.09%ID^E:0^RecName: Full=7-alpha-hydroxycholest-4-en-3-one 12-alpha-hydroxylase;^Eukaryota; Metazoa; Chordata; Craniata; Vertebrata; Euteleostomi; Mammalia; Eutheria; Euarchontoglires; Glires; Rodentia; Sciurognathi; Muroidea; Muridae; Murinae; Mus; Mus	c6999_g1_i1|m.1155	2085-2729[+]
c6999_g1	c6999_g1_i1	CP8B1_MOUSE^CP8B1_MOUSE^Q:413-1807,H:35-499^84.09%ID^E:0^RecName: Full=7-alpha-hydroxycholest-4-en-3-one 12-alpha-hydroxylase;^Eukaryota; Metazoa; Chordata; Craniata; Vertebrata; Euteleostomi; Mammalia; Eutheria; Euarchontoglires; Glires; Rodentia; Sciurognathi; Muroidea; Muridae; Murinae; Mus; Mus	c6999_g1_i1|m.1156	2516-2151[-]
c7020_g1	c7020_g1_i1	MIP_LEGLO^MIP_LEGLO^Q:264-10,H:60-141^40%ID^E:4e-12^RecName: Full=Outer membrane protein MIP;^Bacteria; Proteobacteria; Gammaproteobacteria; Legionellales; Legionellaceae; Legionella
c7060_g1	c7060_g1_i1	C1GLC_MOUSE^C1GLC_MOUSE^Q:172-1119,H:1-316^94.3%ID^E:0^RecName: Full=C1GALT1-specific chaperone 1;^Eukaryota; Metazoa; Chordata; Craniata; Vertebrata; Euteleostomi; Mammalia; Eutheria; Euarchontoglires; Glires; Rodentia; Sciurognathi; Muroidea; Muridae; Murinae; Mus; Mus	c7060_g1_i1|m.1162	172-1122[+]	C1GLC_MOUSE^C1GLC_MOUSE^Q:1-316,H:1-316^94.3%ID^E:0^RecName: Full=C1GALT1-specific chaperone 1;^Eukaryota; Metazoa; Chordata; Craniata; Vertebrata; Euteleostomi; Mammalia; Eutheria; Euarchontoglires; Glires; Rodentia; Sciurognathi; Muroidea; Muridae; Murinae; Mus; Mus
c7076_g1	c7076_g1_i1	S41A1_MOUSE^S41A1_MOUSE^Q:795-2321,H:6-512^98.62%ID^E:0^RecName: Full=Solute carrier family 41 member 1;^Eukaryota; Metazoa; Chordata; Craniata; Vertebrata; Euteleostomi; Mammalia; Eutheria; Euarchontoglires; Glires; Rodentia; Sciurognathi; Muroidea; Muridae; Murinae; Mus; Mus	c7076_g1_i1|m.1163	780-2324[+]	S41A1_MOUSE^S41A1_MOUSE^Q:1-514,H:1-512^98.64%ID^E:0^RecName: Full=Solute carrier family 41 member 1;^Eukaryota; Metazoa; Chordata; Craniata; Vertebrata; Euteleostomi; Mammalia; Eutheria; Euarchontoglires; Glires; Rodentia; Sciurognathi; Muroidea; Muridae; Murinae; Mus; Mus	PF01769.11^MgtE^Divalent cation transporter^140-271^E:1.7e-27`PF01769.11^MgtE^Divalent cation transporter^353-499^E:2.2e-16
c7076_g1	c7076_g1_i1	S41A1_MOUSE^S41A1_MOUSE^Q:795-2321,H:6-512^98.62%ID^E:0^RecName: Full=Solute carrier family 41 member 1;^Eukaryota; Metazoa; Chordata; Craniata; Vertebrata; Euteleostomi; Mammalia; Eutheria; Euarchontoglires; Glires; Rodentia; Sciurognathi; Muroidea; Muridae; Murinae; Mus; Mus	c7076_g1_i1|m.1164	1600-629[-]
c7076_g1	c7076_g1_i1	S41A1_MOUSE^S41A1_MOUSE^Q:795-2321,H:6-512^98.62%ID^E:0^RecName: Full=Solute carrier family 41 member 1;^Eukaryota; Metazoa; Chordata; Craniata; Vertebrata; Euteleostomi; Mammalia; Eutheria; Euarchontoglires; Glires; Rodentia; Sciurognathi; Muroidea; Muridae; Murinae; Mus; Mus	c7076_g1_i1|m.1165	1421-888[-]
c7076_g1	c7076_g1_i1	S41A1_MOUSE^S41A1_MOUSE^Q:795-2321,H:6-512^98.62%ID^E:0^RecName: Full=Solute carrier family 41 member 1;^Eukaryota; Metazoa; Chordata; Craniata; Vertebrata; Euteleostomi; Mammalia; Eutheria; Euarchontoglires; Glires; Rodentia; Sciurognathi; Muroidea; Muridae; Murinae; Mus; Mus	c7076_g1_i1|m.1166	3569-3916[+]
c7076_g1	c7076_g1_i1	S41A1_MOUSE^S41A1_MOUSE^Q:795-2321,H:6-512^98.62%ID^E:0^RecName: Full=Solute carrier family 41 member 1;^Eukaryota; Metazoa; Chordata; Craniata; Vertebrata; Euteleostomi; Mammalia; Eutheria; Euarchontoglires; Glires; Rodentia; Sciurognathi; Muroidea; Muridae; Murinae; Mus; Mus	c7076_g1_i1|m.1167	2327-2004[-]
c7076_g1	c7076_g1_i1	S41A1_MOUSE^S41A1_MOUSE^Q:795-2321,H:6-512^98.62%ID^E:0^RecName: Full=Solute carrier family 41 member 1;^Eukaryota; Metazoa; Chordata; Craniata; Vertebrata; Euteleostomi; Mammalia; Eutheria; Euarchontoglires; Glires; Rodentia; Sciurognathi; Muroidea; Muridae; Murinae; Mus; Mus	c7076_g1_i1|m.1168	55-360[+]
c7128_g1	c7128_g1_i1	LORF2_MOUSE^LORF2_MOUSE^Q:216-1,H:220-291^37.5%ID^E:2e-06^RecName: Full=LINE-1 retrotransposable element ORF2 protein;^Eukaryota; Metazoa; Chordata; Craniata; Vertebrata; Euteleostomi; Mammalia; Eutheria; Euarchontoglires; Glires; Rodentia; Sciurognathi; Muroidea; Muridae; Murinae; Mus; Mus`LORF2_MOUSE^LORF2_MOUSE^Q:287-219,H:195-218^62.5%ID^E:2e-06^RecName: Full=LINE-1 retrotransposable element …
c7181_g1	c7181_g1_i1	LORF2_MOUSE^LORF2_MOUSE^Q:376-176,H:1142-1212^29.58%ID^E:1e-08^RecName: Full=LINE-1 retrotransposable element ORF2 protein;^Eukaryota; Metazoa; Chordata; Craniata; Vertebrata; Euteleostomi; Mammalia; Eutheria; Euarchontoglires; Glires; Rodentia; Sciurognathi; Muroidea; Muridae; Murinae; Mus; Mus`LORF2_MOUSE^LORF2_MOUSE^Q:167-9,H:1216-1267^42.59%ID^E:1e-08^RecName: Full=LINE-1 retrotransposable el…
c7220_g1	c7220_g1_i1	CHD8_RAT^CHD8_RAT^Q:41-205,H:2510-2564^96.36%ID^E:2e-14^RecName: Full=Chromodomain-helicase-DNA-binding protein 8;^Eukaryota; Metazoa; Chordata; Craniata; Vertebrata; Euteleostomi; Mammalia; Eutheria; Euarchontoglires; Glires; Rodentia; Sciurognathi; Muroidea; Muridae; Murinae; Rattus
c7275_g1	c7275_g1_i1	LORF2_MOUSE^LORF2_MOUSE^Q:291-28,H:1122-1208^56.82%ID^E:8e-24^RecName: Full=LINE-1 retrotransposable element ORF2 protein;^Eukaryota; Metazoa; Chordata; Craniata; Vertebrata; Euteleostomi; Mammalia; Eutheria; Euarchontoglires; Glires; Rodentia; Sciurognathi; Muroidea; Muridae; Murinae; Mus; Mus
c7275_g1	c7275_g1_i2	LORF2_MOUSE^LORF2_MOUSE^Q:215-63,H:1122-1171^60.78%ID^E:2e-13^RecName: Full=LINE-1 retrotransposable element ORF2 protein;^Eukaryota; Metazoa; Chordata; Craniata; Vertebrata; Euteleostomi; Mammalia; Eutheria; Euarchontoglires; Glires; Rodentia; Sciurognathi; Muroidea; Muridae; Murinae; Mus; Mus
c7286_g1	c7286_g1_i1	ADA32_MOUSE^ADA32_MOUSE^Q:2344-269,H:23-716^75.11%ID^E:0^RecName: Full=Disintegrin and metalloproteinase domain-containing protein 32;^Eukaryota; Metazoa; Chordata; Craniata; Vertebrata; Euteleostomi; Mammalia; Eutheria; Euarchontoglires; Glires; Rodentia; Sciurognathi; Muroidea; Muridae; Murinae; Mus; Mus	c7286_g1_i1|m.1202	2482-149[-]	ADA32_MOUSE^ADA32_MOUSE^Q:47-738,H:23-716^75.11%ID^E:0^RecName: Full=Disintegrin and metalloproteinase domain-containing protein 32;^Eukaryota; Metazoa; Chordata; Craniata; Vertebrata; Euteleostomi; Mammalia; Eutheria; Euarchontoglires; Glires; Rodentia; Sciurognathi; Muroidea; Muridae; Murinae; Mus; Mus	PF01562.14^Pep_M12B_propep^Reprolysin family propeptide^58-169^E:2.1e-30`PF01421.14^Reprolysin^Reprolysin (M12B) family zinc metalloprotease^213-409^E:1.7e-62`PF13582.1^Reprolysin_3^Metallo-peptidase family M12B Reprolysin-like^238-336^E:6.3e-06`PF00200.18^Disintegrin^Disintegrin^425-504^E:2.7e-17`PF08516.7^ADAM_CR^ADAM cysteine-rich^508-621^E:5e-30
c7286_g1	c7286_g1_i1	ADA32_MOUSE^ADA32_MOUSE^Q:2344-269,H:23-716^75.11%ID^E:0^RecName: Full=Disintegrin and metalloproteinase domain-containing protein 32;^Eukaryota; Metazoa; Chordata; Craniata; Vertebrata; Euteleostomi; Mammalia; Eutheria; Euarchontoglires; Glires; Rodentia; Sciurognathi; Muroidea; Muridae; Murinae; Mus; Mus	c7286_g1_i1|m.1203	1053-739[-]
c7404_g1	c7404_g1_i1	MOT9_MOUSE^MOT9_MOUSE^Q:157-1680,H:1-508^91%ID^E:0^RecName: Full=Monocarboxylate transporter 9;^Eukaryota; Metazoa; Chordata; Craniata; Vertebrata; Euteleostomi; Mammalia; Eutheria; Euarchontoglires; Glires; Rodentia; Sciurognathi; Muroidea; Muridae; Murinae; Mus; Mus	c7404_g1_i1|m.1211	157-1683[+]	MOT9_MOUSE^MOT9_MOUSE^Q:1-508,H:1-508^91%ID^E:0^RecName: Full=Monocarboxylate transporter 9;^Eukaryota; Metazoa; Chordata; Craniata; Vertebrata; Euteleostomi; Mammalia; Eutheria; Euarchontoglires; Glires; Rodentia; Sciurognathi; Muroidea; Muridae; Murinae; Mus; Mus	PF07690.11^MFS_1^Major Facilitator Superfamily^21-314^E:7.7e-16`PF07690.11^MFS_1^Major Facilitator Superfamily^305-479^E:2.1e-10
c7445_g1	c7445_g1_i1	HXA6_HUMAN^HXA6_HUMAN^Q:2109-2002,H:198-233^100%ID^E:1e-14^RecName: Full=Homeobox protein Hox-A6;^Eukaryota; Metazoa; Chordata; Craniata; Vertebrata; Euteleostomi; Mammalia; Eutheria; Euarchontoglires; Primates; Haplorrhini; Catarrhini; Hominidae; Homo	c7445_g1_i1|m.1215	1814-1143[-]
c7445_g1	c7445_g1_i1	HXA6_HUMAN^HXA6_HUMAN^Q:2109-2002,H:198-233^100%ID^E:1e-14^RecName: Full=Homeobox protein Hox-A6;^Eukaryota; Metazoa; Chordata; Craniata; Vertebrata; Euteleostomi; Mammalia; Eutheria; Euarchontoglires; Primates; Haplorrhini; Catarrhini; Hominidae; Homo	c7445_g1_i1|m.1216	298-2[-]
c7445_g1	c7445_g1_i2	HXA5_HUMAN^HXA5_HUMAN^Q:201-1,H:1-67^100%ID^E:8e-37^RecName: Full=Homeobox protein Hox-A5;^Eukaryota; Metazoa; Chordata; Craniata; Vertebrata; Euteleostomi; Mammalia; Eutheria; Euarchontoglires; Primates; Haplorrhini; Catarrhini; Hominidae; Homo	c7445_g1_i2|m.1217	2050-1379[-]
c7445_g1	c7445_g1_i2	HXA5_HUMAN^HXA5_HUMAN^Q:201-1,H:1-67^100%ID^E:8e-37^RecName: Full=Homeobox protein Hox-A5;^Eukaryota; Metazoa; Chordata; Craniata; Vertebrata; Euteleostomi; Mammalia; Eutheria; Euarchontoglires; Primates; Haplorrhini; Catarrhini; Hominidae; Homo	c7445_g1_i2|m.1218	534-1[-]	HXA5_HUMAN^HXA5_HUMAN^Q:112-178,H:1-67^100%ID^E:7e-41^RecName: Full=Homeobox protein Hox-A5;^Eukaryota; Metazoa; Chordata; Craniata; Vertebrata; Euteleostomi; Mammalia; Eutheria; Euarchontoglires; Primates; Haplorrhini; Catarrhini; Hominidae; Homo
c7530_g1	c7530_g1_i1	RL15_XANC5^RL15_XANC5^Q:1-222,H:33-106^87.84%ID^E:6e-27^RecName: Full=50S ribosomal protein L15 {ECO:0000255|HAMAP-Rule:MF_01341};^Bacteria; Proteobacteria; Gammaproteobacteria; Xanthomonadales; Xanthomonadaceae; Xanthomonas	c7530_g1_i1|m.1227	474-1[-]
c7530_g1	c7530_g1_i1	RL15_XANC5^RL15_XANC5^Q:1-222,H:33-106^87.84%ID^E:6e-27^RecName: Full=50S ribosomal protein L15 {ECO:0000255|HAMAP-Rule:MF_01341};^Bacteria; Proteobacteria; Gammaproteobacteria; Xanthomonadales; Xanthomonadaceae; Xanthomonas	c7530_g1_i1|m.1228	371-3[-]
c7530_g1	c7530_g1_i1	RL15_XANC5^RL15_XANC5^Q:1-222,H:33-106^87.84%ID^E:6e-27^RecName: Full=50S ribosomal protein L15 {ECO:0000255|HAMAP-Rule:MF_01341};^Bacteria; Proteobacteria; Gammaproteobacteria; Xanthomonadales; Xanthomonadaceae; Xanthomonas	c7530_g1_i1|m.1229	1-348[+]	RL15_XYLFT^RL15_XYLFT^Q:1-115,H:33-147^77.39%ID^E:3e-54^RecName: Full=50S ribosomal protein L15 {ECO:0000255|HAMAP-Rule:MF_01341};^Bacteria; Proteobacteria; Gammaproteobacteria; Xanthomonadales; Xanthomonadaceae; Xylella	PF00828.14^Ribosomal_L18e^Ribosomal protein L18e/L15^2-114^E:3.5e-16
c7554_g1	c7554_g1_i1	O52I1_HUMAN^O52I1_HUMAN^Q:396-1,H:157-288^84.09%ID^E:5e-67^RecName: Full=Olfactory receptor 52I1;^Eukaryota; Metazoa; Chordata; Craniata; Vertebrata; Euteleostomi; Mammalia; Eutheria; Euarchontoglires; Primates; Haplorrhini; Catarrhini; Hominidae; Homo	c7554_g1_i1|m.1231	396-1[-]	O52I1_HUMAN^O52I1_HUMAN^Q:1-132,H:157-288^84.09%ID^E:3e-74^RecName: Full=Olfactory receptor 52I1;^Eukaryota; Metazoa; Chordata; Craniata; Vertebrata; Euteleostomi; Mammalia; Eutheria; Euarchontoglires; Primates; Haplorrhini; Catarrhini; Hominidae; Homo	PF13853.1^7tm_4^Olfactory receptor^2-131^E:7.2e-25
c7565_g1	c7565_g1_i1	NUCB1_MOUSE^NUCB1_MOUSE^Q:2362-998,H:1-455^92.78%ID^E:0^RecName: Full=Nucleobindin-1;^Eukaryota; Metazoa; Chordata; Craniata; Vertebrata; Euteleostomi; Mammalia; Eutheria; Euarchontoglires; Glires; Rodentia; Sciurognathi; Muroidea; Muridae; Murinae; Mus; Mus	c7565_g1_i1|m.1234	2362-983[-]	NUCB1_MOUSE^NUCB1_MOUSE^Q:1-459,H:1-459^92.84%ID^E:0^RecName: Full=Nucleobindin-1;^Eukaryota; Metazoa; Chordata; Craniata; Vertebrata; Euteleostomi; Mammalia; Eutheria; Euarchontoglires; Glires; Rodentia; Sciurognathi; Muroidea; Muridae; Murinae; Mus; Mus	PF13499.1^EF-hand_7^EF-hand domain pair^248-320^E:4.3e-11`PF13202.1^EF-hand_5^EF hand^254-269^E:0.15
c7565_g1	c7565_g1_i1	NUCB1_MOUSE^NUCB1_MOUSE^Q:2362-998,H:1-455^92.78%ID^E:0^RecName: Full=Nucleobindin-1;^Eukaryota; Metazoa; Chordata; Craniata; Vertebrata; Euteleostomi; Mammalia; Eutheria; Euarchontoglires; Glires; Rodentia; Sciurognathi; Muroidea; Muridae; Murinae; Mus; Mus	c7565_g1_i1|m.1235	1125-739[-]
c7565_g1	c7565_g1_i1	NUCB1_MOUSE^NUCB1_MOUSE^Q:2362-998,H:1-455^92.78%ID^E:0^RecName: Full=Nucleobindin-1;^Eukaryota; Metazoa; Chordata; Craniata; Vertebrata; Euteleostomi; Mammalia; Eutheria; Euarchontoglires; Glires; Rodentia; Sciurognathi; Muroidea; Muridae; Murinae; Mus; Mus	c7565_g1_i1|m.1236	1503-1826[+]
c7577_g1	c7577_g1_i1	CAHM1_MOUSE^CAHM1_MOUSE^Q:203-39,H:1-55^94.55%ID^E:2e-31^RecName: Full=Calcium homeostasis modulator protein 1;^Eukaryota; Metazoa; Chordata; Craniata; Vertebrata; Euteleostomi; Mammalia; Eutheria; Euarchontoglires; Glires; Rodentia; Sciurognathi; Muroidea; Muridae; Murinae; Mus; Mus
c7604_g1	c7604_g1_i1	LORF2_HUMAN^LORF2_HUMAN^Q:106-2,H:672-706^65.71%ID^E:1e-07^RecName: Full=LINE-1 retrotransposable element ORF2 protein;^Eukaryota; Metazoa; Chordata; Craniata; Vertebrata; Euteleostomi; Mammalia; Eutheria; Euarchontoglires; Primates; Haplorrhini; Catarrhini; Hominidae; Homo`LORF2_HUMAN^LORF2_HUMAN^Q:227-114,H:631-668^39.47%ID^E:1e-07^RecName: Full=LINE-1 retrotransposable element ORF2 protein;^Eu…
c7606_g1	c7606_g1_i1	TRPA1_MOUSE^TRPA1_MOUSE^Q:1-147,H:42-90^83.67%ID^E:6e-21^RecName: Full=Transient receptor potential cation channel subfamily A member 1;^Eukaryota; Metazoa; Chordata; Craniata; Vertebrata; Euteleostomi; Mammalia; Eutheria; Euarchontoglires; Glires; Rodentia; Sciurognathi; Muroidea; Muridae; Murinae; Mus; Mus
c7642_g1	c7642_g1_i1	LORF1_MOUSE^LORF1_MOUSE^Q:202-2,H:248-314^64.18%ID^E:2e-22^RecName: Full=LINE-1 retrotransposable element ORF1 protein;^Eukaryota; Metazoa; Chordata; Craniata; Vertebrata; Euteleostomi; Mammalia; Eutheria; Euarchontoglires; Glires; Rodentia; Sciurognathi; Muroidea; Muridae; Murinae; Mus; Mus
c7729_g1	c7729_g1_i1	ROS1_RAT^ROS1_RAT^Q:236-379,H:1-48^89.58%ID^E:3e-20^RecName: Full=Proto-oncogene tyrosine-protein kinase ROS;^Eukaryota; Metazoa; Chordata; Craniata; Vertebrata; Euteleostomi; Mammalia; Eutheria; Euarchontoglires; Glires; Rodentia; Sciurognathi; Muroidea; Muridae; Murinae; Rattus
c7742_g1	c7742_g1_i1	LORF2_MOUSE^LORF2_MOUSE^Q:12-203,H:752-815^60.94%ID^E:3e-17^RecName: Full=LINE-1 retrotransposable element ORF2 protein;^Eukaryota; Metazoa; Chordata; Craniata; Vertebrata; Euteleostomi; Mammalia; Eutheria; Euarchontoglires; Glires; Rodentia; Sciurognathi; Muroidea; Muridae; Murinae; Mus; Mus
c7815_g1	c7815_g1_i1	GUC2E_MOUSE^GUC2E_MOUSE^Q:1-300,H:886-985^100%ID^E:1e-61^RecName: Full=Guanylyl cyclase GC-E;^Eukaryota; Metazoa; Chordata; Craniata; Vertebrata; Euteleostomi; Mammalia; Eutheria; Euarchontoglires; Glires; Rodentia; Sciurognathi; Muroidea; Muridae; Murinae; Mus; Mus	c7815_g1_i1|m.1260	1-306[+]	GUC2E_MOUSE^GUC2E_MOUSE^Q:1-100,H:886-985^100%ID^E:6e-62^RecName: Full=Guanylyl cyclase GC-E;^Eukaryota; Metazoa; Chordata; Craniata; Vertebrata; Euteleostomi; Mammalia; Eutheria; Euarchontoglires; Glires; Rodentia; Sciurognathi; Muroidea; Muridae; Murinae; Mus; Mus	PF00211.15^Guanylate_cyc^Adenylate and Guanylate cyclase catalytic domain^1-100^E:2.7e-31
c7845_g1	c7845_g1_i1	V1R94_RAT^V1R94_RAT^Q:465-1,H:86-240^80.65%ID^E:5e-78^RecName: Full=Vomeronasal type-1 receptor 94;^Eukaryota; Metazoa; Chordata; Craniata; Vertebrata; Euteleostomi; Mammalia; Eutheria; Euarchontoglires; Glires; Rodentia; Sciurognathi; Muroidea; Muridae; Murinae; Rattus	c7845_g1_i1|m.1265	465-1[-]	V1R94_RAT^V1R94_RAT^Q:1-155,H:86-240^80.65%ID^E:3e-86^RecName: Full=Vomeronasal type-1 receptor 94;^Eukaryota; Metazoa; Chordata; Craniata; Vertebrata; Euteleostomi; Mammalia; Eutheria; Euarchontoglires; Glires; Rodentia; Sciurognathi; Muroidea; Muridae; Murinae; Rattus	PF03402.9^V1R^Vomeronasal organ pheromone receptor family, V1R^1-155^E:4.1e-85
c7849_g1	c7849_g1_i1	LORF1_MOUSE^LORF1_MOUSE^Q:208-44,H:302-356^50.91%ID^E:1e-08^RecName: Full=LINE-1 retrotransposable element ORF1 protein;^Eukaryota; Metazoa; Chordata; Craniata; Vertebrata; Euteleostomi; Mammalia; Eutheria; Euarchontoglires; Glires; Rodentia; Sciurognathi; Muroidea; Muridae; Murinae; Mus; Mus
c7856_g1	c7856_g1_i1	LORF2_MOUSE^LORF2_MOUSE^Q:202-86,H:936-975^55%ID^E:1e-08^RecName: Full=LINE-1 retrotransposable element ORF2 protein;^Eukaryota; Metazoa; Chordata; Craniata; Vertebrata; Euteleostomi; Mammalia; Eutheria; Euarchontoglires; Glires; Rodentia; Sciurognathi; Muroidea; Muridae; Murinae; Mus; Mus`LORF2_MOUSE^LORF2_MOUSE^Q:78-1,H:979-1004^65.38%ID^E:1e-08^RecName: Full=LINE-1 retrotransposable element OR…
c7867_g1	c7867_g1_i1	LORF2_HUMAN^LORF2_HUMAN^Q:175-2,H:829-888^40%ID^E:7e-06^RecName: Full=LINE-1 retrotransposable element ORF2 protein;^Eukaryota; Metazoa; Chordata; Craniata; Vertebrata; Euteleostomi; Mammalia; Eutheria; Euarchontoglires; Primates; Haplorrhini; Catarrhini; Hominidae; Homo`LORF2_HUMAN^LORF2_HUMAN^Q:227-150,H:811-836^46.15%ID^E:7e-06^RecName: Full=LINE-1 retrotransposable element ORF2 protein;^Eukar…
c7888_g1	c7888_g1_i1	LIN1_NYCCO^LIN1_NYCCO^Q:268-495,H:165-240^55.26%ID^E:2e-18^RecName: Full=LINE-1 reverse transcriptase homolog;^Eukaryota; Metazoa; Chordata; Craniata; Vertebrata; Euteleostomi; Mammalia; Eutheria; Euarchontoglires; Primates; Strepsirrhini; Chiromyiformes; Lorisidae; Nycticebus
c7916_g1	c7916_g1_i2	LORF1_MOUSE^LORF1_MOUSE^Q:252-1,H:185-269^41.86%ID^E:2e-09^RecName: Full=LINE-1 retrotransposable element ORF1 protein;^Eukaryota; Metazoa; Chordata; Craniata; Vertebrata; Euteleostomi; Mammalia; Eutheria; Euarchontoglires; Glires; Rodentia; Sciurognathi; Muroidea; Muridae; Murinae; Mus; Mus
c7917_g1	c7917_g1_i1	KCNH8_RAT^KCNH8_RAT^Q:26-223,H:1-66^100%ID^E:1e-40^RecName: Full=Potassium voltage-gated channel subfamily H member 8;^Eukaryota; Metazoa; Chordata; Craniata; Vertebrata; Euteleostomi; Mammalia; Eutheria; Euarchontoglires; Glires; Rodentia; Sciurognathi; Muroidea; Muridae; Murinae; Rattus
c7943_g1	c7943_g1_i1	ACADS_RAT^ACADS_RAT^Q:1822-662,H:25-411^96.64%ID^E:0^RecName: Full=Short-chain specific acyl-CoA dehydrogenase, mitochondrial;^Eukaryota; Metazoa; Chordata; Craniata; Vertebrata; Euteleostomi; Mammalia; Eutheria; Euarchontoglires; Glires; Rodentia; Sciurognathi; Muroidea; Muridae; Murinae; Rattus	c7943_g1_i1|m.1279	1957-656[-]	ACADS_MOUSE^ACADS_MOUSE^Q:22-432,H:1-411^96.11%ID^E:0^RecName: Full=Short-chain specific acyl-CoA dehydrogenase, mitochondrial;^Eukaryota; Metazoa; Chordata; Craniata; Vertebrata; Euteleostomi; Mammalia; Eutheria; Euarchontoglires; Glires; Rodentia; Sciurognathi; Muroidea; Muridae; Murinae; Mus; Mus	PF02771.11^Acyl-CoA_dh_N^Acyl-CoA dehydrogenase, N-terminal domain^57-168^E:7.4e-36`PF02770.14^Acyl-CoA_dh_M^Acyl-CoA dehydrogenase, middle domain^172-223^E:4.9e-18`PF00441.19^Acyl-CoA_dh_1^Acyl-CoA dehydrogenase, C-terminal domain^279-427^E:1.1e-50`PF08028.6^Acyl-CoA_dh_2^Acyl-CoA dehydrogenase, C-terminal domain^294-416^E:4.4e-21
c7943_g1	c7943_g1_i1	ACADS_RAT^ACADS_RAT^Q:1822-662,H:25-411^96.64%ID^E:0^RecName: Full=Short-chain specific acyl-CoA dehydrogenase, mitochondrial;^Eukaryota; Metazoa; Chordata; Craniata; Vertebrata; Euteleostomi; Mammalia; Eutheria; Euarchontoglires; Glires; Rodentia; Sciurognathi; Muroidea; Muridae; Murinae; Rattus	c7943_g1_i1|m.1280	786-1529[+]
c7943_g1	c7943_g1_i1	ACADS_RAT^ACADS_RAT^Q:1822-662,H:25-411^96.64%ID^E:0^RecName: Full=Short-chain specific acyl-CoA dehydrogenase, mitochondrial;^Eukaryota; Metazoa; Chordata; Craniata; Vertebrata; Euteleostomi; Mammalia; Eutheria; Euarchontoglires; Glires; Rodentia; Sciurognathi; Muroidea; Muridae; Murinae; Rattus	c7943_g1_i1|m.1281	1410-1105[-]
c8075_g1	c8075_g1_i1	LORF1_MOUSE^LORF1_MOUSE^Q:104-250,H:275-323^51.02%ID^E:1e-07^RecName: Full=LINE-1 retrotransposable element ORF1 protein;^Eukaryota; Metazoa; Chordata; Craniata; Vertebrata; Euteleostomi; Mammalia; Eutheria; Euarchontoglires; Glires; Rodentia; Sciurognathi; Muroidea; Muridae; Murinae; Mus; Mus
c8078_g1	c8078_g1_i1	LORF1_MOUSE^LORF1_MOUSE^Q:200-30,H:251-307^63.16%ID^E:6e-18^RecName: Full=LINE-1 retrotransposable element ORF1 protein;^Eukaryota; Metazoa; Chordata; Craniata; Vertebrata; Euteleostomi; Mammalia; Eutheria; Euarchontoglires; Glires; Rodentia; Sciurognathi; Muroidea; Muridae; Murinae; Mus; Mus
c8113_g1	c8113_g1_i2	LORF1_MOUSE^LORF1_MOUSE^Q:182-3,H:248-308^57.38%ID^E:8e-13^RecName: Full=LINE-1 retrotransposable element ORF1 protein;^Eukaryota; Metazoa; Chordata; Craniata; Vertebrata; Euteleostomi; Mammalia; Eutheria; Euarchontoglires; Glires; Rodentia; Sciurognathi; Muroidea; Muridae; Murinae; Mus; Mus
c8175_g1	c8175_g1_i1	LORF2_MOUSE^LORF2_MOUSE^Q:193-2,H:30-94^40%ID^E:1e-05^RecName: Full=LINE-1 retrotransposable element ORF2 protein;^Eukaryota; Metazoa; Chordata; Craniata; Vertebrata; Euteleostomi; Mammalia; Eutheria; Euarchontoglires; Glires; Rodentia; Sciurognathi; Muroidea; Muridae; Murinae; Mus; Mus
c8195_g1	c8195_g1_i1	LORF2_MOUSE^LORF2_MOUSE^Q:125-790,H:870-1046^30.04%ID^E:4e-14^RecName: Full=LINE-1 retrotransposable element ORF2 protein;^Eukaryota; Metazoa; Chordata; Craniata; Vertebrata; Euteleostomi; Mammalia; Eutheria; Euarchontoglires; Glires; Rodentia; Sciurognathi; Muroidea; Muridae; Murinae; Mus; Mus
c8195_g1	c8195_g1_i2	LORF2_MOUSE^LORF2_MOUSE^Q:200-991,H:823-1046^29.18%ID^E:2e-15^RecName: Full=LINE-1 retrotransposable element ORF2 protein;^Eukaryota; Metazoa; Chordata; Craniata; Vertebrata; Euteleostomi; Mammalia; Eutheria; Euarchontoglires; Glires; Rodentia; Sciurognathi; Muroidea; Muridae; Murinae; Mus; Mus
c8207_g1	c8207_g1_i1	PSB10_RAT^PSB10_RAT^Q:679-1497,H:1-273^91.58%ID^E:4e-173^RecName: Full=Proteasome subunit beta type-10;^Eukaryota; Metazoa; Chordata; Craniata; Vertebrata; Euteleostomi; Mammalia; Eutheria; Euarchontoglires; Glires; Rodentia; Sciurognathi; Muroidea; Muridae; Murinae; Rattus	c8207_g1_i1|m.1304	679-1500[+]	PSB10_RAT^PSB10_RAT^Q:1-273,H:1-273^91.58%ID^E:2e-180^RecName: Full=Proteasome subunit beta type-10;^Eukaryota; Metazoa; Chordata; Craniata; Vertebrata; Euteleostomi; Mammalia; Eutheria; Euarchontoglires; Glires; Rodentia; Sciurognathi; Muroidea; Muridae; Murinae; Rattus	PF00227.21^Proteasome^Proteasome subunit^37-217^E:6.1e-48`PF12465.3^Pr_beta_C^Proteasome beta subunits C terminal^231-269^E:6.9e-14
c8207_g1	c8207_g1_i1	PSB10_RAT^PSB10_RAT^Q:679-1497,H:1-273^91.58%ID^E:4e-173^RecName: Full=Proteasome subunit beta type-10;^Eukaryota; Metazoa; Chordata; Craniata; Vertebrata; Euteleostomi; Mammalia; Eutheria; Euarchontoglires; Glires; Rodentia; Sciurognathi; Muroidea; Muridae; Murinae; Rattus	c8207_g1_i1|m.1305	780-451[-]
c8207_g1	c8207_g1_i2	PSB10_RAT^PSB10_RAT^Q:209-982,H:16-273^91.47%ID^E:4e-163^RecName: Full=Proteasome subunit beta type-10;^Eukaryota; Metazoa; Chordata; Craniata; Vertebrata; Euteleostomi; Mammalia; Eutheria; Euarchontoglires; Glires; Rodentia; Sciurognathi; Muroidea; Muridae; Murinae; Rattus	c8207_g1_i2|m.1306	440-985[+]	PSB10_RAT^PSB10_RAT^Q:1-181,H:93-273^91.71%ID^E:7e-114^RecName: Full=Proteasome subunit beta type-10;^Eukaryota; Metazoa; Chordata; Craniata; Vertebrata; Euteleostomi; Mammalia; Eutheria; Euarchontoglires; Glires; Rodentia; Sciurognathi; Muroidea; Muridae; Murinae; Rattus	PF00227.21^Proteasome^Proteasome subunit^3-125^E:4.5e-26`PF12465.3^Pr_beta_C^Proteasome beta subunits C terminal^139-177^E:3.6e-14
c8225_g1	c8225_g1_i1	RL10_MACFA^RL10_MACFA^Q:11-211,H:115-180^44.29%ID^E:1e-06^RecName: Full=60S ribosomal protein L10;^Eukaryota; Metazoa; Chordata; Craniata; Vertebrata; Euteleostomi; Mammalia; Eutheria; Euarchontoglires; Primates; Haplorrhini; Catarrhini; Cercopithecidae; Cercopithecinae; Macaca
c8243_g2	c8243_g2_i1	TLR12_MOUSE^TLR12_MOUSE^Q:1952-3,H:1-650^75.19%ID^E:0^RecName: Full=Toll-like receptor 12;^Eukaryota; Metazoa; Chordata; Craniata; Vertebrata; Euteleostomi; Mammalia; Eutheria; Euarchontoglires; Glires; Rodentia; Sciurognathi; Muroidea; Muridae; Murinae; Mus; Mus	c8243_g2_i1|m.1309	1952-3[-]	TLR12_MOUSE^TLR12_MOUSE^Q:1-650,H:1-650^75.8%ID^E:0^RecName: Full=Toll-like receptor 12;^Eukaryota; Metazoa; Chordata; Craniata; Vertebrata; Euteleostomi; Mammalia; Eutheria; Euarchontoglires; Glires; Rodentia; Sciurognathi; Muroidea; Muridae; Murinae; Mus; Mus	PF13504.1^LRR_7^Leucine rich repeat^144-154^E:3300`PF13504.1^LRR_7^Leucine rich repeat^201-213^E:360`PF13504.1^LRR_7^Leucine rich repeat^226-237^E:9900`PF13504.1^LRR_7^Leucine rich repeat^246-262^E:4400`PF13855.1^LRR_8^Leucine rich repeat^270-329^E:9.3e-09`PF13306.1^LRR_5^Leucine rich repeats (6 copies)^284-401^E:0.071`PF13504.1^LRR_7^Leucine rich repeat^293-309^E:510`PF13504.1^LRR_7^Leucine rich…
c8243_g2	c8243_g2_i1	TLR12_MOUSE^TLR12_MOUSE^Q:1952-3,H:1-650^75.19%ID^E:0^RecName: Full=Toll-like receptor 12;^Eukaryota; Metazoa; Chordata; Craniata; Vertebrata; Euteleostomi; Mammalia; Eutheria; Euarchontoglires; Glires; Rodentia; Sciurognathi; Muroidea; Muridae; Murinae; Mus; Mus	c8243_g2_i1|m.1310	1793-2113[+]
c8357_g2	c8357_g2_i1	LORF2_HUMAN^LORF2_HUMAN^Q:191-280,H:1171-1200^53.33%ID^E:2e-07^RecName: Full=LINE-1 retrotransposable element ORF2 protein;^Eukaryota; Metazoa; Chordata; Craniata; Vertebrata; Euteleostomi; Mammalia; Eutheria; Euarchontoglires; Primates; Haplorrhini; Catarrhini; Hominidae; Homo`LORF2_HUMAN^LORF2_HUMAN^Q:3-68,H:1093-1114^59.09%ID^E:2e-07^RecName: Full=LINE-1 retrotransposable element ORF2 protein;…
c8409_g1	c8409_g1_i1	ENV_GALV^ENV_GALV^Q:370-20,H:330-447^41.32%ID^E:3e-20^RecName: Full=Envelope glycoprotein;^Viruses; Retro-transcribing viruses; Retroviridae; Orthoretrovirinae; Gammaretrovirus
c8423_g1	c8423_g1_i1	TXND2_RAT^TXND2_RAT^Q:2-469,H:397-550^64.74%ID^E:4e-40^RecName: Full=Thioredoxin domain-containing protein 2;^Eukaryota; Metazoa; Chordata; Craniata; Vertebrata; Euteleostomi; Mammalia; Eutheria; Euarchontoglires; Glires; Rodentia; Sciurognathi; Muroidea; Muridae; Murinae; Rattus	c8423_g1_i1|m.1334	2-472[+]	TXND2_RAT^TXND2_RAT^Q:1-156,H:397-550^66.88%ID^E:2e-63^RecName: Full=Thioredoxin domain-containing protein 2;^Eukaryota; Metazoa; Chordata; Craniata; Vertebrata; Euteleostomi; Mammalia; Eutheria; Euarchontoglires; Glires; Rodentia; Sciurognathi; Muroidea; Muridae; Murinae; Rattus	PF00085.15^Thioredoxin^Thioredoxin^57-152^E:6.2e-24`PF13905.1^Thioredoxin_8^Thioredoxin-like^72-127^E:3e-06
c8576_g1	c8576_g1_i1	LORF2_MOUSE^LORF2_MOUSE^Q:222-1,H:569-647^43.21%ID^E:3e-06^RecName: Full=LINE-1 retrotransposable element ORF2 protein;^Eukaryota; Metazoa; Chordata; Craniata; Vertebrata; Euteleostomi; Mammalia; Eutheria; Euarchontoglires; Glires; Rodentia; Sciurognathi; Muroidea; Muridae; Murinae; Mus; Mus
c8577_g1	c8577_g1_i1	CDK15_MOUSE^CDK15_MOUSE^Q:266-135,H:1-44^84.09%ID^E:4e-18^RecName: Full=Cyclin-dependent kinase 15;^Eukaryota; Metazoa; Chordata; Craniata; Vertebrata; Euteleostomi; Mammalia; Eutheria; Euarchontoglires; Glires; Rodentia; Sciurognathi; Muroidea; Muridae; Murinae; Mus; Mus
c8593_g1	c8593_g1_i1	LORF2_HUMAN^LORF2_HUMAN^Q:234-112,H:807-848^61.9%ID^E:3e-07^RecName: Full=LINE-1 retrotransposable element ORF2 protein;^Eukaryota; Metazoa; Chordata; Craniata; Vertebrata; Euteleostomi; Mammalia; Eutheria; Euarchontoglires; Primates; Haplorrhini; Catarrhini; Hominidae; Homo
c8638_g1	c8638_g1_i1	LORF2_MOUSE^LORF2_MOUSE^Q:421-296,H:202-243^61.9%ID^E:5e-10^RecName: Full=LINE-1 retrotransposable element ORF2 protein;^Eukaryota; Metazoa; Chordata; Craniata; Vertebrata; Euteleostomi; Mammalia; Eutheria; Euarchontoglires; Glires; Rodentia; Sciurognathi; Muroidea; Muridae; Murinae; Mus; Mus`LORF2_MOUSE^LORF2_MOUSE^Q:248-3,H:592-669^46.34%ID^E:7e-10^RecName: Full=LINE-1 retrotransposable element…
c8650_g1	c8650_g1_i1	LIN1_NYCCO^LIN1_NYCCO^Q:125-283,H:927-979^47.17%ID^E:6e-06^RecName: Full=LINE-1 reverse transcriptase homolog;^Eukaryota; Metazoa; Chordata; Craniata; Vertebrata; Euteleostomi; Mammalia; Eutheria; Euarchontoglires; Primates; Strepsirrhini; Chiromyiformes; Lorisidae; Nycticebus
c8666_g1	c8666_g1_i1	LORF1_MOUSE^LORF1_MOUSE^Q:2-121,H:260-299^55%ID^E:5e-09^RecName: Full=LINE-1 retrotransposable element ORF1 protein;^Eukaryota; Metazoa; Chordata; Craniata; Vertebrata; Euteleostomi; Mammalia; Eutheria; Euarchontoglires; Glires; Rodentia; Sciurognathi; Muroidea; Muridae; Murinae; Mus; Mus
c8734_g1	c8734_g1_i1	LORF2_MOUSE^LORF2_MOUSE^Q:308-3,H:899-1001^37.5%ID^E:3e-12^RecName: Full=LINE-1 retrotransposable element ORF2 protein;^Eukaryota; Metazoa; Chordata; Craniata; Vertebrata; Euteleostomi; Mammalia; Eutheria; Euarchontoglires; Glires; Rodentia; Sciurognathi; Muroidea; Muridae; Murinae; Mus; Mus`LORF2_MOUSE^LORF2_MOUSE^Q:348-316,H:886-896^90.91%ID^E:3e-12^RecName: Full=LINE-1 retrotransposable elemen…
c8783_g1	c8783_g1_i1	RPOA_STRM5^RPOA_STRM5^Q:1-390,H:171-300^100%ID^E:4e-72^RecName: Full=DNA-directed RNA polymerase subunit alpha {ECO:0000255|HAMAP-Rule:MF_00059};^Bacteria; Proteobacteria; Gammaproteobacteria; Xanthomonadales; Xanthomonadaceae; Stenotrophomonas; Stenotrophomonas maltophilia group	c8783_g1_i1|m.1366	1-390[+]	RPOA_STRM5^RPOA_STRM5^Q:1-130,H:171-300^100%ID^E:2e-86^RecName: Full=DNA-directed RNA polymerase subunit alpha {ECO:0000255|HAMAP-Rule:MF_00059};^Bacteria; Proteobacteria; Gammaproteobacteria; Xanthomonadales; Xanthomonadaceae; Stenotrophomonas; Stenotrophomonas maltophilia group	PF01193.19^RNA_pol_L^RNA polymerase Rpb3/Rpb11 dimerisation domain^24-57^E:4.6e-08`PF03118.10^RNA_pol_A_CTD^Bacterial RNA polymerase, alpha chain C terminal domain^80-130^E:1.7e-21
c8783_g1	c8783_g1_i1	RPOA_STRM5^RPOA_STRM5^Q:1-390,H:171-300^100%ID^E:4e-72^RecName: Full=DNA-directed RNA polymerase subunit alpha {ECO:0000255|HAMAP-Rule:MF_00059};^Bacteria; Proteobacteria; Gammaproteobacteria; Xanthomonadales; Xanthomonadaceae; Stenotrophomonas; Stenotrophomonas maltophilia group	c8783_g1_i1|m.1367	390-1[-]
c8810_g1	c8810_g1_i1	LICH_RAT^LICH_RAT^Q:415-1557,H:17-397^80.16%ID^E:0^RecName: Full=Lysosomal acid lipase/cholesteryl ester hydrolase;^Eukaryota; Metazoa; Chordata; Craniata; Vertebrata; Euteleostomi; Mammalia; Eutheria; Euarchontoglires; Glires; Rodentia; Sciurognathi; Muroidea; Muridae; Murinae; Rattus	c8810_g1_i1|m.1371	367-1560[+]	LICH_RAT^LICH_RAT^Q:1-397,H:1-397^79.95%ID^E:0^RecName: Full=Lysosomal acid lipase/cholesteryl ester hydrolase;^Eukaryota; Metazoa; Chordata; Craniata; Vertebrata; Euteleostomi; Mammalia; Eutheria; Euarchontoglires; Glires; Rodentia; Sciurognathi; Muroidea; Muridae; Murinae; Rattus	PF04083.11^Abhydro_lipase^Partial alpha/beta-hydrolase lipase region^35-96^E:1e-25`PF12695.2^Abhydrolase_5^Alpha/beta hydrolase family^80-372^E:1.6e-09`PF12697.2^Abhydrolase_6^Alpha/beta hydrolase family^80-374^E:9e-10`PF00561.15^Abhydrolase_1^alpha/beta hydrolase fold^111-382^E:2.2e-24
c8810_g1	c8810_g1_i2	LICH_RAT^LICH_RAT^Q:356-1498,H:17-397^80.16%ID^E:0^RecName: Full=Lysosomal acid lipase/cholesteryl ester hydrolase;^Eukaryota; Metazoa; Chordata; Craniata; Vertebrata; Euteleostomi; Mammalia; Eutheria; Euarchontoglires; Glires; Rodentia; Sciurognathi; Muroidea; Muridae; Murinae; Rattus	c8810_g1_i2|m.1372	308-1501[+]	LICH_RAT^LICH_RAT^Q:1-397,H:1-397^79.95%ID^E:0^RecName: Full=Lysosomal acid lipase/cholesteryl ester hydrolase;^Eukaryota; Metazoa; Chordata; Craniata; Vertebrata; Euteleostomi; Mammalia; Eutheria; Euarchontoglires; Glires; Rodentia; Sciurognathi; Muroidea; Muridae; Murinae; Rattus	PF04083.11^Abhydro_lipase^Partial alpha/beta-hydrolase lipase region^35-96^E:1e-25`PF12695.2^Abhydrolase_5^Alpha/beta hydrolase family^80-372^E:1.6e-09`PF12697.2^Abhydrolase_6^Alpha/beta hydrolase family^80-374^E:9e-10`PF00561.15^Abhydrolase_1^alpha/beta hydrolase fold^111-382^E:2.2e-24
c8846_g1	c8846_g1_i2	CB082_MOUSE^CB082_MOUSE^Q:101-397,H:23-121^92.93%ID^E:5e-34^RecName: Full=Uncharacterized protein C2orf82 homolog;^Eukaryota; Metazoa; Chordata; Craniata; Vertebrata; Euteleostomi; Mammalia; Eutheria; Euarchontoglires; Glires; Rodentia; Sciurognathi; Muroidea; Muridae; Murinae; Mus; Mus	c8846_g1_i2|m.1381	648-1[-]
c8846_g1	c8846_g1_i2	CB082_MOUSE^CB082_MOUSE^Q:101-397,H:23-121^92.93%ID^E:5e-34^RecName: Full=Uncharacterized protein C2orf82 homolog;^Eukaryota; Metazoa; Chordata; Craniata; Vertebrata; Euteleostomi; Mammalia; Eutheria; Euarchontoglires; Glires; Rodentia; Sciurognathi; Muroidea; Muridae; Murinae; Mus; Mus	c8846_g1_i2|m.1382	706-83[-]
c8872_g1	c8872_g1_i1	LORF2_MOUSE^LORF2_MOUSE^Q:142-5,H:935-981^59.57%ID^E:1e-08^RecName: Full=LINE-1 retrotransposable element ORF2 protein;^Eukaryota; Metazoa; Chordata; Craniata; Vertebrata; Euteleostomi; Mammalia; Eutheria; Euarchontoglires; Glires; Rodentia; Sciurognathi; Muroidea; Muridae; Murinae; Mus; Mus
c8893_g1	c8893_g1_i1	LORF2_MOUSE^LORF2_MOUSE^Q:283-101,H:1184-1244^54.1%ID^E:2e-12^RecName: Full=LINE-1 retrotransposable element ORF2 protein;^Eukaryota; Metazoa; Chordata; Craniata; Vertebrata; Euteleostomi; Mammalia; Eutheria; Euarchontoglires; Glires; Rodentia; Sciurognathi; Muroidea; Muridae; Murinae; Mus; Mus
c8897_g1	c8897_g1_i1	LORF2_MOUSE^LORF2_MOUSE^Q:1-156,H:780-828^48.08%ID^E:3e-06^RecName: Full=LINE-1 retrotransposable element ORF2 protein;^Eukaryota; Metazoa; Chordata; Craniata; Vertebrata; Euteleostomi; Mammalia; Eutheria; Euarchontoglires; Glires; Rodentia; Sciurognathi; Muroidea; Muridae; Murinae; Mus; Mus
c8949_g1	c8949_g1_i1	LORF2_MOUSE^LORF2_MOUSE^Q:148-29,H:1227-1266^50%ID^E:4e-08^RecName: Full=LINE-1 retrotransposable element ORF2 protein;^Eukaryota; Metazoa; Chordata; Craniata; Vertebrata; Euteleostomi; Mammalia; Eutheria; Euarchontoglires; Glires; Rodentia; Sciurognathi; Muroidea; Muridae; Murinae; Mus; Mus`LORF2_MOUSE^LORF2_MOUSE^Q:216-148,H:1207-1228^69.57%ID^E:4e-08^RecName: Full=LINE-1 retrotransposable elem…
c8952_g1	c8952_g1_i1	TCL1A_MOUSE^TCL1A_MOUSE^Q:376-86,H:1-97^69.07%ID^E:4e-46^RecName: Full=T-cell leukemia/lymphoma protein 1A;^Eukaryota; Metazoa; Chordata; Craniata; Vertebrata; Euteleostomi; Mammalia; Eutheria; Euarchontoglires; Glires; Rodentia; Sciurognathi; Muroidea; Muridae; Murinae; Mus; Mus	c8952_g1_i1|m.1394	382-59[-]	TCL1A_MOUSE^TCL1A_MOUSE^Q:3-99,H:1-97^69.07%ID^E:1e-46^RecName: Full=T-cell leukemia/lymphoma protein 1A;^Eukaryota; Metazoa; Chordata; Craniata; Vertebrata; Euteleostomi; Mammalia; Eutheria; Euarchontoglires; Glires; Rodentia; Sciurognathi; Muroidea; Muridae; Murinae; Mus; Mus	PF01840.12^TCL1_MTCP1^TCL1/MTCP1 family^3-100^E:2.6e-31
c8980_g1	c8980_g1_i2	NXNL1_MOUSE^NXNL1_MOUSE^Q:410-195,H:39-110^94.44%ID^E:7e-42^RecName: Full=Nucleoredoxin-like protein 1;^Eukaryota; Metazoa; Chordata; Craniata; Vertebrata; Euteleostomi; Mammalia; Eutheria; Euarchontoglires; Glires; Rodentia; Sciurognathi; Muroidea; Muridae; Murinae; Mus; Mus	c8980_g1_i2|m.1396	410-57[-]	NXNL1_MOUSE^NXNL1_MOUSE^Q:1-72,H:39-110^94.44%ID^E:8e-43^RecName: Full=Nucleoredoxin-like protein 1;^Eukaryota; Metazoa; Chordata; Craniata; Vertebrata; Euteleostomi; Mammalia; Eutheria; Euarchontoglires; Glires; Rodentia; Sciurognathi; Muroidea; Muridae; Murinae; Mus; Mus	PF13905.1^Thioredoxin_8^Thioredoxin-like^1-70^E:1.2e-11
c8999_g1	c8999_g1_i1	CCER2_HUMAN^CCER2_HUMAN^Q:204-106,H:31-63^90.91%ID^E:2e-11^RecName: Full=Coiled-coil domain-containing glutamate-rich protein 2;^Eukaryota; Metazoa; Chordata; Craniata; Vertebrata; Euteleostomi; Mammalia; Eutheria; Euarchontoglires; Primates; Haplorrhini; Catarrhini; Hominidae; Homo
c9031_g1	c9031_g1_i1	F8I2_MOUSE^F8I2_MOUSE^Q:189-455,H:14-102^98.88%ID^E:1e-54^RecName: Full=Factor VIII intron 22 protein;^Eukaryota; Metazoa; Chordata; Craniata; Vertebrata; Euteleostomi; Mammalia; Eutheria; Euarchontoglires; Glires; Rodentia; Sciurognathi; Muroidea; Muridae; Murinae; Mus; Mus	c9031_g1_i1|m.1400	150-455[+]	F8I2_MOUSE^F8I2_MOUSE^Q:1-102,H:1-102^97.06%ID^E:9e-63^RecName: Full=Factor VIII intron 22 protein;^Eukaryota; Metazoa; Chordata; Craniata; Vertebrata; Euteleostomi; Mammalia; Eutheria; Euarchontoglires; Glires; Rodentia; Sciurognathi; Muroidea; Muridae; Murinae; Mus; Mus
c9032_g1	c9032_g1_i2	EPGN_MOUSE^EPGN_MOUSE^Q:217-5,H:82-152^90.14%ID^E:3e-40^RecName: Full=Epigen;^Eukaryota; Metazoa; Chordata; Craniata; Vertebrata; Euteleostomi; Mammalia; Eutheria; Euarchontoglires; Glires; Rodentia; Sciurognathi; Muroidea; Muridae; Murinae; Mus; Mus
c9099_g1	c9099_g1_i1	LORF2_HUMAN^LORF2_HUMAN^Q:63-254,H:1168-1231^40.62%ID^E:2e-07^RecName: Full=LINE-1 retrotransposable element ORF2 protein;^Eukaryota; Metazoa; Chordata; Craniata; Vertebrata; Euteleostomi; Mammalia; Eutheria; Euarchontoglires; Primates; Haplorrhini; Catarrhini; Hominidae; Homo
c9154_g1	c9154_g1_i1	LORF2_MOUSE^LORF2_MOUSE^Q:105-1,H:934-973^50%ID^E:4e-09^RecName: Full=LINE-1 retrotransposable element ORF2 protein;^Eukaryota; Metazoa; Chordata; Craniata; Vertebrata; Euteleostomi; Mammalia; Eutheria; Euarchontoglires; Glires; Rodentia; Sciurognathi; Muroidea; Muridae; Murinae; Mus; Mus`LORF2_MOUSE^LORF2_MOUSE^Q:226-134,H:894-924^51.61%ID^E:4e-09^RecName: Full=LINE-1 retrotransposable element O…
c9212_g1	c9212_g1_i1	NCOA7_MOUSE^NCOA7_MOUSE^Q:22-534,H:773-943^98.83%ID^E:8e-101^RecName: Full=Nuclear receptor coactivator 7;^Eukaryota; Metazoa; Chordata; Craniata; Vertebrata; Euteleostomi; Mammalia; Eutheria; Euarchontoglires; Glires; Rodentia; Sciurognathi; Muroidea; Muridae; Murinae; Mus; Mus	c9212_g1_i1|m.1412	1-537[+]	NCOA7_MOUSE^NCOA7_MOUSE^Q:1-178,H:766-943^98.88%ID^E:2e-124^RecName: Full=Nuclear receptor coactivator 7;^Eukaryota; Metazoa; Chordata; Craniata; Vertebrata; Euteleostomi; Mammalia; Eutheria; Euarchontoglires; Glires; Rodentia; Sciurognathi; Muroidea; Muridae; Murinae; Mus; Mus	PF07534.11^TLD^TLD^42-177^E:8.5e-41
c9212_g1	c9212_g1_i1	NCOA7_MOUSE^NCOA7_MOUSE^Q:22-534,H:773-943^98.83%ID^E:8e-101^RecName: Full=Nuclear receptor coactivator 7;^Eukaryota; Metazoa; Chordata; Craniata; Vertebrata; Euteleostomi; Mammalia; Eutheria; Euarchontoglires; Glires; Rodentia; Sciurognathi; Muroidea; Muridae; Murinae; Mus; Mus	c9212_g1_i1|m.1413	903-583[-]
c9212_g1	c9212_g1_i2	NCOA7_MOUSE^NCOA7_MOUSE^Q:355-465,H:907-943^100%ID^E:4e-15^RecName: Full=Nuclear receptor coactivator 7;^Eukaryota; Metazoa; Chordata; Craniata; Vertebrata; Euteleostomi; Mammalia; Eutheria; Euarchontoglires; Glires; Rodentia; Sciurognathi; Muroidea; Muridae; Murinae; Mus; Mus	c9212_g1_i2|m.1414	834-514[-]
c9225_g1	c9225_g1_i1	LORF2_MOUSE^LORF2_MOUSE^Q:3-209,H:1044-1113^42.86%ID^E:3e-06^RecName: Full=LINE-1 retrotransposable element ORF2 protein;^Eukaryota; Metazoa; Chordata; Craniata; Vertebrata; Euteleostomi; Mammalia; Eutheria; Euarchontoglires; Glires; Rodentia; Sciurognathi; Muroidea; Muridae; Murinae; Mus; Mus
c9246_g1	c9246_g1_i1	LORF2_MOUSE^LORF2_MOUSE^Q:23-310,H:929-1024^51.04%ID^E:9e-22^RecName: Full=LINE-1 retrotransposable element ORF2 protein;^Eukaryota; Metazoa; Chordata; Craniata; Vertebrata; Euteleostomi; Mammalia; Eutheria; Euarchontoglires; Glires; Rodentia; Sciurognathi; Muroidea; Muridae; Murinae; Mus; Mus	c9246_g1_i1|m.1418	309-1[-]
c9288_g1	c9288_g1_i1	ADCY5_RAT^ADCY5_RAT^Q:622-936,H:1-106^91.51%ID^E:2e-41^RecName: Full=Adenylate cyclase type 5;^Eukaryota; Metazoa; Chordata; Craniata; Vertebrata; Euteleostomi; Mammalia; Eutheria; Euarchontoglires; Glires; Rodentia; Sciurognathi; Muroidea; Muridae; Murinae; Rattus	c9288_g1_i1|m.1422	622-981[+]	ADCY5_MOUSE^ADCY5_MOUSE^Q:1-105,H:1-106^94.34%ID^E:2e-67^RecName: Full=Adenylate cyclase type 5;^Eukaryota; Metazoa; Chordata; Craniata; Vertebrata; Euteleostomi; Mammalia; Eutheria; Euarchontoglires; Glires; Rodentia; Sciurognathi; Muroidea; Muridae; Murinae; Mus; Mus
c9290_g1	c9290_g1_i1	RS18_RAT^RS18_RAT^Q:23-361,H:40-152^51.67%ID^E:8e-26^RecName: Full=40S ribosomal protein S18;^Eukaryota; Metazoa; Chordata; Craniata; Vertebrata; Euteleostomi; Mammalia; Eutheria; Euarchontoglires; Glires; Rodentia; Sciurognathi; Muroidea; Muridae; Murinae; Rattus
c9294_g1	c9294_g1_i1	LORF2_HUMAN^LORF2_HUMAN^Q:463-612,H:977-1026^46%ID^E:5e-08^RecName: Full=LINE-1 retrotransposable element ORF2 protein;^Eukaryota; Metazoa; Chordata; Craniata; Vertebrata; Euteleostomi; Mammalia; Eutheria; Euarchontoglires; Primates; Haplorrhini; Catarrhini; Hominidae; Homo`LORF2_HUMAN^LORF2_HUMAN^Q:621-719,H:1031-1063^48.48%ID^E:5e-08^RecName: Full=LINE-1 retrotransposable element ORF2 protein;^…
c9330_g1	c9330_g1_i1	POK9_HUMAN^POK9_HUMAN^Q:480-154,H:832-949^32.5%ID^E:2e-12^RecName: Full=Endogenous retrovirus group K member 9 Pol protein;^Eukaryota; Metazoa; Chordata; Craniata; Vertebrata; Euteleostomi; Mammalia; Eutheria; Euarchontoglires; Primates; Haplorrhini; Catarrhini; Hominidae; Homo`POK9_HUMAN^POK9_HUMAN^Q:58-8,H:984-1000^64.71%ID^E:2e-12^RecName: Full=Endogenous retrovirus group K member 9 Pol protei…
c9358_g1	c9358_g1_i1	LORF1_MOUSE^LORF1_MOUSE^Q:221-63,H:298-350^43.4%ID^E:2e-07^RecName: Full=LINE-1 retrotransposable element ORF1 protein;^Eukaryota; Metazoa; Chordata; Craniata; Vertebrata; Euteleostomi; Mammalia; Eutheria; Euarchontoglires; Glires; Rodentia; Sciurognathi; Muroidea; Muridae; Murinae; Mus; Mus
c9391_g1	c9391_g1_i1	RS5_STRM5^RS5_STRM5^Q:138-359,H:19-92^100%ID^E:2e-44^RecName: Full=30S ribosomal protein S5 {ECO:0000255|HAMAP-Rule:MF_01307};^Bacteria; Proteobacteria; Gammaproteobacteria; Xanthomonadales; Xanthomonadaceae; Stenotrophomonas; Stenotrophomonas maltophilia group	c9391_g1_i1|m.1443	359-3[-]
c9418_g1	c9418_g1_i1	GBRE_RAT^GBRE_RAT^Q:304-465,H:116-169^94.44%ID^E:2e-27^RecName: Full=Gamma-aminobutyric acid receptor subunit epsilon;^Eukaryota; Metazoa; Chordata; Craniata; Vertebrata; Euteleostomi; Mammalia; Eutheria; Euarchontoglires; Glires; Rodentia; Sciurognathi; Muroidea; Muridae; Murinae; Rattus
c9425_g1	c9425_g1_i1	VNN1_MOUSE^VNN1_MOUSE^Q:159-1691,H:1-512^87.3%ID^E:0^RecName: Full=Pantetheinase;^Eukaryota; Metazoa; Chordata; Craniata; Vertebrata; Euteleostomi; Mammalia; Eutheria; Euarchontoglires; Glires; Rodentia; Sciurognathi; Muroidea; Muridae; Murinae; Mus; Mus	c9425_g1_i1|m.1445	159-1694[+]	VNN1_MOUSE^VNN1_MOUSE^Q:1-511,H:1-512^87.3%ID^E:0^RecName: Full=Pantetheinase;^Eukaryota; Metazoa; Chordata; Craniata; Vertebrata; Euteleostomi; Mammalia; Eutheria; Euarchontoglires; Glires; Rodentia; Sciurognathi; Muroidea; Muridae; Murinae; Mus; Mus	PF00795.17^CN_hydrolase^Carbon-nitrogen hydrolase^57-218^E:1.3e-11
c9425_g1	c9425_g1_i1	VNN1_MOUSE^VNN1_MOUSE^Q:159-1691,H:1-512^87.3%ID^E:0^RecName: Full=Pantetheinase;^Eukaryota; Metazoa; Chordata; Craniata; Vertebrata; Euteleostomi; Mammalia; Eutheria; Euarchontoglires; Glires; Rodentia; Sciurognathi; Muroidea; Muridae; Murinae; Mus; Mus	c9425_g1_i1|m.1446	812-357[-]
c9427_g1	c9427_g1_i1	PONL1_HUMAN^PONL1_HUMAN^Q:307-233,H:460-484^100%ID^E:1e-08^RecName: Full=Podocan-like protein 1;^Eukaryota; Metazoa; Chordata; Craniata; Vertebrata; Euteleostomi; Mammalia; Eutheria; Euarchontoglires; Primates; Haplorrhini; Catarrhini; Hominidae; Homo
c9468_g1	c9468_g1_i1	LORF2_MOUSE^LORF2_MOUSE^Q:139-5,H:901-944^48.89%ID^E:1e-05^RecName: Full=LINE-1 retrotransposable element ORF2 protein;^Eukaryota; Metazoa; Chordata; Craniata; Vertebrata; Euteleostomi; Mammalia; Eutheria; Euarchontoglires; Glires; Rodentia; Sciurognathi; Muroidea; Muridae; Murinae; Mus; Mus
c9468_g2	c9468_g2_i1	LORF2_MOUSE^LORF2_MOUSE^Q:187-59,H:901-943^53.49%ID^E:3e-06^RecName: Full=LINE-1 retrotransposable element ORF2 protein;^Eukaryota; Metazoa; Chordata; Craniata; Vertebrata; Euteleostomi; Mammalia; Eutheria; Euarchontoglires; Glires; Rodentia; Sciurognathi; Muroidea; Muridae; Murinae; Mus; Mus
c9568_g1	c9568_g1_i1	TSA1_SCHPO^TSA1_SCHPO^Q:285-1,H:86-180^49.47%ID^E:1e-29^RecName: Full=Peroxiredoxin tpx1;^Eukaryota; Fungi; Dikarya; Ascomycota; Taphrinomycotina; Schizosaccharomycetes; Schizosaccharomycetales; Schizosaccharomycetaceae; Schizosaccharomyces
c9619_g1	c9619_g1_i1	LORF2_MOUSE^LORF2_MOUSE^Q:33-236,H:1208-1275^44.12%ID^E:1e-11^RecName: Full=LINE-1 retrotransposable element ORF2 protein;^Eukaryota; Metazoa; Chordata; Craniata; Vertebrata; Euteleostomi; Mammalia; Eutheria; Euarchontoglires; Glires; Rodentia; Sciurognathi; Muroidea; Muridae; Murinae; Mus; Mus
c9625_g1	c9625_g1_i1	APT_RAT^APT_RAT^Q:1026-565,H:27-180^92.21%ID^E:5e-95^RecName: Full=Adenine phosphoribosyltransferase;^Eukaryota; Metazoa; Chordata; Craniata; Vertebrata; Euteleostomi; Mammalia; Eutheria; Euarchontoglires; Glires; Rodentia; Sciurognathi; Muroidea; Muridae; Murinae; Rattus	c9625_g1_i1|m.1458	1095-562[-]	APT_RAT^APT_RAT^Q:24-177,H:27-180^92.21%ID^E:2e-97^RecName: Full=Adenine phosphoribosyltransferase;^Eukaryota; Metazoa; Chordata; Craniata; Vertebrata; Euteleostomi; Mammalia; Eutheria; Euarchontoglires; Glires; Rodentia; Sciurognathi; Muroidea; Muridae; Murinae; Rattus	PF00156.22^Pribosyltran^Phosphoribosyl transferase domain^29-154^E:1.6e-23
c9625_g1	c9625_g1_i1	APT_RAT^APT_RAT^Q:1026-565,H:27-180^92.21%ID^E:5e-95^RecName: Full=Adenine phosphoribosyltransferase;^Eukaryota; Metazoa; Chordata; Craniata; Vertebrata; Euteleostomi; Mammalia; Eutheria; Euarchontoglires; Glires; Rodentia; Sciurognathi; Muroidea; Muridae; Murinae; Rattus	c9625_g1_i1|m.1459	1096-779[-]
c9625_g1	c9625_g1_i2	APT_RAT^APT_RAT^Q:1089-565,H:6-180^92.57%ID^E:3e-110^RecName: Full=Adenine phosphoribosyltransferase;^Eukaryota; Metazoa; Chordata; Craniata; Vertebrata; Euteleostomi; Mammalia; Eutheria; Euarchontoglires; Glires; Rodentia; Sciurognathi; Muroidea; Muridae; Murinae; Rattus	c9625_g1_i2|m.1460	1248-562[-]	APT_RAT^APT_RAT^Q:49-228,H:1-180^92.22%ID^E:7e-117^RecName: Full=Adenine phosphoribosyltransferase;^Eukaryota; Metazoa; Chordata; Craniata; Vertebrata; Euteleostomi; Mammalia; Eutheria; Euarchontoglires; Glires; Rodentia; Sciurognathi; Muroidea; Muridae; Murinae; Rattus	PF00156.22^Pribosyltran^Phosphoribosyl transferase domain^80-205^E:3.3e-23
c9668_g1	c9668_g1_i1	LORF2_MOUSE^LORF2_MOUSE^Q:202-2,H:1095-1161^68.66%ID^E:8e-22^RecName: Full=LINE-1 retrotransposable element ORF2 protein;^Eukaryota; Metazoa; Chordata; Craniata; Vertebrata; Euteleostomi; Mammalia; Eutheria; Euarchontoglires; Glires; Rodentia; Sciurognathi; Muroidea; Muridae; Murinae; Mus; Mus
c9706_g1	c9706_g1_i1	LORF2_HUMAN^LORF2_HUMAN^Q:17-367,H:1086-1214^33.33%ID^E:6e-11^RecName: Full=LINE-1 retrotransposable element ORF2 protein;^Eukaryota; Metazoa; Chordata; Craniata; Vertebrata; Euteleostomi; Mammalia; Eutheria; Euarchontoglires; Primates; Haplorrhini; Catarrhini; Hominidae; Homo
c9706_g1	c9706_g1_i2	LORF2_MOUSE^LORF2_MOUSE^Q:97-186,H:1136-1165^53.33%ID^E:1e-07^RecName: Full=LINE-1 retrotransposable element ORF2 protein;^Eukaryota; Metazoa; Chordata; Craniata; Vertebrata; Euteleostomi; Mammalia; Eutheria; Euarchontoglires; Glires; Rodentia; Sciurognathi; Muroidea; Muridae; Murinae; Mus; Mus`LORF2_MOUSE^LORF2_MOUSE^Q:284-361,H:1199-1224^57.69%ID^E:1e-07^RecName: Full=LINE-1 retrotransposable e…
c9783_g1	c9783_g1_i1	GAG_AVISN^GAG_AVISN^Q:332-174,H:217-283^43.28%ID^E:1e-05^RecName: Full=Gag polyprotein;^Viruses; Retro-transcribing viruses; Retroviridae; Orthoretrovirinae; Gammaretrovirus
c9808_g1	c9808_g1_i1	RN151_MOUSE^RN151_MOUSE^Q:1088-375,H:1-239^79.08%ID^E:1e-106^RecName: Full=RING finger protein 151;^Eukaryota; Metazoa; Chordata; Craniata; Vertebrata; Euteleostomi; Mammalia; Eutheria; Euarchontoglires; Glires; Rodentia; Sciurognathi; Muroidea; Muridae; Murinae; Mus; Mus	c9808_g1_i1|m.1475	1088-363[-]	RN151_MOUSE^RN151_MOUSE^Q:1-238,H:1-239^79.08%ID^E:3e-124^RecName: Full=RING finger protein 151;^Eukaryota; Metazoa; Chordata; Craniata; Vertebrata; Euteleostomi; Mammalia; Eutheria; Euarchontoglires; Glires; Rodentia; Sciurognathi; Muroidea; Muridae; Murinae; Mus; Mus	PF04564.10^U-box^U-box domain^17-76^E:4.3e-07`PF13920.1^zf-C3HC4_3^Zinc finger, C3HC4 type (RING finger)^18-63^E:1e-07`PF13639.1^zf-RING_2^Ring finger domain^20-58^E:5.9e-11`PF13923.1^zf-C3HC4_2^Zinc finger, C3HC4 type (RING finger)^20-57^E:1.2e-08`PF00097.20^zf-C3HC4^Zinc finger, C3HC4 type (RING finger)^20-57^E:7.5e-08`PF14634.1^zf-RING_5^zinc-RING finger domain^20-59^E:1.1e-06`PF02176.13^zf-TR…
c9808_g1	c9808_g1_i1	RN151_MOUSE^RN151_MOUSE^Q:1088-375,H:1-239^79.08%ID^E:1e-106^RecName: Full=RING finger protein 151;^Eukaryota; Metazoa; Chordata; Craniata; Vertebrata; Euteleostomi; Mammalia; Eutheria; Euarchontoglires; Glires; Rodentia; Sciurognathi; Muroidea; Muridae; Murinae; Mus; Mus	c9808_g1_i1|m.1476	1017-1319[+]
c10002_g1	c10002_g1_i1	LORF2_MOUSE^LORF2_MOUSE^Q:47-175,H:614-656^58.14%ID^E:6e-08^RecName: Full=LINE-1 retrotransposable element ORF2 protein;^Eukaryota; Metazoa; Chordata; Craniata; Vertebrata; Euteleostomi; Mammalia; Eutheria; Euarchontoglires; Glires; Rodentia; Sciurognathi; Muroidea; Muridae; Murinae; Mus; Mus
c10071_g1	c10071_g1_i1	RL10A_MOUSE^RL10A_MOUSE^Q:135-1,H:164-208^82.22%ID^E:2e-19^RecName: Full=60S ribosomal protein L10a;^Eukaryota; Metazoa; Chordata; Craniata; Vertebrata; Euteleostomi; Mammalia; Eutheria; Euarchontoglires; Glires; Rodentia; Sciurognathi; Muroidea; Muridae; Murinae; Mus; Mus`RL10A_MOUSE^RL10A_MOUSE^Q:199-119,H:138-164^59.26%ID^E:2e-19^RecName: Full=60S ribosomal protein L10a;^Eukaryota; Metazoa; Ch…
c10190_g1	c10190_g1_i1	LORF2_MOUSE^LORF2_MOUSE^Q:75-293,H:465-535^52.05%ID^E:8e-13^RecName: Full=LINE-1 retrotransposable element ORF2 protein;^Eukaryota; Metazoa; Chordata; Craniata; Vertebrata; Euteleostomi; Mammalia; Eutheria; Euarchontoglires; Glires; Rodentia; Sciurognathi; Muroidea; Muridae; Murinae; Mus; Mus`LORF2_MOUSE^LORF2_MOUSE^Q:307-396,H:539-568^53.33%ID^E:8e-13^RecName: Full=LINE-1 retrotransposable eleme…
c10192_g1	c10192_g1_i1	LORF2_MOUSE^LORF2_MOUSE^Q:160-261,H:1196-1229^64.71%ID^E:7e-11^RecName: Full=LINE-1 retrotransposable element ORF2 protein;^Eukaryota; Metazoa; Chordata; Craniata; Vertebrata; Euteleostomi; Mammalia; Eutheria; Euarchontoglires; Glires; Rodentia; Sciurognathi; Muroidea; Muridae; Murinae; Mus; Mus`LORF2_MOUSE^LORF2_MOUSE^Q:92-163,H:1173-1196^54.17%ID^E:7e-11^RecName: Full=LINE-1 retrotransposable e…
c10214_g1	c10214_g1_i1	RS12_RAT^RS12_RAT^Q:261-112,H:37-86^80%ID^E:4e-19^RecName: Full=40S ribosomal protein S12;^Eukaryota; Metazoa; Chordata; Craniata; Vertebrata; Euteleostomi; Mammalia; Eutheria; Euarchontoglires; Glires; Rodentia; Sciurognathi; Muroidea; Muridae; Murinae; Rattus
c10374_g1	c10374_g1_i1	LORF2_MOUSE^LORF2_MOUSE^Q:232-29,H:95-162^50%ID^E:6e-14^RecName: Full=LINE-1 retrotransposable element ORF2 protein;^Eukaryota; Metazoa; Chordata; Craniata; Vertebrata; Euteleostomi; Mammalia; Eutheria; Euarchontoglires; Glires; Rodentia; Sciurognathi; Muroidea; Muridae; Murinae; Mus; Mus
c10409_g1	c10409_g1_i1	LORF2_MOUSE^LORF2_MOUSE^Q:209-27,H:58-121^50%ID^E:1e-08^RecName: Full=LINE-1 retrotransposable element ORF2 protein;^Eukaryota; Metazoa; Chordata; Craniata; Vertebrata; Euteleostomi; Mammalia; Eutheria; Euarchontoglires; Glires; Rodentia; Sciurognathi; Muroidea; Muridae; Murinae; Mus; Mus
c10480_g1	c10480_g1_i1	TX13A_HUMAN^TX13A_HUMAN^Q:100-519,H:1-144^46.53%ID^E:9e-27^RecName: Full=Testis-expressed sequence 13A protein;^Eukaryota; Metazoa; Chordata; Craniata; Vertebrata; Euteleostomi; Mammalia; Eutheria; Euarchontoglires; Primates; Haplorrhini; Catarrhini; Hominidae; Homo	c10480_g1_i1|m.1529	100-765[+]	TX13A_HUMAN^TX13A_HUMAN^Q:1-140,H:1-144^46.53%ID^E:2e-32^RecName: Full=Testis-expressed sequence 13A protein;^Eukaryota; Metazoa; Chordata; Craniata; Vertebrata; Euteleostomi; Mammalia; Eutheria; Euarchontoglires; Primates; Haplorrhini; Catarrhini; Hominidae; Homo	PF15186.1^TEX13^Testis-expressed sequence 13 protein family^5-151^E:5.7e-62
c10480_g1	c10480_g1_i1	TX13A_HUMAN^TX13A_HUMAN^Q:100-519,H:1-144^46.53%ID^E:9e-27^RecName: Full=Testis-expressed sequence 13A protein;^Eukaryota; Metazoa; Chordata; Craniata; Vertebrata; Euteleostomi; Mammalia; Eutheria; Euarchontoglires; Primates; Haplorrhini; Catarrhini; Hominidae; Homo	c10480_g1_i1|m.1530	399-94[-]
c10499_g1	c10499_g1_i1	LORF2_MOUSE^LORF2_MOUSE^Q:87-1,H:1113-1141^62.07%ID^E:1e-05^RecName: Full=LINE-1 retrotransposable element ORF2 protein;^Eukaryota; Metazoa; Chordata; Craniata; Vertebrata; Euteleostomi; Mammalia; Eutheria; Euarchontoglires; Glires; Rodentia; Sciurognathi; Muroidea; Muridae; Murinae; Mus; Mus
c10510_g1	c10510_g1_i1	GASR_MASNA^GASR_MASNA^Q:50-313,H:131-218^94.32%ID^E:2e-49^RecName: Full=Gastrin/cholecystokinin type B receptor;^Eukaryota; Metazoa; Chordata; Craniata; Vertebrata; Euteleostomi; Mammalia; Eutheria; Euarchontoglires; Glires; Rodentia; Sciurognathi; Muroidea; Muridae; Murinae; Mastomys
c10521_g1	c10521_g1_i1	RM18_MOUSE^RM18_MOUSE^Q:968-1507,H:1-180^90.56%ID^E:4e-111^RecName: Full=39S ribosomal protein L18, mitochondrial;^Eukaryota; Metazoa; Chordata; Craniata; Vertebrata; Euteleostomi; Mammalia; Eutheria; Euarchontoglires; Glires; Rodentia; Sciurognathi; Muroidea; Muridae; Murinae; Mus; Mus	c10521_g1_i1|m.1533	968-1510[+]	RM18_MOUSE^RM18_MOUSE^Q:1-180,H:1-180^90.56%ID^E:8e-118^RecName: Full=39S ribosomal protein L18, mitochondrial;^Eukaryota; Metazoa; Chordata; Craniata; Vertebrata; Euteleostomi; Mammalia; Eutheria; Euarchontoglires; Glires; Rodentia; Sciurognathi; Muroidea; Muridae; Murinae; Mus; Mus	PF00861.17^Ribosomal_L18p^Ribosomal L18p/L5e family^80-146^E:1.5e-06
c10617_g1	c10617_g1_i1	ZAN_MOUSE^ZAN_MOUSE^Q:227-1087,H:4378-4656^66.2%ID^E:2e-121^RecName: Full=Zonadhesin;^Eukaryota; Metazoa; Chordata; Craniata; Vertebrata; Euteleostomi; Mammalia; Eutheria; Euarchontoglires; Glires; Rodentia; Sciurognathi; Muroidea; Muridae; Murinae; Mus; Mus`ZAN_MOUSE^ZAN_MOUSE^Q:233-1087,H:2576-2852^63.16%ID^E:8e-111^RecName: Full=Zonadhesin;^Eukaryota; Metazoa; Chordata; Craniata; Vertebrata; E…	c10617_g1_i1|m.1543	563-1087[+]	ZAN_MOUSE^ZAN_MOUSE^Q:1-175,H:2686-2852^65.14%ID^E:6e-66^RecName: Full=Zonadhesin;^Eukaryota; Metazoa; Chordata; Craniata; Vertebrata; Euteleostomi; Mammalia; Eutheria; Euarchontoglires; Glires; Rodentia; Sciurognathi; Muroidea; Muridae; Murinae; Mus; Mus`ZAN_MOUSE^ZAN_MOUSE^Q:3-175,H:3405-3569^63.58%ID^E:1e-64^RecName: Full=Zonadhesin;^Eukaryota; Metazoa; Chordata; Craniata; Vertebrata; Euteleos…	PF01826.12^TIL^Trypsin Inhibitor like cysteine rich domain^15-73^E:2.3e-10`PF12714.2^TILa^TILa domain^75-129^E:1.8e-20
c10617_g1	c10617_g1_i1	ZAN_MOUSE^ZAN_MOUSE^Q:227-1087,H:4378-4656^66.2%ID^E:2e-121^RecName: Full=Zonadhesin;^Eukaryota; Metazoa; Chordata; Craniata; Vertebrata; Euteleostomi; Mammalia; Eutheria; Euarchontoglires; Glires; Rodentia; Sciurognathi; Muroidea; Muridae; Murinae; Mus; Mus`ZAN_MOUSE^ZAN_MOUSE^Q:233-1087,H:2576-2852^63.16%ID^E:8e-111^RecName: Full=Zonadhesin;^Eukaryota; Metazoa; Chordata; Craniata; Vertebrata; E…	c10617_g1_i1|m.1544	753-1088[+]
c10617_g1	c10617_g1_i2	ZAN_MOUSE^ZAN_MOUSE^Q:160-261,H:2819-2852^82.35%ID^E:1e-10^RecName: Full=Zonadhesin;^Eukaryota; Metazoa; Chordata; Craniata; Vertebrata; Euteleostomi; Mammalia; Eutheria; Euarchontoglires; Glires; Rodentia; Sciurognathi; Muroidea; Muridae; Murinae; Mus; Mus`ZAN_MOUSE^ZAN_MOUSE^Q:160-261,H:2339-2372^82.35%ID^E:2e-10^RecName: Full=Zonadhesin;^Eukaryota; Metazoa; Chordata; Craniata; Vertebrata; Eute…
c10680_g1	c10680_g1_i1	LORF2_MOUSE^LORF2_MOUSE^Q:355-5,H:1121-1242^50.81%ID^E:1e-27^RecName: Full=LINE-1 retrotransposable element ORF2 protein;^Eukaryota; Metazoa; Chordata; Craniata; Vertebrata; Euteleostomi; Mammalia; Eutheria; Euarchontoglires; Glires; Rodentia; Sciurognathi; Muroidea; Muridae; Murinae; Mus; Mus
c10680_g1	c10680_g1_i2	LORF2_MOUSE^LORF2_MOUSE^Q:399-103,H:1121-1224^44.34%ID^E:4e-14^RecName: Full=LINE-1 retrotransposable element ORF2 protein;^Eukaryota; Metazoa; Chordata; Craniata; Vertebrata; Euteleostomi; Mammalia; Eutheria; Euarchontoglires; Glires; Rodentia; Sciurognathi; Muroidea; Muridae; Murinae; Mus; Mus
c10687_g1	c10687_g1_i1	LORF2_MOUSE^LORF2_MOUSE^Q:61-240,H:141-200^43.33%ID^E:2e-08^RecName: Full=LINE-1 retrotransposable element ORF2 protein;^Eukaryota; Metazoa; Chordata; Craniata; Vertebrata; Euteleostomi; Mammalia; Eutheria; Euarchontoglires; Glires; Rodentia; Sciurognathi; Muroidea; Muridae; Murinae; Mus; Mus`LORF2_MOUSE^LORF2_MOUSE^Q:2-49,H:121-136^62.5%ID^E:2e-08^RecName: Full=LINE-1 retrotransposable element O…
c10717_g1	c10717_g1_i1	RT06_MOUSE^RT06_MOUSE^Q:1345-971,H:1-125^87.2%ID^E:5e-70^RecName: Full=28S ribosomal protein S6, mitochondrial;^Eukaryota; Metazoa; Chordata; Craniata; Vertebrata; Euteleostomi; Mammalia; Eutheria; Euarchontoglires; Glires; Rodentia; Sciurognathi; Muroidea; Muridae; Murinae; Mus; Mus	c10717_g1_i1|m.1549	1462-968[-]	RT06_MOUSE^RT06_MOUSE^Q:40-164,H:1-125^87.2%ID^E:2e-74^RecName: Full=28S ribosomal protein S6, mitochondrial;^Eukaryota; Metazoa; Chordata; Craniata; Vertebrata; Euteleostomi; Mammalia; Eutheria; Euarchontoglires; Glires; Rodentia; Sciurognathi; Muroidea; Muridae; Murinae; Mus; Mus	PF01250.12^Ribosomal_S6^Ribosomal protein S6^42-134^E:7.2e-13
c10717_g1	c10717_g1_i1	RT06_MOUSE^RT06_MOUSE^Q:1345-971,H:1-125^87.2%ID^E:5e-70^RecName: Full=28S ribosomal protein S6, mitochondrial;^Eukaryota; Metazoa; Chordata; Craniata; Vertebrata; Euteleostomi; Mammalia; Eutheria; Euarchontoglires; Glires; Rodentia; Sciurognathi; Muroidea; Muridae; Murinae; Mus; Mus	c10717_g1_i1|m.1550	713-228[-]
c10717_g1	c10717_g1_i1	RT06_MOUSE^RT06_MOUSE^Q:1345-971,H:1-125^87.2%ID^E:5e-70^RecName: Full=28S ribosomal protein S6, mitochondrial;^Eukaryota; Metazoa; Chordata; Craniata; Vertebrata; Euteleostomi; Mammalia; Eutheria; Euarchontoglires; Glires; Rodentia; Sciurognathi; Muroidea; Muridae; Murinae; Mus; Mus	c10717_g1_i1|m.1551	741-1142[+]
c10717_g1	c10717_g1_i1	RT06_MOUSE^RT06_MOUSE^Q:1345-971,H:1-125^87.2%ID^E:5e-70^RecName: Full=28S ribosomal protein S6, mitochondrial;^Eukaryota; Metazoa; Chordata; Craniata; Vertebrata; Euteleostomi; Mammalia; Eutheria; Euarchontoglires; Glires; Rodentia; Sciurognathi; Muroidea; Muridae; Murinae; Mus; Mus	c10717_g1_i1|m.1552	1132-1461[+]
c10724_g1	c10724_g1_i1	SRTD1_MOUSE^SRTD1_MOUSE^Q:50-688,H:18-229^76.53%ID^E:6e-86^RecName: Full=SERTA domain-containing protein 1;^Eukaryota; Metazoa; Chordata; Craniata; Vertebrata; Euteleostomi; Mammalia; Eutheria; Euarchontoglires; Glires; Rodentia; Sciurognathi; Muroidea; Muridae; Murinae; Mus; Mus	c10724_g1_i1|m.1554	2-712[+]	SRTD1_MOUSE^SRTD1_MOUSE^Q:6-236,H:7-236^87.01%ID^E:2e-130^RecName: Full=SERTA domain-containing protein 1;^Eukaryota; Metazoa; Chordata; Craniata; Vertebrata; Euteleostomi; Mammalia; Eutheria; Euarchontoglires; Glires; Rodentia; Sciurognathi; Muroidea; Muridae; Murinae; Mus; Mus	PF06031.8^SERTA^SERTA motif^44-81^E:8.4e-16
c10724_g1	c10724_g1_i1	SRTD1_MOUSE^SRTD1_MOUSE^Q:50-688,H:18-229^76.53%ID^E:6e-86^RecName: Full=SERTA domain-containing protein 1;^Eukaryota; Metazoa; Chordata; Craniata; Vertebrata; Euteleostomi; Mammalia; Eutheria; Euarchontoglires; Glires; Rodentia; Sciurognathi; Muroidea; Muridae; Murinae; Mus; Mus	c10724_g1_i1|m.1555	543-79[-]
c10735_g1	c10735_g1_i1	NEDD4_RAT^NEDD4_RAT^Q:216-76,H:26-70^42.55%ID^E:6e-06^RecName: Full=E3 ubiquitin-protein ligase NEDD4;^Eukaryota; Metazoa; Chordata; Craniata; Vertebrata; Euteleostomi; Mammalia; Eutheria; Euarchontoglires; Glires; Rodentia; Sciurognathi; Muroidea; Muridae; Murinae; Rattus
c10809_g1	c10809_g1_i1	LORF2_MOUSE^LORF2_MOUSE^Q:2-205,H:1127-1193^52.94%ID^E:2e-13^RecName: Full=LINE-1 retrotransposable element ORF2 protein;^Eukaryota; Metazoa; Chordata; Craniata; Vertebrata; Euteleostomi; Mammalia; Eutheria; Euarchontoglires; Glires; Rodentia; Sciurognathi; Muroidea; Muridae; Murinae; Mus; Mus
c10811_g1	c10811_g1_i1	EF1A1_RAT^EF1A1_RAT^Q:63-203,H:187-233^59.57%ID^E:7e-09^RecName: Full=Elongation factor 1-alpha 1;^Eukaryota; Metazoa; Chordata; Craniata; Vertebrata; Euteleostomi; Mammalia; Eutheria; Euarchontoglires; Glires; Rodentia; Sciurognathi; Muroidea; Muridae; Murinae; Rattus
c10851_g1	c10851_g1_i2	LORF2_MOUSE^LORF2_MOUSE^Q:80-3,H:77-107^61.29%ID^E:9e-06^RecName: Full=LINE-1 retrotransposable element ORF2 protein;^Eukaryota; Metazoa; Chordata; Craniata; Vertebrata; Euteleostomi; Mammalia; Eutheria; Euarchontoglires; Glires; Rodentia; Sciurognathi; Muroidea; Muridae; Murinae; Mus; Mus`LORF2_MOUSE^LORF2_MOUSE^Q:216-73,H:20-73^36.36%ID^E:9e-06^RecName: Full=LINE-1 retrotransposable element ORF…
c10903_g1	c10903_g1_i1	LORF2_HUMAN^LORF2_HUMAN^Q:437-291,H:1220-1268^44.9%ID^E:3e-11^RecName: Full=LINE-1 retrotransposable element ORF2 protein;^Eukaryota; Metazoa; Chordata; Craniata; Vertebrata; Euteleostomi; Mammalia; Eutheria; Euarchontoglires; Primates; Haplorrhini; Catarrhini; Hominidae; Homo`LORF2_HUMAN^LORF2_HUMAN^Q:537-436,H:1185-1218^50%ID^E:3e-11^RecName: Full=LINE-1 retrotransposable element ORF2 protein;^…	c10903_g1_i1|m.1565	2-322[+]
c10959_g1	c10959_g1_i1	LORF2_MOUSE^LORF2_MOUSE^Q:105-25,H:568-594^77.78%ID^E:7e-09^RecName: Full=LINE-1 retrotransposable element ORF2 protein;^Eukaryota; Metazoa; Chordata; Craniata; Vertebrata; Euteleostomi; Mammalia; Eutheria; Euarchontoglires; Glires; Rodentia; Sciurognathi; Muroidea; Muridae; Murinae; Mus; Mus`LORF2_MOUSE^LORF2_MOUSE^Q:245-177,H:520-542^52.17%ID^E:7e-09^RecName: Full=LINE-1 retrotransposable eleme…
c10966_g1	c10966_g1_i1	ZFP28_HUMAN^ZFP28_HUMAN^Q:540-250,H:760-855^85.57%ID^E:7e-47^RecName: Full=Zinc finger protein 28 homolog;^Eukaryota; Metazoa; Chordata; Craniata; Vertebrata; Euteleostomi; Mammalia; Eutheria; Euarchontoglires; Primates; Haplorrhini; Catarrhini; Hominidae; Homo`ZFP28_HUMAN^ZFP28_HUMAN^Q:540-304,H:620-698^51.9%ID^E:2e-18^RecName: Full=Zinc finger protein 28 homolog;^Eukaryota; Metazoa; Chordata; C…	c10966_g1_i1|m.1568	542-198[-]	ZN826_HUMAN^ZN826_HUMAN^Q:1-99,H:13-107^35.35%ID^E:3e-07^RecName: Full=Putative zinc finger protein 826;^Eukaryota; Metazoa; Chordata; Craniata; Vertebrata; Euteleostomi; Mammalia; Eutheria; Euarchontoglires; Primates; Haplorrhini; Catarrhini; Hominidae; Homo
c10966_g1	c10966_g1_i1	ZFP28_HUMAN^ZFP28_HUMAN^Q:540-250,H:760-855^85.57%ID^E:7e-47^RecName: Full=Zinc finger protein 28 homolog;^Eukaryota; Metazoa; Chordata; Craniata; Vertebrata; Euteleostomi; Mammalia; Eutheria; Euarchontoglires; Primates; Haplorrhini; Catarrhini; Hominidae; Homo`ZFP28_HUMAN^ZFP28_HUMAN^Q:540-304,H:620-698^51.9%ID^E:2e-18^RecName: Full=Zinc finger protein 28 homolog;^Eukaryota; Metazoa; Chordata; C…	c10966_g1_i1|m.1569	540-205[-]	ZFP28_MOUSE^ZFP28_MOUSE^Q:1-110,H:717-825^80.91%ID^E:8e-52^RecName: Full=Zinc finger protein 28;^Eukaryota; Metazoa; Chordata; Craniata; Vertebrata; Euteleostomi; Mammalia; Eutheria; Euarchontoglires; Glires; Rodentia; Sciurognathi; Muroidea; Muridae; Murinae; Mus; Mus`ZFP28_MOUSE^ZFP28_MOUSE^Q:3-79,H:579-655^54.55%ID^E:2e-20^RecName: Full=Zinc finger protein 28;^Eukaryota; Metazoa; Chordata; Cra…	PF13912.1^zf-C2H2_6^C2H2-type zinc finger^2-20^E:0.46`PF00096.21^zf-C2H2^Zinc finger, C2H2 type^3-20^E:0.0015`PF13894.1^zf-C2H2_4^C2H2-type zinc finger^3-20^E:0.24`PF13465.1^zf-H2C2_2^Zinc-finger double domain^12-35^E:4e-09`PF13912.1^zf-C2H2_6^C2H2-type zinc finger^25-38^E:3`PF00096.21^zf-C2H2^Zinc finger, C2H2 type^26-48^E:0.00033`PF13894.1^zf-C2H2_4^C2H2-type zinc finger^26-48^E:0.012
c10980_g1	c10980_g1_i1	TAF9_RAT^TAF9_RAT^Q:550-452,H:110-142^81.82%ID^E:1e-09^RecName: Full=Transcription initiation factor TFIID subunit 9;^Eukaryota; Metazoa; Chordata; Craniata; Vertebrata; Euteleostomi; Mammalia; Eutheria; Euarchontoglires; Glires; Rodentia; Sciurognathi; Muroidea; Muridae; Murinae; Rattus
c11125_g1	c11125_g1_i1	LORF1_MOUSE^LORF1_MOUSE^Q:283-182,H:201-234^67.65%ID^E:5e-11^RecName: Full=LINE-1 retrotransposable element ORF1 protein;^Eukaryota; Metazoa; Chordata; Craniata; Vertebrata; Euteleostomi; Mammalia; Eutheria; Euarchontoglires; Glires; Rodentia; Sciurognathi; Muroidea; Muridae; Murinae; Mus; Mus`LORF1_MOUSE^LORF1_MOUSE^Q:194-84,H:231-267^54.05%ID^E:5e-11^RecName: Full=LINE-1 retrotransposable eleme…
c11126_g1	c11126_g1_i1	FAN_MOUSE^FAN_MOUSE^Q:4970-3078,H:290-920^95.56%ID^E:0^RecName: Full=Protein FAN;^Eukaryota; Metazoa; Chordata; Craniata; Vertebrata; Euteleostomi; Mammalia; Eutheria; Euarchontoglires; Glires; Rodentia; Sciurognathi; Muroidea; Muridae; Murinae; Mus; Mus`FAN_MOUSE^FAN_MOUSE^Q:7064-6198,H:1-289^96.19%ID^E:3e-176^RecName: Full=Protein FAN;^Eukaryota; Metazoa; Chordata; Craniata; Vertebrata; Euteleo…	c11126_g1_i1|m.1587	4697-3075[-]	FAN_MOUSE^FAN_MOUSE^Q:1-540,H:381-920^95.37%ID^E:0^RecName: Full=Protein FAN;^Eukaryota; Metazoa; Chordata; Craniata; Vertebrata; Euteleostomi; Mammalia; Eutheria; Euarchontoglires; Glires; Rodentia; Sciurognathi; Muroidea; Muridae; Murinae; Mus; Mus	PF02138.13^Beach^Beige/BEACH domain^4-195^E:9.7e-65`PF00400.27^WD40^WD domain, G-beta repeat^249-281^E:0.036`PF00400.27^WD40^WD domain, G-beta repeat^332-363^E:7.5e-08`PF00400.27^WD40^WD domain, G-beta repeat^420-455^E:2.9e-05`PF00400.27^WD40^WD domain, G-beta repeat^505-537^E:0.00082
c11126_g1	c11126_g1_i1	FAN_MOUSE^FAN_MOUSE^Q:4970-3078,H:290-920^95.56%ID^E:0^RecName: Full=Protein FAN;^Eukaryota; Metazoa; Chordata; Craniata; Vertebrata; Euteleostomi; Mammalia; Eutheria; Euarchontoglires; Glires; Rodentia; Sciurognathi; Muroidea; Muridae; Murinae; Mus; Mus`FAN_MOUSE^FAN_MOUSE^Q:7064-6198,H:1-289^96.19%ID^E:3e-176^RecName: Full=Protein FAN;^Eukaryota; Metazoa; Chordata; Craniata; Vertebrata; Euteleo…	c11126_g1_i1|m.1588	7064-6096[-]	FAN_MOUSE^FAN_MOUSE^Q:1-289,H:1-289^96.19%ID^E:0^RecName: Full=Protein FAN;^Eukaryota; Metazoa; Chordata; Craniata; Vertebrata; Euteleostomi; Mammalia; Eutheria; Euarchontoglires; Glires; Rodentia; Sciurognathi; Muroidea; Muridae; Murinae; Mus; Mus	PF02893.15^GRAM^GRAM domain^180-246^E:5.4e-12`PF14844.1^PH_BEACH^PH domain associated with Beige/BEACH^195-281^E:2e-07
c11126_g1	c11126_g1_i1	FAN_MOUSE^FAN_MOUSE^Q:4970-3078,H:290-920^95.56%ID^E:0^RecName: Full=Protein FAN;^Eukaryota; Metazoa; Chordata; Craniata; Vertebrata; Euteleostomi; Mammalia; Eutheria; Euarchontoglires; Glires; Rodentia; Sciurognathi; Muroidea; Muridae; Murinae; Mus; Mus`FAN_MOUSE^FAN_MOUSE^Q:7064-6198,H:1-289^96.19%ID^E:3e-176^RecName: Full=Protein FAN;^Eukaryota; Metazoa; Chordata; Craniata; Vertebrata; Euteleo…	c11126_g1_i1|m.1589	2-967[+]	SDCB1_MOUSE^SDCB1_MOUSE^Q:24-321,H:1-299^94.98%ID^E:0^RecName: Full=Syntenin-1;^Eukaryota; Metazoa; Chordata; Craniata; Vertebrata; Euteleostomi; Mammalia; Eutheria; Euarchontoglires; Glires; Rodentia; Sciurognathi; Muroidea; Muridae; Murinae; Mus; Mus	PF00595.19^PDZ^PDZ domain (Also known as DHR or GLGF)^138-214^E:7.2e-13`PF13180.1^PDZ_2^PDZ domain^146-216^E:8.5e-07`PF00595.19^PDZ^PDZ domain (Also known as DHR or GLGF)^233-293^E:9.8e-07
c11126_g1	c11126_g1_i1	FAN_MOUSE^FAN_MOUSE^Q:4970-3078,H:290-920^95.56%ID^E:0^RecName: Full=Protein FAN;^Eukaryota; Metazoa; Chordata; Craniata; Vertebrata; Euteleostomi; Mammalia; Eutheria; Euarchontoglires; Glires; Rodentia; Sciurognathi; Muroidea; Muridae; Murinae; Mus; Mus`FAN_MOUSE^FAN_MOUSE^Q:7064-6198,H:1-289^96.19%ID^E:3e-176^RecName: Full=Protein FAN;^Eukaryota; Metazoa; Chordata; Craniata; Vertebrata; Euteleo…	c11126_g1_i1|m.1590	3124-3735[+]
c11126_g1	c11126_g1_i1	FAN_MOUSE^FAN_MOUSE^Q:4970-3078,H:290-920^95.56%ID^E:0^RecName: Full=Protein FAN;^Eukaryota; Metazoa; Chordata; Craniata; Vertebrata; Euteleostomi; Mammalia; Eutheria; Euarchontoglires; Glires; Rodentia; Sciurognathi; Muroidea; Muridae; Murinae; Mus; Mus`FAN_MOUSE^FAN_MOUSE^Q:7064-6198,H:1-289^96.19%ID^E:3e-176^RecName: Full=Protein FAN;^Eukaryota; Metazoa; Chordata; Craniata; Vertebrata; Euteleo…	c11126_g1_i1|m.1591	7300-6896[-]
c11126_g1	c11126_g1_i1	FAN_MOUSE^FAN_MOUSE^Q:4970-3078,H:290-920^95.56%ID^E:0^RecName: Full=Protein FAN;^Eukaryota; Metazoa; Chordata; Craniata; Vertebrata; Euteleostomi; Mammalia; Eutheria; Euarchontoglires; Glires; Rodentia; Sciurognathi; Muroidea; Muridae; Murinae; Mus; Mus`FAN_MOUSE^FAN_MOUSE^Q:7064-6198,H:1-289^96.19%ID^E:3e-176^RecName: Full=Protein FAN;^Eukaryota; Metazoa; Chordata; Craniata; Vertebrata; Euteleo…	c11126_g1_i1|m.1592	3742-4074[+]
c11126_g1	c11126_g1_i1	FAN_MOUSE^FAN_MOUSE^Q:4970-3078,H:290-920^95.56%ID^E:0^RecName: Full=Protein FAN;^Eukaryota; Metazoa; Chordata; Craniata; Vertebrata; Euteleostomi; Mammalia; Eutheria; Euarchontoglires; Glires; Rodentia; Sciurognathi; Muroidea; Muridae; Murinae; Mus; Mus`FAN_MOUSE^FAN_MOUSE^Q:7064-6198,H:1-289^96.19%ID^E:3e-176^RecName: Full=Protein FAN;^Eukaryota; Metazoa; Chordata; Craniata; Vertebrata; Euteleo…	c11126_g1_i1|m.1593	6421-6735[+]
c11126_g1	c11126_g1_i2	FAN_MOUSE^FAN_MOUSE^Q:5837-3078,H:1-920^95.76%ID^E:0^RecName: Full=Protein FAN;^Eukaryota; Metazoa; Chordata; Craniata; Vertebrata; Euteleostomi; Mammalia; Eutheria; Euarchontoglires; Glires; Rodentia; Sciurognathi; Muroidea; Muridae; Murinae; Mus; Mus	c11126_g1_i2|m.1594	5837-3075[-]	FAN_MOUSE^FAN_MOUSE^Q:1-920,H:1-920^95.76%ID^E:0^RecName: Full=Protein FAN;^Eukaryota; Metazoa; Chordata; Craniata; Vertebrata; Euteleostomi; Mammalia; Eutheria; Euarchontoglires; Glires; Rodentia; Sciurognathi; Muroidea; Muridae; Murinae; Mus; Mus	PF02893.15^GRAM^GRAM domain^180-246^E:2.5e-11`PF14844.1^PH_BEACH^PH domain associated with Beige/BEACH^195-281^E:1e-06`PF02138.13^Beach^Beige/BEACH domain^302-575^E:5.4e-103`PF00400.27^WD40^WD domain, G-beta repeat^629-661^E:0.068`PF00400.27^WD40^WD domain, G-beta repeat^712-743^E:1.4e-07`PF00400.27^WD40^WD domain, G-beta repeat^800-835^E:5.6e-05`PF00400.27^WD40^WD domain, G-beta repeat^885-917^E…
c11126_g1	c11126_g1_i2	FAN_MOUSE^FAN_MOUSE^Q:5837-3078,H:1-920^95.76%ID^E:0^RecName: Full=Protein FAN;^Eukaryota; Metazoa; Chordata; Craniata; Vertebrata; Euteleostomi; Mammalia; Eutheria; Euarchontoglires; Glires; Rodentia; Sciurognathi; Muroidea; Muridae; Murinae; Mus; Mus	c11126_g1_i2|m.1595	2-967[+]	SDCB1_MOUSE^SDCB1_MOUSE^Q:24-321,H:1-299^94.98%ID^E:0^RecName: Full=Syntenin-1;^Eukaryota; Metazoa; Chordata; Craniata; Vertebrata; Euteleostomi; Mammalia; Eutheria; Euarchontoglires; Glires; Rodentia; Sciurognathi; Muroidea; Muridae; Murinae; Mus; Mus	PF00595.19^PDZ^PDZ domain (Also known as DHR or GLGF)^138-214^E:7.2e-13`PF13180.1^PDZ_2^PDZ domain^146-216^E:8.5e-07`PF00595.19^PDZ^PDZ domain (Also known as DHR or GLGF)^233-293^E:9.8e-07
c11126_g1	c11126_g1_i2	FAN_MOUSE^FAN_MOUSE^Q:5837-3078,H:1-920^95.76%ID^E:0^RecName: Full=Protein FAN;^Eukaryota; Metazoa; Chordata; Craniata; Vertebrata; Euteleostomi; Mammalia; Eutheria; Euarchontoglires; Glires; Rodentia; Sciurognathi; Muroidea; Muridae; Murinae; Mus; Mus	c11126_g1_i2|m.1596	3124-3735[+]
c11126_g1	c11126_g1_i2	FAN_MOUSE^FAN_MOUSE^Q:5837-3078,H:1-920^95.76%ID^E:0^RecName: Full=Protein FAN;^Eukaryota; Metazoa; Chordata; Craniata; Vertebrata; Euteleostomi; Mammalia; Eutheria; Euarchontoglires; Glires; Rodentia; Sciurognathi; Muroidea; Muridae; Murinae; Mus; Mus	c11126_g1_i2|m.1597	6073-5669[-]
c11126_g1	c11126_g1_i2	FAN_MOUSE^FAN_MOUSE^Q:5837-3078,H:1-920^95.76%ID^E:0^RecName: Full=Protein FAN;^Eukaryota; Metazoa; Chordata; Craniata; Vertebrata; Euteleostomi; Mammalia; Eutheria; Euarchontoglires; Glires; Rodentia; Sciurognathi; Muroidea; Muridae; Murinae; Mus; Mus	c11126_g1_i2|m.1598	3742-4074[+]
c11126_g1	c11126_g1_i2	FAN_MOUSE^FAN_MOUSE^Q:5837-3078,H:1-920^95.76%ID^E:0^RecName: Full=Protein FAN;^Eukaryota; Metazoa; Chordata; Craniata; Vertebrata; Euteleostomi; Mammalia; Eutheria; Euarchontoglires; Glires; Rodentia; Sciurognathi; Muroidea; Muridae; Murinae; Mus; Mus	c11126_g1_i2|m.1599	5194-5508[+]
c11237_g1	c11237_g1_i1	MAST1_RAT^MAST1_RAT^Q:2-589,H:440-635^100%ID^E:3e-139^RecName: Full=Microtubule-associated serine/threonine-protein kinase 1;^Eukaryota; Metazoa; Chordata; Craniata; Vertebrata; Euteleostomi; Mammalia; Eutheria; Euarchontoglires; Glires; Rodentia; Sciurognathi; Muroidea; Muridae; Murinae; Rattus	c11237_g1_i1|m.1622	2-589[+]	MAST1_RAT^MAST1_RAT^Q:1-196,H:440-635^100%ID^E:2e-139^RecName: Full=Microtubule-associated serine/threonine-protein kinase 1;^Eukaryota; Metazoa; Chordata; Craniata; Vertebrata; Euteleostomi; Mammalia; Eutheria; Euarchontoglires; Glires; Rodentia; Sciurognathi; Muroidea; Muridae; Murinae; Rattus	PF00069.20^Pkinase^Protein kinase domain^3-196^E:1.1e-48`PF07714.12^Pkinase_Tyr^Protein tyrosine kinase^6-164^E:1.5e-21`PF14531.1^Kinase-like^Kinase-like^35-155^E:8.1e-06
c11245_g1	c11245_g1_i1	PHX2B_MOUSE^PHX2B_MOUSE^Q:1-294,H:31-128^100%ID^E:2e-67^RecName: Full=Paired mesoderm homeobox protein 2B;^Eukaryota; Metazoa; Chordata; Craniata; Vertebrata; Euteleostomi; Mammalia; Eutheria; Euarchontoglires; Glires; Rodentia; Sciurognathi; Muroidea; Muridae; Murinae; Mus; Mus
c11245_g1	c11245_g1_i2	PHX2B_MOUSE^PHX2B_MOUSE^Q:130-270,H:82-128^100%ID^E:1e-25^RecName: Full=Paired mesoderm homeobox protein 2B;^Eukaryota; Metazoa; Chordata; Craniata; Vertebrata; Euteleostomi; Mammalia; Eutheria; Euarchontoglires; Glires; Rodentia; Sciurognathi; Muroidea; Muridae; Murinae; Mus; Mus
c11254_g1	c11254_g1_i1	SYT6_MOUSE^SYT6_MOUSE^Q:220-50,H:1-57^96.49%ID^E:2e-30^RecName: Full=Synaptotagmin-6;^Eukaryota; Metazoa; Chordata; Craniata; Vertebrata; Euteleostomi; Mammalia; Eutheria; Euarchontoglires; Glires; Rodentia; Sciurognathi; Muroidea; Muridae; Murinae; Mus; Mus
c11281_g1	c11281_g1_i1	O5AK2_HUMAN^O5AK2_HUMAN^Q:298-8,H:114-210^69.07%ID^E:3e-38^RecName: Full=Olfactory receptor 5AK2;^Eukaryota; Metazoa; Chordata; Craniata; Vertebrata; Euteleostomi; Mammalia; Eutheria; Euarchontoglires; Primates; Haplorrhini; Catarrhini; Hominidae; Homo	c11281_g1_i1|m.1629	298-2[-]	O5AK2_HUMAN^O5AK2_HUMAN^Q:1-97,H:114-210^69.07%ID^E:2e-38^RecName: Full=Olfactory receptor 5AK2;^Eukaryota; Metazoa; Chordata; Craniata; Vertebrata; Euteleostomi; Mammalia; Eutheria; Euarchontoglires; Primates; Haplorrhini; Catarrhini; Hominidae; Homo	PF00001.16^7tm_1^7 transmembrane receptor (rhodopsin family)^2-98^E:6.7e-12`PF13853.1^7tm_4^Olfactory receptor^26-97^E:2.9e-14
c11394_g1	c11394_g1_i1	RS31_XENLA^RS31_XENLA^Q:133-303,H:44-110^47.76%ID^E:2e-07^RecName: Full=40S ribosomal protein S3-A;^Eukaryota; Metazoa; Chordata; Craniata; Vertebrata; Euteleostomi; Amphibia; Batrachia; Anura; Pipoidea; Pipidae; Xenopodinae; Xenopus; Xenopus
c11435_g1	c11435_g1_i1	CLD19_MOUSE^CLD19_MOUSE^Q:903-688,H:7-79^30.14%ID^E:1e-05^RecName: Full=Claudin-19;^Eukaryota; Metazoa; Chordata; Craniata; Vertebrata; Euteleostomi; Mammalia; Eutheria; Euarchontoglires; Glires; Rodentia; Sciurognathi; Muroidea; Muridae; Murinae; Mus; Mus
c11435_g1	c11435_g1_i2	CLD19_MOUSE^CLD19_MOUSE^Q:224-3,H:7-81^30.67%ID^E:4e-08^RecName: Full=Claudin-19;^Eukaryota; Metazoa; Chordata; Craniata; Vertebrata; Euteleostomi; Mammalia; Eutheria; Euarchontoglires; Glires; Rodentia; Sciurognathi; Muroidea; Muridae; Murinae; Mus; Mus
c11458_g1	c11458_g1_i1	LORF2_MOUSE^LORF2_MOUSE^Q:120-278,H:143-195^47.17%ID^E:7e-13^RecName: Full=LINE-1 retrotransposable element ORF2 protein;^Eukaryota; Metazoa; Chordata; Craniata; Vertebrata; Euteleostomi; Mammalia; Eutheria; Euarchontoglires; Glires; Rodentia; Sciurognathi; Muroidea; Muridae; Murinae; Mus; Mus`LORF2_MOUSE^LORF2_MOUSE^Q:1-114,H:103-140^60.53%ID^E:7e-13^RecName: Full=LINE-1 retrotransposable elemen…
c11537_g1	c11537_g1_i1	STABP_RAT^STABP_RAT^Q:199-104,H:296-327^53.12%ID^E:2e-06^RecName: Full=STAM-binding protein;^Eukaryota; Metazoa; Chordata; Craniata; Vertebrata; Euteleostomi; Mammalia; Eutheria; Euarchontoglires; Glires; Rodentia; Sciurognathi; Muroidea; Muridae; Murinae; Rattus	c11537_g1_i1|m.1656	189-509[+]
c11564_g1	c11564_g1_i1	BTBDG_MOUSE^BTBDG_MOUSE^Q:1658-102,H:1-522^78.28%ID^E:0^RecName: Full=BTB/POZ domain-containing protein 16;^Eukaryota; Metazoa; Chordata; Craniata; Vertebrata; Euteleostomi; Mammalia; Eutheria; Euarchontoglires; Glires; Rodentia; Sciurognathi; Muroidea; Muridae; Murinae; Mus; Mus	c11564_g1_i1|m.1658	1658-564[-]	BTBDG_MOUSE^BTBDG_MOUSE^Q:1-363,H:1-378^80.16%ID^E:0^RecName: Full=BTB/POZ domain-containing protein 16;^Eukaryota; Metazoa; Chordata; Craniata; Vertebrata; Euteleostomi; Mammalia; Eutheria; Euarchontoglires; Glires; Rodentia; Sciurognathi; Muroidea; Muridae; Murinae; Mus; Mus
c11564_g1	c11564_g1_i1	BTBDG_MOUSE^BTBDG_MOUSE^Q:1658-102,H:1-522^78.28%ID^E:0^RecName: Full=BTB/POZ domain-containing protein 16;^Eukaryota; Metazoa; Chordata; Craniata; Vertebrata; Euteleostomi; Mammalia; Eutheria; Euarchontoglires; Glires; Rodentia; Sciurognathi; Muroidea; Muridae; Murinae; Mus; Mus	c11564_g1_i1|m.1659	476-99[-]	BTBDG_RAT^BTBDG_RAT^Q:7-125,H:388-506^94.96%ID^E:6e-77^RecName: Full=BTB/POZ domain-containing protein 16;^Eukaryota; Metazoa; Chordata; Craniata; Vertebrata; Euteleostomi; Mammalia; Eutheria; Euarchontoglires; Glires; Rodentia; Sciurognathi; Muroidea; Muridae; Murinae; Rattus
c11564_g1	c11564_g1_i2	BTBDG_MOUSE^BTBDG_MOUSE^Q:1622-102,H:1-522^83.52%ID^E:0^RecName: Full=BTB/POZ domain-containing protein 16;^Eukaryota; Metazoa; Chordata; Craniata; Vertebrata; Euteleostomi; Mammalia; Eutheria; Euarchontoglires; Glires; Rodentia; Sciurognathi; Muroidea; Muridae; Murinae; Mus; Mus	c11564_g1_i2|m.1660	1622-99[-]	BTBDG_MOUSE^BTBDG_MOUSE^Q:1-507,H:1-522^83.52%ID^E:0^RecName: Full=BTB/POZ domain-containing protein 16;^Eukaryota; Metazoa; Chordata; Craniata; Vertebrata; Euteleostomi; Mammalia; Eutheria; Euarchontoglires; Glires; Rodentia; Sciurognathi; Muroidea; Muridae; Murinae; Mus; Mus
c11581_g1	c11581_g1_i1	NALP5_MOUSE^NALP5_MOUSE^Q:376-2,H:820-944^66.4%ID^E:2e-42^RecName: Full=NACHT, LRR and PYD domains-containing protein 5;^Eukaryota; Metazoa; Chordata; Craniata; Vertebrata; Euteleostomi; Mammalia; Eutheria; Euarchontoglires; Glires; Rodentia; Sciurognathi; Muroidea; Muridae; Murinae; Mus; Mus`NALP5_MOUSE^NALP5_MOUSE^Q:373-26,H:935-1050^37.07%ID^E:5e-11^RecName: Full=NACHT, LRR and PYD domains-con…	c11581_g1_i1|m.1665	376-2[-]	NALP5_MOUSE^NALP5_MOUSE^Q:1-125,H:820-944^66.4%ID^E:2e-42^RecName: Full=NACHT, LRR and PYD domains-containing protein 5;^Eukaryota; Metazoa; Chordata; Craniata; Vertebrata; Euteleostomi; Mammalia; Eutheria; Euarchontoglires; Glires; Rodentia; Sciurognathi; Muroidea; Muridae; Murinae; Mus; Mus`NALP5_MOUSE^NALP5_MOUSE^Q:2-117,H:935-1050^37.07%ID^E:4e-11^RecName: Full=NACHT, LRR and PYD domains-cont…	PF13504.1^LRR_7^Leucine rich repeat^11-24^E:41`PF13504.1^LRR_7^Leucine rich repeat^38-50^E:29`PF13504.1^LRR_7^Leucine rich repeat^68-80^E:54`PF13516.1^LRR_6^Leucine Rich repeat^94-117^E:0.0027`PF13504.1^LRR_7^Leucine rich repeat^96-107^E:8.4
c11592_g1	c11592_g1_i1	NEDD4_MOUSE^NEDD4_MOUSE^Q:39-215,H:20-71^44.07%ID^E:2e-06^RecName: Full=E3 ubiquitin-protein ligase NEDD4;^Eukaryota; Metazoa; Chordata; Craniata; Vertebrata; Euteleostomi; Mammalia; Eutheria; Euarchontoglires; Glires; Rodentia; Sciurognathi; Muroidea; Muridae; Murinae; Mus; Mus
c11627_g1	c11627_g1_i1	LORF2_HUMAN^LORF2_HUMAN^Q:77-235,H:1148-1201^44.44%ID^E:3e-10^RecName: Full=LINE-1 retrotransposable element ORF2 protein;^Eukaryota; Metazoa; Chordata; Craniata; Vertebrata; Euteleostomi; Mammalia; Eutheria; Euarchontoglires; Primates; Haplorrhini; Catarrhini; Hominidae; Homo`LORF2_HUMAN^LORF2_HUMAN^Q:4-69,H:1123-1144^50%ID^E:3e-10^RecName: Full=LINE-1 retrotransposable element ORF2 protein;^Euk…
c11642_g1	c11642_g1_i1	LORF2_MOUSE^LORF2_MOUSE^Q:2-238,H:1145-1242^40.82%ID^E:4e-17^RecName: Full=LINE-1 retrotransposable element ORF2 protein;^Eukaryota; Metazoa; Chordata; Craniata; Vertebrata; Euteleostomi; Mammalia; Eutheria; Euarchontoglires; Glires; Rodentia; Sciurognathi; Muroidea; Muridae; Murinae; Mus; Mus
c11650_g1	c11650_g1_i1	S10A9_HUMAN^S10A9_HUMAN^Q:61-192,H:7-50^54.55%ID^E:1e-07^RecName: Full=Protein S100-A9;^Eukaryota; Metazoa; Chordata; Craniata; Vertebrata; Euteleostomi; Mammalia; Eutheria; Euarchontoglires; Primates; Haplorrhini; Catarrhini; Hominidae; Homo
c11679_g1	c11679_g1_i1	CAH2_MOUSE^CAH2_MOUSE^Q:494-1273,H:1-260^85.38%ID^E:1e-160^RecName: Full=Carbonic anhydrase 2;^Eukaryota; Metazoa; Chordata; Craniata; Vertebrata; Euteleostomi; Mammalia; Eutheria; Euarchontoglires; Glires; Rodentia; Sciurognathi; Muroidea; Muridae; Murinae; Mus; Mus	c11679_g1_i1|m.1686	494-1276[+]	CAH2_MOUSE^CAH2_MOUSE^Q:1-260,H:1-260^85.38%ID^E:2e-169^RecName: Full=Carbonic anhydrase 2;^Eukaryota; Metazoa; Chordata; Craniata; Vertebrata; Euteleostomi; Mammalia; Eutheria; Euarchontoglires; Glires; Rodentia; Sciurognathi; Muroidea; Muridae; Murinae; Mus; Mus	PF00194.16^Carb_anhydrase^Eukaryotic-type carbonic anhydrase^5-259^E:1.1e-119
c11679_g1	c11679_g1_i1	CAH2_MOUSE^CAH2_MOUSE^Q:494-1273,H:1-260^85.38%ID^E:1e-160^RecName: Full=Carbonic anhydrase 2;^Eukaryota; Metazoa; Chordata; Craniata; Vertebrata; Euteleostomi; Mammalia; Eutheria; Euarchontoglires; Glires; Rodentia; Sciurognathi; Muroidea; Muridae; Murinae; Mus; Mus	c11679_g1_i1|m.1687	591-121[-]
c11679_g1	c11679_g1_i1	CAH2_MOUSE^CAH2_MOUSE^Q:494-1273,H:1-260^85.38%ID^E:1e-160^RecName: Full=Carbonic anhydrase 2;^Eukaryota; Metazoa; Chordata; Craniata; Vertebrata; Euteleostomi; Mammalia; Eutheria; Euarchontoglires; Glires; Rodentia; Sciurognathi; Muroidea; Muridae; Murinae; Mus; Mus	c11679_g1_i1|m.1688	1165-788[-]
c11681_g1	c11681_g1_i1	SMIM3_RAT^SMIM3_RAT^Q:180-362,H:1-60^96.72%ID^E:4e-20^RecName: Full=Small integral membrane protein 3;^Eukaryota; Metazoa; Chordata; Craniata; Vertebrata; Euteleostomi; Mammalia; Eutheria; Euarchontoglires; Glires; Rodentia; Sciurognathi; Muroidea; Muridae; Murinae; Rattus
c11681_g1	c11681_g1_i2	SMIM3_RAT^SMIM3_RAT^Q:159-341,H:1-60^96.72%ID^E:1e-20^RecName: Full=Small integral membrane protein 3;^Eukaryota; Metazoa; Chordata; Craniata; Vertebrata; Euteleostomi; Mammalia; Eutheria; Euarchontoglires; Glires; Rodentia; Sciurognathi; Muroidea; Muridae; Murinae; Rattus
c11732_g1	c11732_g1_i1	SE1L2_HUMAN^SE1L2_HUMAN^Q:28-1125,H:127-471^28.03%ID^E:5e-28^RecName: Full=Protein sel-1 homolog 2;^Eukaryota; Metazoa; Chordata; Craniata; Vertebrata; Euteleostomi; Mammalia; Eutheria; Euarchontoglires; Primates; Haplorrhini; Catarrhini; Hominidae; Homo`SE1L2_HUMAN^SE1L2_HUMAN^Q:127-1137,H:90-439^27.98%ID^E:1e-21^RecName: Full=Protein sel-1 homolog 2;^Eukaryota; Metazoa; Chordata; Craniata; Vert…	c11732_g1_i1|m.1700	1-1149[+]	SE1L2_HUMAN^SE1L2_HUMAN^Q:10-375,H:127-471^28.03%ID^E:3e-28^RecName: Full=Protein sel-1 homolog 2;^Eukaryota; Metazoa; Chordata; Craniata; Vertebrata; Euteleostomi; Mammalia; Eutheria; Euarchontoglires; Primates; Haplorrhini; Catarrhini; Hominidae; Homo`SE1L2_HUMAN^SE1L2_HUMAN^Q:82-379,H:127-439^29.81%ID^E:6e-22^RecName: Full=Protein sel-1 homolog 2;^Eukaryota; Metazoa; Chordata; Craniata; Verteb…	PF08238.7^Sel1^Sel1 repeat^2-25^E:0.00011`PF08238.7^Sel1^Sel1 repeat^28-61^E:0.002`PF08238.7^Sel1^Sel1 repeat^63-97^E:3.1e-09`PF08238.7^Sel1^Sel1 repeat^99-133^E:5.9e-06`PF08238.7^Sel1^Sel1 repeat^136-169^E:4.3e-09`PF08238.7^Sel1^Sel1 repeat^182-199^E:0.015`PF08238.7^Sel1^Sel1 repeat^208-236^E:0.0087`PF08238.7^Sel1^Sel1 repeat^239-273^E:1.8e-07`PF08238.7^Sel1^Sel1 repeat^276-310^E:2.3e-09`PF08238…
c11780_g1	c11780_g1_i1	PMEL_MOUSE^PMEL_MOUSE^Q:169-840,H:211-419^82.14%ID^E:8e-92^RecName: Full=Melanocyte protein PMEL;^Eukaryota; Metazoa; Chordata; Craniata; Vertebrata; Euteleostomi; Mammalia; Eutheria; Euarchontoglires; Glires; Rodentia; Sciurognathi; Muroidea; Muridae; Murinae; Mus; Mus	c11780_g1_i1|m.1706	145-849[+]	PMEL_MOUSE^PMEL_MOUSE^Q:9-232,H:211-419^82.14%ID^E:7e-98^RecName: Full=Melanocyte protein PMEL;^Eukaryota; Metazoa; Chordata; Craniata; Vertebrata; Euteleostomi; Mammalia; Eutheria; Euarchontoglires; Glires; Rodentia; Sciurognathi; Muroidea; Muridae; Murinae; Mus; Mus	PF00801.15^PKD^PKD domain^50-93^E:3e-09
c11780_g1	c11780_g1_i1	PMEL_MOUSE^PMEL_MOUSE^Q:169-840,H:211-419^82.14%ID^E:8e-92^RecName: Full=Melanocyte protein PMEL;^Eukaryota; Metazoa; Chordata; Craniata; Vertebrata; Euteleostomi; Mammalia; Eutheria; Euarchontoglires; Glires; Rodentia; Sciurognathi; Muroidea; Muridae; Murinae; Mus; Mus	c11780_g1_i1|m.1707	875-402[-]
c11809_g1	c11809_g1_i1	PCDG8_PANTR^PCDG8_PANTR^Q:726-1,H:307-548^85.54%ID^E:2e-141^RecName: Full=Protocadherin gamma-A8;^Eukaryota; Metazoa; Chordata; Craniata; Vertebrata; Euteleostomi; Mammalia; Eutheria; Euarchontoglires; Primates; Haplorrhini; Catarrhini; Hominidae; Pan`PCDG8_PANTR^PCDG8_PANTR^Q:726-28,H:90-326^31.69%ID^E:1e-21^RecName: Full=Protocadherin gamma-A8;^Eukaryota; Metazoa; Chordata; Craniata; Vertebrata…	c11809_g1_i1|m.1708	726-1[-]	PCDG8_PANTR^PCDG8_PANTR^Q:1-242,H:307-548^85.54%ID^E:1e-141^RecName: Full=Protocadherin gamma-A8;^Eukaryota; Metazoa; Chordata; Craniata; Vertebrata; Euteleostomi; Mammalia; Eutheria; Euarchontoglires; Primates; Haplorrhini; Catarrhini; Hominidae; Pan`PCDG8_PANTR^PCDG8_PANTR^Q:1-233,H:90-326^31.69%ID^E:9e-22^RecName: Full=Protocadherin gamma-A8;^Eukaryota; Metazoa; Chordata; Craniata; Vertebrata;…	PF00028.12^Cadherin^Cadherin domain^51-136^E:1.8e-10`PF00028.12^Cadherin^Cadherin domain^151-241^E:7.6e-15
c11969_g1	c11969_g1_i1	ENTK_PIG^ENTK_PIG^Q:200-340,H:609-655^82.98%ID^E:5e-18^RecName: Full=Enteropeptidase;^Eukaryota; Metazoa; Chordata; Craniata; Vertebrata; Euteleostomi; Mammalia; Eutheria; Laurasiatheria; Cetartiodactyla; Suina; Suidae; Sus
c11970_g1	c11970_g1_i1	PK1L2_MOUSE^PK1L2_MOUSE^Q:100-2,H:216-248^96.97%ID^E:3e-14^RecName: Full=Polycystic kidney disease protein 1-like 2;^Eukaryota; Metazoa; Chordata; Craniata; Vertebrata; Euteleostomi; Mammalia; Eutheria; Euarchontoglires; Glires; Rodentia; Sciurognathi; Muroidea; Muridae; Murinae; Mus; Mus
c12017_g1	c12017_g1_i1	AOC1_RAT^AOC1_RAT^Q:194-18,H:602-660^61.02%ID^E:7e-17^RecName: Full=Amiloride-sensitive amine oxidase [copper-containing];^Eukaryota; Metazoa; Chordata; Craniata; Vertebrata; Euteleostomi; Mammalia; Eutheria; Euarchontoglires; Glires; Rodentia; Sciurognathi; Muroidea; Muridae; Murinae; Rattus
c12039_g1	c12039_g1_i1	OLF15_MOUSE^OLF15_MOUSE^Q:186-1,H:1-62^80.65%ID^E:1e-27^RecName: Full=Olfactory receptor 15;^Eukaryota; Metazoa; Chordata; Craniata; Vertebrata; Euteleostomi; Mammalia; Eutheria; Euarchontoglires; Glires; Rodentia; Sciurognathi; Muroidea; Muridae; Murinae; Mus; Mus
c12052_g1	c12052_g1_i2	PAR4_MOUSE^PAR4_MOUSE^Q:643-2,H:38-251^90.19%ID^E:3e-103^RecName: Full=Proteinase-activated receptor 4;^Eukaryota; Metazoa; Chordata; Craniata; Vertebrata; Euteleostomi; Mammalia; Eutheria; Euarchontoglires; Glires; Rodentia; Sciurognathi; Muroidea; Muridae; Murinae; Mus; Mus	c12052_g1_i2|m.1739	373-2[-]	PAR4_MOUSE^PAR4_MOUSE^Q:1-124,H:128-251^95.97%ID^E:4e-66^RecName: Full=Proteinase-activated receptor 4;^Eukaryota; Metazoa; Chordata; Craniata; Vertebrata; Euteleostomi; Mammalia; Eutheria; Euarchontoglires; Glires; Rodentia; Sciurognathi; Muroidea; Muridae; Murinae; Mus; Mus	PF00001.16^7tm_1^7 transmembrane receptor (rhodopsin family)^1-117^E:3.9e-29
c12102_g1	c12102_g1_i1	ADSV_MOUSE^ADSV_MOUSE^Q:55-2199,H:1-715^95.66%ID^E:0^RecName: Full=Adseverin;^Eukaryota; Metazoa; Chordata; Craniata; Vertebrata; Euteleostomi; Mammalia; Eutheria; Euarchontoglires; Glires; Rodentia; Sciurognathi; Muroidea; Muridae; Murinae; Mus; Mus	c12102_g1_i1|m.1746	55-2202[+]	ADSV_MOUSE^ADSV_MOUSE^Q:1-715,H:1-715^95.66%ID^E:0^RecName: Full=Adseverin;^Eukaryota; Metazoa; Chordata; Craniata; Vertebrata; Euteleostomi; Mammalia; Eutheria; Euarchontoglires; Glires; Rodentia; Sciurognathi; Muroidea; Muridae; Murinae; Mus; Mus	PF00626.17^Gelsolin^Gelsolin repeat^28-107^E:5.2e-14`PF00626.17^Gelsolin^Gelsolin repeat^148-220^E:1.1e-18`PF00626.17^Gelsolin^Gelsolin repeat^268-340^E:7.2e-15`PF00626.17^Gelsolin^Gelsolin repeat^406-483^E:2.8e-16`PF00626.17^Gelsolin^Gelsolin repeat^526-590^E:1.5e-07`PF00626.17^Gelsolin^Gelsolin repeat^628-703^E:1.8e-14
c12105_g1	c12105_g1_i1	UBR7_MOUSE^UBR7_MOUSE^Q:3293-2019,H:1-425^88.94%ID^E:0^RecName: Full=Putative E3 ubiquitin-protein ligase UBR7;^Eukaryota; Metazoa; Chordata; Craniata; Vertebrata; Euteleostomi; Mammalia; Eutheria; Euarchontoglires; Glires; Rodentia; Sciurognathi; Muroidea; Muridae; Murinae; Mus; Mus	c12105_g1_i1|m.1748	3293-2016[-]	UBR7_MOUSE^UBR7_MOUSE^Q:1-425,H:1-425^88.94%ID^E:0^RecName: Full=Putative E3 ubiquitin-protein ligase UBR7;^Eukaryota; Metazoa; Chordata; Craniata; Vertebrata; Euteleostomi; Mammalia; Eutheria; Euarchontoglires; Glires; Rodentia; Sciurognathi; Muroidea; Muridae; Murinae; Mus; Mus	PF02207.15^zf-UBR^Putative zinc finger in N-recognin (UBR box)^45-113^E:2.8e-15
c12105_g1	c12105_g1_i1	UBR7_MOUSE^UBR7_MOUSE^Q:3293-2019,H:1-425^88.94%ID^E:0^RecName: Full=Putative E3 ubiquitin-protein ligase UBR7;^Eukaryota; Metazoa; Chordata; Craniata; Vertebrata; Euteleostomi; Mammalia; Eutheria; Euarchontoglires; Glires; Rodentia; Sciurognathi; Muroidea; Muridae; Murinae; Mus; Mus	c12105_g1_i1|m.1749	2565-2897[+]
c12105_g1	c12105_g1_i1	UBR7_MOUSE^UBR7_MOUSE^Q:3293-2019,H:1-425^88.94%ID^E:0^RecName: Full=Putative E3 ubiquitin-protein ligase UBR7;^Eukaryota; Metazoa; Chordata; Craniata; Vertebrata; Euteleostomi; Mammalia; Eutheria; Euarchontoglires; Glires; Rodentia; Sciurognathi; Muroidea; Muridae; Murinae; Mus; Mus	c12105_g1_i1|m.1750	3550-3849[+]	CN142_MOUSE^CN142_MOUSE^Q:1-99,H:1-98^86.87%ID^E:2e-39^RecName: Full=Uncharacterized protein C14orf142 homolog;^Eukaryota; Metazoa; Chordata; Craniata; Vertebrata; Euteleostomi; Mammalia; Eutheria; Euarchontoglires; Glires; Rodentia; Sciurognathi; Muroidea; Muridae; Murinae; Mus; Mus	PF15387.1^DUF4611^Domain of unknown function (DUF4611)^3-97^E:1.9e-39
c12124_g1	c12124_g1_i1	LORF2_HUMAN^LORF2_HUMAN^Q:250-2,H:1022-1113^35.11%ID^E:1e-05^RecName: Full=LINE-1 retrotransposable element ORF2 protein;^Eukaryota; Metazoa; Chordata; Craniata; Vertebrata; Euteleostomi; Mammalia; Eutheria; Euarchontoglires; Primates; Haplorrhini; Catarrhini; Hominidae; Homo
c12128_g1	c12128_g1_i1	PHP14_MOUSE^PHP14_MOUSE^Q:237-1,H:8-88^74.07%ID^E:2e-33^RecName: Full=14 kDa phosphohistidine phosphatase;^Eukaryota; Metazoa; Chordata; Craniata; Vertebrata; Euteleostomi; Mammalia; Eutheria; Euarchontoglires; Glires; Rodentia; Sciurognathi; Muroidea; Muridae; Murinae; Mus; Mus
c12227_g1	c12227_g1_i1	LORF2_MOUSE^LORF2_MOUSE^Q:647-189,H:1080-1234^28.98%ID^E:2e-08^RecName: Full=LINE-1 retrotransposable element ORF2 protein;^Eukaryota; Metazoa; Chordata; Craniata; Vertebrata; Euteleostomi; Mammalia; Eutheria; Euarchontoglires; Glires; Rodentia; Sciurognathi; Muroidea; Muridae; Murinae; Mus; Mus
c12227_g1	c12227_g1_i2	LORF2_MOUSE^LORF2_MOUSE^Q:647-189,H:1080-1234^28.98%ID^E:1e-08^RecName: Full=LINE-1 retrotransposable element ORF2 protein;^Eukaryota; Metazoa; Chordata; Craniata; Vertebrata; Euteleostomi; Mammalia; Eutheria; Euarchontoglires; Glires; Rodentia; Sciurognathi; Muroidea; Muridae; Murinae; Mus; Mus
c12287_g2	c12287_g2_i1	SCML2_HUMAN^SCML2_HUMAN^Q:728-600,H:608-650^55.81%ID^E:2e-14^RecName: Full=Sex comb on midleg-like protein 2;^Eukaryota; Metazoa; Chordata; Craniata; Vertebrata; Euteleostomi; Mammalia; Eutheria; Euarchontoglires; Primates; Haplorrhini; Catarrhini; Hominidae; Homo`SCML2_HUMAN^SCML2_HUMAN^Q:565-464,H:663-696^64.71%ID^E:2e-14^RecName: Full=Sex comb on midleg-like protein 2;^Eukaryota; Metazoa; Chor…
c12293_g1	c12293_g1_i2	GPBAR_RAT^GPBAR_RAT^Q:333-1046,H:1-237^86.97%ID^E:8e-96^RecName: Full=G-protein coupled bile acid receptor 1;^Eukaryota; Metazoa; Chordata; Craniata; Vertebrata; Euteleostomi; Mammalia; Eutheria; Euarchontoglires; Glires; Rodentia; Sciurognathi; Muroidea; Muridae; Murinae; Rattus	c12293_g1_i2|m.1779	330-1046[+]	GPBAR_RAT^GPBAR_RAT^Q:2-239,H:1-237^86.97%ID^E:8e-123^RecName: Full=G-protein coupled bile acid receptor 1;^Eukaryota; Metazoa; Chordata; Craniata; Vertebrata; Euteleostomi; Mammalia; Eutheria; Euarchontoglires; Glires; Rodentia; Sciurognathi; Muroidea; Muridae; Murinae; Rattus	PF00001.16^7tm_1^7 transmembrane receptor (rhodopsin family)^33-238^E:5.7e-12
c12293_g1	c12293_g1_i2	GPBAR_RAT^GPBAR_RAT^Q:333-1046,H:1-237^86.97%ID^E:8e-96^RecName: Full=G-protein coupled bile acid receptor 1;^Eukaryota; Metazoa; Chordata; Craniata; Vertebrata; Euteleostomi; Mammalia; Eutheria; Euarchontoglires; Glires; Rodentia; Sciurognathi; Muroidea; Muridae; Murinae; Rattus	c12293_g1_i2|m.1780	290-1003[+]
c12293_g1	c12293_g1_i2	GPBAR_RAT^GPBAR_RAT^Q:333-1046,H:1-237^86.97%ID^E:8e-96^RecName: Full=G-protein coupled bile acid receptor 1;^Eukaryota; Metazoa; Chordata; Craniata; Vertebrata; Euteleostomi; Mammalia; Eutheria; Euarchontoglires; Glires; Rodentia; Sciurognathi; Muroidea; Muridae; Murinae; Rattus	c12293_g1_i2|m.1781	541-71[-]
c12340_g1	c12340_g1_i1	LORF2_MOUSE^LORF2_MOUSE^Q:1-120,H:1206-1245^57.5%ID^E:2e-08^RecName: Full=LINE-1 retrotransposable element ORF2 protein;^Eukaryota; Metazoa; Chordata; Craniata; Vertebrata; Euteleostomi; Mammalia; Eutheria; Euarchontoglires; Glires; Rodentia; Sciurognathi; Muroidea; Muridae; Murinae; Mus; Mus`LORF2_MOUSE^LORF2_MOUSE^Q:111-227,H:1243-1281^38.46%ID^E:2e-08^RecName: Full=LINE-1 retrotransposable ele…
c12395_g1	c12395_g1_i1	PLXA4_MOUSE^PLXA4_MOUSE^Q:2909-1539,H:1-457^97.59%ID^E:0^RecName: Full=Plexin-A4;^Eukaryota; Metazoa; Chordata; Craniata; Vertebrata; Euteleostomi; Mammalia; Eutheria; Euarchontoglires; Glires; Rodentia; Sciurognathi; Muroidea; Muridae; Murinae; Mus; Mus	c12395_g1_i1|m.1799	2909-1449[-]	PLXA4_MOUSE^PLXA4_MOUSE^Q:1-457,H:1-457^97.59%ID^E:0^RecName: Full=Plexin-A4;^Eukaryota; Metazoa; Chordata; Craniata; Vertebrata; Euteleostomi; Mammalia; Eutheria; Euarchontoglires; Glires; Rodentia; Sciurognathi; Muroidea; Muridae; Murinae; Mus; Mus	PF01403.14^Sema^Sema domain^50-457^E:1.7e-53
c12395_g1	c12395_g1_i2	PLXA4_MOUSE^PLXA4_MOUSE^Q:1588-2,H:1-529^97.54%ID^E:0^RecName: Full=Plexin-A4;^Eukaryota; Metazoa; Chordata; Craniata; Vertebrata; Euteleostomi; Mammalia; Eutheria; Euarchontoglires; Glires; Rodentia; Sciurognathi; Muroidea; Muridae; Murinae; Mus; Mus	c12395_g1_i2|m.1800	1588-2[-]	PLXA4_MOUSE^PLXA4_MOUSE^Q:1-529,H:1-529^97.54%ID^E:0^RecName: Full=Plexin-A4;^Eukaryota; Metazoa; Chordata; Craniata; Vertebrata; Euteleostomi; Mammalia; Eutheria; Euarchontoglires; Glires; Rodentia; Sciurognathi; Muroidea; Muridae; Murinae; Mus; Mus	PF01403.14^Sema^Sema domain^50-488^E:1.6e-56`PF01437.20^PSI^Plexin repeat^508-529^E:1.7e-05
c12485_g1	c12485_g1_i2	LORF2_MOUSE^LORF2_MOUSE^Q:96-1,H:488-519^65.62%ID^E:8e-06^RecName: Full=LINE-1 retrotransposable element ORF2 protein;^Eukaryota; Metazoa; Chordata; Craniata; Vertebrata; Euteleostomi; Mammalia; Eutheria; Euarchontoglires; Glires; Rodentia; Sciurognathi; Muroidea; Muridae; Murinae; Mus; Mus
c12498_g2	c12498_g2_i1	LORF2_MOUSE^LORF2_MOUSE^Q:135-22,H:867-904^52.63%ID^E:5e-06^RecName: Full=LINE-1 retrotransposable element ORF2 protein;^Eukaryota; Metazoa; Chordata; Craniata; Vertebrata; Euteleostomi; Mammalia; Eutheria; Euarchontoglires; Glires; Rodentia; Sciurognathi; Muroidea; Muridae; Murinae; Mus; Mus
c12524_g1	c12524_g1_i1	POL_KORV^POL_KORV^Q:8-223,H:634-705^48.61%ID^E:4e-14^RecName: Full=Pro-Pol polyprotein;^Viruses; Retro-transcribing viruses; Retroviridae; Orthoretrovirinae; Gammaretrovirus; unclassified Gammaretrovirus
c12549_g1	c12549_g1_i1	FOXQ1_MOUSE^FOXQ1_MOUSE^Q:702-941,H:1-80^92.5%ID^E:1e-10^RecName: Full=Forkhead box protein Q1;^Eukaryota; Metazoa; Chordata; Craniata; Vertebrata; Euteleostomi; Mammalia; Eutheria; Euarchontoglires; Glires; Rodentia; Sciurognathi; Muroidea; Muridae; Murinae; Mus; Mus	c12549_g1_i1|m.1824	942-514[-]
c12549_g2	c12549_g2_i1	FOXQ1_MOUSE^FOXQ1_MOUSE^Q:1-609,H:74-277^90.2%ID^E:1e-89^RecName: Full=Forkhead box protein Q1;^Eukaryota; Metazoa; Chordata; Craniata; Vertebrata; Euteleostomi; Mammalia; Eutheria; Euarchontoglires; Glires; Rodentia; Sciurognathi; Muroidea; Muridae; Murinae; Mus; Mus	c12549_g2_i1|m.1825	1-609[+]	FOXQ1_MOUSE^FOXQ1_MOUSE^Q:1-203,H:74-277^90.2%ID^E:1e-102^RecName: Full=Forkhead box protein Q1;^Eukaryota; Metazoa; Chordata; Craniata; Vertebrata; Euteleostomi; Mammalia; Eutheria; Euarchontoglires; Glires; Rodentia; Sciurognathi; Muroidea; Muridae; Murinae; Mus; Mus	PF00250.13^Fork_head^Fork head domain^41-137^E:3.5e-33
c12549_g2	c12549_g2_i1	FOXQ1_MOUSE^FOXQ1_MOUSE^Q:1-609,H:74-277^90.2%ID^E:1e-89^RecName: Full=Forkhead box protein Q1;^Eukaryota; Metazoa; Chordata; Craniata; Vertebrata; Euteleostomi; Mammalia; Eutheria; Euarchontoglires; Glires; Rodentia; Sciurognathi; Muroidea; Muridae; Murinae; Mus; Mus	c12549_g2_i1|m.1826	287-607[+]
c12653_g1	c12653_g1_i1	RAD21_MOUSE^RAD21_MOUSE^Q:871-632,H:441-520^93.75%ID^E:1e-16^RecName: Full=Double-strand-break repair protein rad21 homolog;^Eukaryota; Metazoa; Chordata; Craniata; Vertebrata; Euteleostomi; Mammalia; Eutheria; Euarchontoglires; Glires; Rodentia; Sciurognathi; Muroidea; Muridae; Murinae; Mus; Mus	c12653_g1_i1|m.1839	913-380[-]	RAD21_HUMAN^RAD21_HUMAN^Q:15-94,H:437-516^92.5%ID^E:8e-31^RecName: Full=Double-strand-break repair protein rad21 homolog;^Eukaryota; Metazoa; Chordata; Craniata; Vertebrata; Euteleostomi; Mammalia; Eutheria; Euarchontoglires; Primates; Haplorrhini; Catarrhini; Hominidae; Homo
c12653_g1	c12653_g1_i2	RAD21_MOUSE^RAD21_MOUSE^Q:597-358,H:441-520^93.75%ID^E:1e-16^RecName: Full=Double-strand-break repair protein rad21 homolog;^Eukaryota; Metazoa; Chordata; Craniata; Vertebrata; Euteleostomi; Mammalia; Eutheria; Euarchontoglires; Glires; Rodentia; Sciurognathi; Muroidea; Muridae; Murinae; Mus; Mus	c12653_g1_i2|m.1840	639-178[-]	RAD21_HUMAN^RAD21_HUMAN^Q:15-94,H:437-516^92.5%ID^E:3e-31^RecName: Full=Double-strand-break repair protein rad21 homolog;^Eukaryota; Metazoa; Chordata; Craniata; Vertebrata; Euteleostomi; Mammalia; Eutheria; Euarchontoglires; Primates; Haplorrhini; Catarrhini; Hominidae; Homo
c12656_g1	c12656_g1_i1	LORF2_HUMAN^LORF2_HUMAN^Q:1004-1222,H:1100-1174^40%ID^E:9e-07^RecName: Full=LINE-1 retrotransposable element ORF2 protein;^Eukaryota; Metazoa; Chordata; Craniata; Vertebrata; Euteleostomi; Mammalia; Eutheria; Euarchontoglires; Primates; Haplorrhini; Catarrhini; Hominidae; Homo`LORF2_HUMAN^LORF2_HUMAN^Q:1219-1305,H:1184-1211^37.93%ID^E:9e-07^RecName: Full=LINE-1 retrotransposable element ORF2 prot…	c12656_g1_i1|m.1842	662-961[+]
c12656_g1	c12656_g1_i2	LORF2_HUMAN^LORF2_HUMAN^Q:278-496,H:1100-1174^40%ID^E:5e-07^RecName: Full=LINE-1 retrotransposable element ORF2 protein;^Eukaryota; Metazoa; Chordata; Craniata; Vertebrata; Euteleostomi; Mammalia; Eutheria; Euarchontoglires; Primates; Haplorrhini; Catarrhini; Hominidae; Homo`LORF2_HUMAN^LORF2_HUMAN^Q:493-579,H:1184-1211^37.93%ID^E:5e-07^RecName: Full=LINE-1 retrotransposable element ORF2 protein;…
c12665_g1	c12665_g1_i1	LORF2_MOUSE^LORF2_MOUSE^Q:164-616,H:589-759^32.16%ID^E:1e-07^RecName: Full=LINE-1 retrotransposable element ORF2 protein;^Eukaryota; Metazoa; Chordata; Craniata; Vertebrata; Euteleostomi; Mammalia; Eutheria; Euarchontoglires; Glires; Rodentia; Sciurognathi; Muroidea; Muridae; Murinae; Mus; Mus
c12681_g1	c12681_g1_i1	NNTM_MOUSE^NNTM_MOUSE^Q:5740-2483,H:1-1086^97.15%ID^E:0^RecName: Full=NAD(P) transhydrogenase, mitochondrial;^Eukaryota; Metazoa; Chordata; Craniata; Vertebrata; Euteleostomi; Mammalia; Eutheria; Euarchontoglires; Glires; Rodentia; Sciurognathi; Muroidea; Muridae; Murinae; Mus; Mus	c12681_g1_i1|m.1846	5935-2480[-]	NNTM_MOUSE^NNTM_MOUSE^Q:66-1151,H:1-1086^97.15%ID^E:0^RecName: Full=NAD(P) transhydrogenase, mitochondrial;^Eukaryota; Metazoa; Chordata; Craniata; Vertebrata; Euteleostomi; Mammalia; Eutheria; Euarchontoglires; Glires; Rodentia; Sciurognathi; Muroidea; Muridae; Murinae; Mus; Mus	PF05222.10^AlaDh_PNT_N^Alanine dehydrogenase/PNT, N-terminal domain^125-263^E:4.1e-44`PF01262.16^AlaDh_PNT_C^Alanine dehydrogenase/PNT, C-terminal domain^273-437^E:1e-51`PF12769.2^DUF3814^Domain of unknown function (DUF3814)^565-652^E:7.5e-33`PF02233.11^PNTB^NAD(P) transhydrogenase beta subunit^684-1145^E:5.1e-211
c12681_g1	c12681_g1_i2	NNTM_MOUSE^NNTM_MOUSE^Q:5740-2483,H:1-1086^97.15%ID^E:0^RecName: Full=NAD(P) transhydrogenase, mitochondrial;^Eukaryota; Metazoa; Chordata; Craniata; Vertebrata; Euteleostomi; Mammalia; Eutheria; Euarchontoglires; Glires; Rodentia; Sciurognathi; Muroidea; Muridae; Murinae; Mus; Mus	c12681_g1_i2|m.1847	5740-2480[-]	NNTM_MOUSE^NNTM_MOUSE^Q:1-1086,H:1-1086^97.15%ID^E:0^RecName: Full=NAD(P) transhydrogenase, mitochondrial;^Eukaryota; Metazoa; Chordata; Craniata; Vertebrata; Euteleostomi; Mammalia; Eutheria; Euarchontoglires; Glires; Rodentia; Sciurognathi; Muroidea; Muridae; Murinae; Mus; Mus	PF05222.10^AlaDh_PNT_N^Alanine dehydrogenase/PNT, N-terminal domain^60-198^E:3.8e-44`PF01262.16^AlaDh_PNT_C^Alanine dehydrogenase/PNT, C-terminal domain^208-372^E:9.4e-52`PF12769.2^DUF3814^Domain of unknown function (DUF3814)^500-587^E:6.9e-33`PF02233.11^PNTB^NAD(P) transhydrogenase beta subunit^619-1080^E:4.5e-211
c12707_g1	c12707_g1_i2	LORF2_MOUSE^LORF2_MOUSE^Q:126-1,H:10-51^57.14%ID^E:2e-09^RecName: Full=LINE-1 retrotransposable element ORF2 protein;^Eukaryota; Metazoa; Chordata; Craniata; Vertebrata; Euteleostomi; Mammalia; Eutheria; Euarchontoglires; Glires; Rodentia; Sciurognathi; Muroidea; Muridae; Murinae; Mus; Mus
c12714_g1	c12714_g1_i1	LORF2_MOUSE^LORF2_MOUSE^Q:985-1296,H:1136-1239^30.77%ID^E:6e-07^RecName: Full=LINE-1 retrotransposable element ORF2 protein;^Eukaryota; Metazoa; Chordata; Craniata; Vertebrata; Euteleostomi; Mammalia; Eutheria; Euarchontoglires; Glires; Rodentia; Sciurognathi; Muroidea; Muridae; Murinae; Mus; Mus	c12714_g1_i1|m.1853	1039-1362[+]
c12753_g1	c12753_g1_i1	PPHLN_MOUSE^PPHLN_MOUSE^Q:523-404,H:335-374^72.5%ID^E:7e-11^RecName: Full=Periphilin-1;^Eukaryota; Metazoa; Chordata; Craniata; Vertebrata; Euteleostomi; Mammalia; Eutheria; Euarchontoglires; Glires; Rodentia; Sciurognathi; Muroidea; Muridae; Murinae; Mus; Mus
c12858_g1	c12858_g1_i1	CXXC4_RAT^CXXC4_RAT^Q:635-105,H:8-184^100%ID^E:2e-98^RecName: Full=CXXC-type zinc finger protein 4;^Eukaryota; Metazoa; Chordata; Craniata; Vertebrata; Euteleostomi; Mammalia; Eutheria; Euarchontoglires; Glires; Rodentia; Sciurognathi; Muroidea; Muridae; Murinae; Rattus	c12858_g1_i1|m.1871	635-3[-]	CXXC4_RAT^CXXC4_RAT^Q:1-177,H:8-184^100%ID^E:5e-124^RecName: Full=CXXC-type zinc finger protein 4;^Eukaryota; Metazoa; Chordata; Craniata; Vertebrata; Euteleostomi; Mammalia; Eutheria; Euarchontoglires; Glires; Rodentia; Sciurognathi; Muroidea; Muridae; Murinae; Rattus	PF02008.15^zf-CXXC^CXXC zinc finger domain^126-165^E:7.4e-08
c12858_g1	c12858_g1_i1	CXXC4_RAT^CXXC4_RAT^Q:635-105,H:8-184^100%ID^E:2e-98^RecName: Full=CXXC-type zinc finger protein 4;^Eukaryota; Metazoa; Chordata; Craniata; Vertebrata; Euteleostomi; Mammalia; Eutheria; Euarchontoglires; Glires; Rodentia; Sciurognathi; Muroidea; Muridae; Murinae; Rattus	c12858_g1_i1|m.1872	1-315[+]
c12858_g1	c12858_g1_i2	CXXC4_RAT^CXXC4_RAT^Q:861-289,H:8-198^100%ID^E:4e-109^RecName: Full=CXXC-type zinc finger protein 4;^Eukaryota; Metazoa; Chordata; Craniata; Vertebrata; Euteleostomi; Mammalia; Eutheria; Euarchontoglires; Glires; Rodentia; Sciurognathi; Muroidea; Muridae; Murinae; Rattus	c12858_g1_i2|m.1873	861-286[-]	CXXC4_RAT^CXXC4_RAT^Q:1-191,H:8-198^100%ID^E:2e-136^RecName: Full=CXXC-type zinc finger protein 4;^Eukaryota; Metazoa; Chordata; Craniata; Vertebrata; Euteleostomi; Mammalia; Eutheria; Euarchontoglires; Glires; Rodentia; Sciurognathi; Muroidea; Muridae; Murinae; Rattus	PF02008.15^zf-CXXC^CXXC zinc finger domain^126-165^E:6.3e-08
c12890_g1	c12890_g1_i1	K1C20_MOUSE^K1C20_MOUSE^Q:52-1203,H:2-385^79.43%ID^E:0^RecName: Full=Keratin, type I cytoskeletal 20;^Eukaryota; Metazoa; Chordata; Craniata; Vertebrata; Euteleostomi; Mammalia; Eutheria; Euarchontoglires; Glires; Rodentia; Sciurognathi; Muroidea; Muridae; Murinae; Mus; Mus	c12890_g1_i1|m.1877	1-1242[+]	K1C20_MOUSE^K1C20_MOUSE^Q:18-401,H:2-385^79.43%ID^E:0^RecName: Full=Keratin, type I cytoskeletal 20;^Eukaryota; Metazoa; Chordata; Craniata; Vertebrata; Euteleostomi; Mammalia; Eutheria; Euarchontoglires; Glires; Rodentia; Sciurognathi; Muroidea; Muridae; Murinae; Mus; Mus	PF00038.16^Filament^Intermediate filament protein^92-402^E:2.7e-95
c12890_g1	c12890_g1_i2	K1C20_MOUSE^K1C20_MOUSE^Q:52-1350,H:2-430^74.36%ID^E:0^RecName: Full=Keratin, type I cytoskeletal 20;^Eukaryota; Metazoa; Chordata; Craniata; Vertebrata; Euteleostomi; Mammalia; Eutheria; Euarchontoglires; Glires; Rodentia; Sciurognathi; Muroidea; Muridae; Murinae; Mus; Mus	c12890_g1_i2|m.1878	1-1344[+]	K1C20_MOUSE^K1C20_MOUSE^Q:18-447,H:2-427^74.65%ID^E:0^RecName: Full=Keratin, type I cytoskeletal 20;^Eukaryota; Metazoa; Chordata; Craniata; Vertebrata; Euteleostomi; Mammalia; Eutheria; Euarchontoglires; Glires; Rodentia; Sciurognathi; Muroidea; Muridae; Murinae; Mus; Mus	PF00038.16^Filament^Intermediate filament protein^92-402^E:4.3e-95
c12890_g1	c12890_g1_i2	K1C20_MOUSE^K1C20_MOUSE^Q:52-1350,H:2-430^74.36%ID^E:0^RecName: Full=Keratin, type I cytoskeletal 20;^Eukaryota; Metazoa; Chordata; Craniata; Vertebrata; Euteleostomi; Mammalia; Eutheria; Euarchontoglires; Glires; Rodentia; Sciurognathi; Muroidea; Muridae; Murinae; Mus; Mus	c12890_g1_i2|m.1879	1202-1543[+]
c12960_g1	c12960_g1_i1	GHRL_CANFA^GHRL_CANFA^Q:366-259,H:1-36^77.78%ID^E:2e-10^RecName: Full=Appetite-regulating hormone;^Eukaryota; Metazoa; Chordata; Craniata; Vertebrata; Euteleostomi; Mammalia; Eutheria; Laurasiatheria; Carnivora; Caniformia; Canidae; Canis
c13018_g1	c13018_g1_i1	POL_MLVFP^POL_MLVFP^Q:272-141,H:723-766^63.64%ID^E:2e-09^RecName: Full=Pol polyprotein;^Viruses; Retro-transcribing viruses; Retroviridae; Orthoretrovirinae; Gammaretrovirus; Murine leukemia virus
c13111_g1	c13111_g1_i1	FXRD2_MOUSE^FXRD2_MOUSE^Q:908-33,H:163-451^90.07%ID^E:0^RecName: Full=FAD-dependent oxidoreductase domain-containing protein 2;^Eukaryota; Metazoa; Chordata; Craniata; Vertebrata; Euteleostomi; Mammalia; Eutheria; Euarchontoglires; Glires; Rodentia; Sciurognathi; Muroidea; Muridae; Murinae; Mus; Mus	c13111_g1_i1|m.1918	701-30[-]	FXRD2_MOUSE^FXRD2_MOUSE^Q:1-223,H:232-451^90.13%ID^E:5e-140^RecName: Full=FAD-dependent oxidoreductase domain-containing protein 2;^Eukaryota; Metazoa; Chordata; Craniata; Vertebrata; Euteleostomi; Mammalia; Eutheria; Euarchontoglires; Glires; Rodentia; Sciurognathi; Muroidea; Muridae; Murinae; Mus; Mus
c13111_g1	c13111_g1_i2	FXRD2_MOUSE^FXRD2_MOUSE^Q:1394-33,H:1-451^91.63%ID^E:0^RecName: Full=FAD-dependent oxidoreductase domain-containing protein 2;^Eukaryota; Metazoa; Chordata; Craniata; Vertebrata; Euteleostomi; Mammalia; Eutheria; Euarchontoglires; Glires; Rodentia; Sciurognathi; Muroidea; Muridae; Murinae; Mus; Mus	c13111_g1_i2|m.1919	1418-30[-]	FXRD2_MOUSE^FXRD2_MOUSE^Q:9-462,H:1-451^91.63%ID^E:0^RecName: Full=FAD-dependent oxidoreductase domain-containing protein 2;^Eukaryota; Metazoa; Chordata; Craniata; Vertebrata; Euteleostomi; Mammalia; Eutheria; Euarchontoglires; Glires; Rodentia; Sciurognathi; Muroidea; Muridae; Murinae; Mus; Mus	PF07992.9^Pyr_redox_2^Pyridine nucleotide-disulphide oxidoreductase^31-201^E:2.1e-08`PF13738.1^Pyr_redox_3^Pyridine nucleotide-disulphide oxidoreductase^33-248^E:2e-36`PF13450.1^NAD_binding_8^NAD(P)-binding Rossmann-like domain^34-73^E:5.3e-06`PF13434.1^K_oxygenase^L-lysine 6-monooxygenase (NADPH-requiring)^118-241^E:0.00013
c13111_g1	c13111_g1_i2	FXRD2_MOUSE^FXRD2_MOUSE^Q:1394-33,H:1-451^91.63%ID^E:0^RecName: Full=FAD-dependent oxidoreductase domain-containing protein 2;^Eukaryota; Metazoa; Chordata; Craniata; Vertebrata; Euteleostomi; Mammalia; Eutheria; Euarchontoglires; Glires; Rodentia; Sciurognathi; Muroidea; Muridae; Murinae; Mus; Mus	c13111_g1_i2|m.1920	1417-974[-]
c13111_g1	c13111_g1_i2	FXRD2_MOUSE^FXRD2_MOUSE^Q:1394-33,H:1-451^91.63%ID^E:0^RecName: Full=FAD-dependent oxidoreductase domain-containing protein 2;^Eukaryota; Metazoa; Chordata; Craniata; Vertebrata; Euteleostomi; Mammalia; Eutheria; Euarchontoglires; Glires; Rodentia; Sciurognathi; Muroidea; Muridae; Murinae; Mus; Mus	c13111_g1_i2|m.1921	939-1367[+]
c13111_g1	c13111_g1_i2	FXRD2_MOUSE^FXRD2_MOUSE^Q:1394-33,H:1-451^91.63%ID^E:0^RecName: Full=FAD-dependent oxidoreductase domain-containing protein 2;^Eukaryota; Metazoa; Chordata; Craniata; Vertebrata; Euteleostomi; Mammalia; Eutheria; Euarchontoglires; Glires; Rodentia; Sciurognathi; Muroidea; Muridae; Murinae; Mus; Mus	c13111_g1_i2|m.1922	1416-1030[-]
c13175_g1	c13175_g1_i1	NEDD4_MOUSE^NEDD4_MOUSE^Q:363-497,H:26-70^46.67%ID^E:1e-05^RecName: Full=E3 ubiquitin-protein ligase NEDD4;^Eukaryota; Metazoa; Chordata; Craniata; Vertebrata; Euteleostomi; Mammalia; Eutheria; Euarchontoglires; Glires; Rodentia; Sciurognathi; Muroidea; Muridae; Murinae; Mus; Mus
c13175_g1	c13175_g1_i2	NEDD4_MOUSE^NEDD4_MOUSE^Q:200-334,H:26-70^46.67%ID^E:7e-06^RecName: Full=E3 ubiquitin-protein ligase NEDD4;^Eukaryota; Metazoa; Chordata; Craniata; Vertebrata; Euteleostomi; Mammalia; Eutheria; Euarchontoglires; Glires; Rodentia; Sciurognathi; Muroidea; Muridae; Murinae; Mus; Mus
c13189_g1	c13189_g1_i2	SHRM4_MOUSE^SHRM4_MOUSE^Q:161-30,H:1-44^90.91%ID^E:7e-21^RecName: Full=Protein Shroom4;^Eukaryota; Metazoa; Chordata; Craniata; Vertebrata; Euteleostomi; Mammalia; Eutheria; Euarchontoglires; Glires; Rodentia; Sciurognathi; Muroidea; Muridae; Murinae; Mus; Mus
c13274_g1	c13274_g1_i1	LORF2_MOUSE^LORF2_MOUSE^Q:29-175,H:610-663^55.56%ID^E:8e-07^RecName: Full=LINE-1 retrotransposable element ORF2 protein;^Eukaryota; Metazoa; Chordata; Craniata; Vertebrata; Euteleostomi; Mammalia; Eutheria; Euarchontoglires; Glires; Rodentia; Sciurognathi; Muroidea; Muridae; Murinae; Mus; Mus`LORF2_MOUSE^LORF2_MOUSE^Q:175-210,H:664-675^91.67%ID^E:8e-07^RecName: Full=LINE-1 retrotransposable eleme…
c13310_g1	c13310_g1_i1	ROA3_RAT^ROA3_RAT^Q:344-760,H:26-166^48.94%ID^E:2e-33^RecName: Full=Heterogeneous nuclear ribonucleoprotein A3;^Eukaryota; Metazoa; Chordata; Craniata; Vertebrata; Euteleostomi; Mammalia; Eutheria; Euarchontoglires; Glires; Rodentia; Sciurognathi; Muroidea; Muridae; Murinae; Rattus`ROA3_RAT^ROA3_RAT^Q:807-887,H:183-209^66.67%ID^E:2e-33^RecName: Full=Heterogeneous nuclear ribonucleoprotein A3;^Euk…	c13310_g1_i1|m.1945	137-586[+]	ROA3_HUMAN^ROA3_HUMAN^Q:70-146,H:26-103^64.1%ID^E:4e-25^RecName: Full=Heterogeneous nuclear ribonucleoprotein A3;^Eukaryota; Metazoa; Chordata; Craniata; Vertebrata; Euteleostomi; Mammalia; Eutheria; Euarchontoglires; Primates; Haplorrhini; Catarrhini; Hominidae; Homo	PF14259.1^RRM_6^RNA recognition motif (a.k.a. RRM, RBD, or RNP domain)^81-136^E:2.3e-05`PF00076.17^RRM_1^RNA recognition motif. (a.k.a. RRM, RBD, or RNP domain)^81-136^E:0.00012
c13404_g1	c13404_g1_i1	NGB_RAT^NGB_RAT^Q:178-381,H:1-68^97.06%ID^E:7e-40^RecName: Full=Neuroglobin;^Eukaryota; Metazoa; Chordata; Craniata; Vertebrata; Euteleostomi; Mammalia; Eutheria; Euarchontoglires; Glires; Rodentia; Sciurognathi; Muroidea; Muridae; Murinae; Rattus	c13404_g1_i1|m.1958	492-1[-]
c13404_g1	c13404_g1_i1	NGB_RAT^NGB_RAT^Q:178-381,H:1-68^97.06%ID^E:7e-40^RecName: Full=Neuroglobin;^Eukaryota; Metazoa; Chordata; Craniata; Vertebrata; Euteleostomi; Mammalia; Eutheria; Euarchontoglires; Glires; Rodentia; Sciurognathi; Muroidea; Muridae; Murinae; Rattus	c13404_g1_i1|m.1959	3-335[+]
c13404_g1	c13404_g1_i1	NGB_RAT^NGB_RAT^Q:178-381,H:1-68^97.06%ID^E:7e-40^RecName: Full=Neuroglobin;^Eukaryota; Metazoa; Chordata; Craniata; Vertebrata; Euteleostomi; Mammalia; Eutheria; Euarchontoglires; Glires; Rodentia; Sciurognathi; Muroidea; Muridae; Murinae; Rattus	c13404_g1_i1|m.1960	371-51[-]
c13404_g1	c13404_g1_i2	NGB_RAT^NGB_RAT^Q:178-630,H:1-151^94.7%ID^E:3e-96^RecName: Full=Neuroglobin;^Eukaryota; Metazoa; Chordata; Craniata; Vertebrata; Euteleostomi; Mammalia; Eutheria; Euarchontoglires; Glires; Rodentia; Sciurognathi; Muroidea; Muridae; Murinae; Rattus	c13404_g1_i2|m.1961	864-385[-]
c13404_g1	c13404_g1_i2	NGB_RAT^NGB_RAT^Q:178-630,H:1-151^94.7%ID^E:3e-96^RecName: Full=Neuroglobin;^Eukaryota; Metazoa; Chordata; Craniata; Vertebrata; Euteleostomi; Mammalia; Eutheria; Euarchontoglires; Glires; Rodentia; Sciurognathi; Muroidea; Muridae; Murinae; Rattus	c13404_g1_i2|m.1962	524-51[-]
c13404_g1	c13404_g1_i2	NGB_RAT^NGB_RAT^Q:178-630,H:1-151^94.7%ID^E:3e-96^RecName: Full=Neuroglobin;^Eukaryota; Metazoa; Chordata; Craniata; Vertebrata; Euteleostomi; Mammalia; Eutheria; Euarchontoglires; Glires; Rodentia; Sciurognathi; Muroidea; Muridae; Murinae; Rattus	c13404_g1_i2|m.1963	178-633[+]	NGB_RAT^NGB_RAT^Q:1-151,H:1-151^94.7%ID^E:1e-101^RecName: Full=Neuroglobin;^Eukaryota; Metazoa; Chordata; Craniata; Vertebrata; Euteleostomi; Mammalia; Eutheria; Euarchontoglires; Glires; Rodentia; Sciurognathi; Muroidea; Muridae; Murinae; Rattus	PF00042.17^Globin^Globin^7-113^E:2.1e-14
c13404_g1	c13404_g1_i2	NGB_RAT^NGB_RAT^Q:178-630,H:1-151^94.7%ID^E:3e-96^RecName: Full=Neuroglobin;^Eukaryota; Metazoa; Chordata; Craniata; Vertebrata; Euteleostomi; Mammalia; Eutheria; Euarchontoglires; Glires; Rodentia; Sciurognathi; Muroidea; Muridae; Murinae; Rattus	c13404_g1_i2|m.1964	3-335[+]
c13404_g1	c13404_g1_i2	NGB_RAT^NGB_RAT^Q:178-630,H:1-151^94.7%ID^E:3e-96^RecName: Full=Neuroglobin;^Eukaryota; Metazoa; Chordata; Craniata; Vertebrata; Euteleostomi; Mammalia; Eutheria; Euarchontoglires; Glires; Rodentia; Sciurognathi; Muroidea; Muridae; Murinae; Rattus	c13404_g1_i2|m.1965	1082-1381[+]
c13519_g1	c13519_g1_i1	LORF2_MOUSE^LORF2_MOUSE^Q:391-242,H:1209-1257^58%ID^E:9e-07^RecName: Full=LINE-1 retrotransposable element ORF2 protein;^Eukaryota; Metazoa; Chordata; Craniata; Vertebrata; Euteleostomi; Mammalia; Eutheria; Euarchontoglires; Glires; Rodentia; Sciurognathi; Muroidea; Muridae; Murinae; Mus; Mus
c13519_g1	c13519_g1_i2	LORF2_MOUSE^LORF2_MOUSE^Q:563-414,H:1209-1257^58%ID^E:1e-06^RecName: Full=LINE-1 retrotransposable element ORF2 protein;^Eukaryota; Metazoa; Chordata; Craniata; Vertebrata; Euteleostomi; Mammalia; Eutheria; Euarchontoglires; Glires; Rodentia; Sciurognathi; Muroidea; Muridae; Murinae; Mus; Mus`LORF2_MOUSE^LORF2_MOUSE^Q:408-340,H:1259-1281^43.48%ID^E:1e-06^RecName: Full=LINE-1 retrotransposable ele…
c13524_g1	c13524_g1_i1	CNGA1_RAT^CNGA1_RAT^Q:233-123,H:631-667^100%ID^E:2e-15^RecName: Full=cGMP-gated cation channel alpha-1;^Eukaryota; Metazoa; Chordata; Craniata; Vertebrata; Euteleostomi; Mammalia; Eutheria; Euarchontoglires; Glires; Rodentia; Sciurognathi; Muroidea; Muridae; Murinae; Rattus
c13524_g1	c13524_g1_i2	CNGA1_RAT^CNGA1_RAT^Q:254-144,H:631-667^100%ID^E:2e-15^RecName: Full=cGMP-gated cation channel alpha-1;^Eukaryota; Metazoa; Chordata; Craniata; Vertebrata; Euteleostomi; Mammalia; Eutheria; Euarchontoglires; Glires; Rodentia; Sciurognathi; Muroidea; Muridae; Murinae; Rattus
c13628_g1	c13628_g1_i1	LORF2_MOUSE^LORF2_MOUSE^Q:269-3,H:619-704^49.44%ID^E:4e-10^RecName: Full=LINE-1 retrotransposable element ORF2 protein;^Eukaryota; Metazoa; Chordata; Craniata; Vertebrata; Euteleostomi; Mammalia; Eutheria; Euarchontoglires; Glires; Rodentia; Sciurognathi; Muroidea; Muridae; Murinae; Mus; Mus
c13661_g1	c13661_g1_i1	IF5_HUMAN^IF5_HUMAN^Q:3509-2262,H:1-417^95.44%ID^E:0^RecName: Full=Eukaryotic translation initiation factor 5;^Eukaryota; Metazoa; Chordata; Craniata; Vertebrata; Euteleostomi; Mammalia; Eutheria; Euarchontoglires; Primates; Haplorrhini; Catarrhini; Hominidae; Homo	c13661_g1_i1|m.2009	3509-2217[-]	IF5_MOUSE^IF5_MOUSE^Q:1-430,H:1-429^97.44%ID^E:0^RecName: Full=Eukaryotic translation initiation factor 5;^Eukaryota; Metazoa; Chordata; Craniata; Vertebrata; Euteleostomi; Mammalia; Eutheria; Euarchontoglires; Glires; Rodentia; Sciurognathi; Muroidea; Muridae; Murinae; Mus; Mus	PF01873.12^eIF-5_eIF-2B^Domain found in IF2B/IF5^3-128^E:2.8e-46`PF02020.13^W2^eIF4-gamma/eIF5/eIF2-epsilon^307-390^E:1.6e-24
c13661_g1	c13661_g1_i1	IF5_HUMAN^IF5_HUMAN^Q:3509-2262,H:1-417^95.44%ID^E:0^RecName: Full=Eukaryotic translation initiation factor 5;^Eukaryota; Metazoa; Chordata; Craniata; Vertebrata; Euteleostomi; Mammalia; Eutheria; Euarchontoglires; Primates; Haplorrhini; Catarrhini; Hominidae; Homo	c13661_g1_i1|m.2010	3105-3482[+]
c13661_g1	c13661_g1_i1	IF5_HUMAN^IF5_HUMAN^Q:3509-2262,H:1-417^95.44%ID^E:0^RecName: Full=Eukaryotic translation initiation factor 5;^Eukaryota; Metazoa; Chordata; Craniata; Vertebrata; Euteleostomi; Mammalia; Eutheria; Euarchontoglires; Primates; Haplorrhini; Catarrhini; Hominidae; Homo	c13661_g1_i1|m.2011	3678-4049[+]
c13661_g1	c13661_g1_i1	IF5_HUMAN^IF5_HUMAN^Q:3509-2262,H:1-417^95.44%ID^E:0^RecName: Full=Eukaryotic translation initiation factor 5;^Eukaryota; Metazoa; Chordata; Craniata; Vertebrata; Euteleostomi; Mammalia; Eutheria; Euarchontoglires; Primates; Haplorrhini; Catarrhini; Hominidae; Homo	c13661_g1_i1|m.2012	4088-3726[-]
c13661_g1	c13661_g1_i1	IF5_HUMAN^IF5_HUMAN^Q:3509-2262,H:1-417^95.44%ID^E:0^RecName: Full=Eukaryotic translation initiation factor 5;^Eukaryota; Metazoa; Chordata; Craniata; Vertebrata; Euteleostomi; Mammalia; Eutheria; Euarchontoglires; Primates; Haplorrhini; Catarrhini; Hominidae; Homo	c13661_g1_i1|m.2013	2221-2532[+]
c13661_g1	c13661_g1_i2	IF5_HUMAN^IF5_HUMAN^Q:3353-2262,H:53-417^94.79%ID^E:0^RecName: Full=Eukaryotic translation initiation factor 5;^Eukaryota; Metazoa; Chordata; Craniata; Vertebrata; Euteleostomi; Mammalia; Eutheria; Euarchontoglires; Primates; Haplorrhini; Catarrhini; Hominidae; Homo`IF5_HUMAN^IF5_HUMAN^Q:3758-3606,H:1-51^100%ID^E:6e-23^RecName: Full=Eukaryotic translation initiation factor 5;^Eukaryota; Metazoa; …	c13661_g1_i2|m.2014	3374-2217[-]	IF5_MOUSE^IF5_MOUSE^Q:8-385,H:53-429^97.09%ID^E:0^RecName: Full=Eukaryotic translation initiation factor 5;^Eukaryota; Metazoa; Chordata; Craniata; Vertebrata; Euteleostomi; Mammalia; Eutheria; Euarchontoglires; Glires; Rodentia; Sciurognathi; Muroidea; Muridae; Murinae; Mus; Mus	PF01873.12^eIF-5_eIF-2B^Domain found in IF2B/IF5^9-83^E:2.5e-27`PF02020.13^W2^eIF4-gamma/eIF5/eIF2-epsilon^262-345^E:1.3e-24
c13661_g1	c13661_g1_i2	IF5_HUMAN^IF5_HUMAN^Q:3353-2262,H:53-417^94.79%ID^E:0^RecName: Full=Eukaryotic translation initiation factor 5;^Eukaryota; Metazoa; Chordata; Craniata; Vertebrata; Euteleostomi; Mammalia; Eutheria; Euarchontoglires; Primates; Haplorrhini; Catarrhini; Hominidae; Homo`IF5_HUMAN^IF5_HUMAN^Q:3758-3606,H:1-51^100%ID^E:6e-23^RecName: Full=Eukaryotic translation initiation factor 5;^Eukaryota; Metazoa; …	c13661_g1_i2|m.2015	3927-4298[+]
c13661_g1	c13661_g1_i2	IF5_HUMAN^IF5_HUMAN^Q:3353-2262,H:53-417^94.79%ID^E:0^RecName: Full=Eukaryotic translation initiation factor 5;^Eukaryota; Metazoa; Chordata; Craniata; Vertebrata; Euteleostomi; Mammalia; Eutheria; Euarchontoglires; Primates; Haplorrhini; Catarrhini; Hominidae; Homo`IF5_HUMAN^IF5_HUMAN^Q:3758-3606,H:1-51^100%ID^E:6e-23^RecName: Full=Eukaryotic translation initiation factor 5;^Eukaryota; Metazoa; …	c13661_g1_i2|m.2016	4337-3975[-]
c13661_g1	c13661_g1_i2	IF5_HUMAN^IF5_HUMAN^Q:3353-2262,H:53-417^94.79%ID^E:0^RecName: Full=Eukaryotic translation initiation factor 5;^Eukaryota; Metazoa; Chordata; Craniata; Vertebrata; Euteleostomi; Mammalia; Eutheria; Euarchontoglires; Primates; Haplorrhini; Catarrhini; Hominidae; Homo`IF5_HUMAN^IF5_HUMAN^Q:3758-3606,H:1-51^100%ID^E:6e-23^RecName: Full=Eukaryotic translation initiation factor 5;^Eukaryota; Metazoa; …	c13661_g1_i2|m.2017	2221-2532[+]
c13679_g1	c13679_g1_i1	POL_MLVMS^POL_MLVMS^Q:44-211,H:1254-1311^43.1%ID^E:2e-07^RecName: Full=Gag-Pol polyprotein;^Viruses; Retro-transcribing viruses; Retroviridae; Orthoretrovirinae; Gammaretrovirus; Murine leukemia virus
c13793_g1	c13793_g1_i1	LORF2_MOUSE^LORF2_MOUSE^Q:3-173,H:319-378^48.33%ID^E:3e-07^RecName: Full=LINE-1 retrotransposable element ORF2 protein;^Eukaryota; Metazoa; Chordata; Craniata; Vertebrata; Euteleostomi; Mammalia; Eutheria; Euarchontoglires; Glires; Rodentia; Sciurognathi; Muroidea; Muridae; Murinae; Mus; Mus
c13810_g1	c13810_g1_i1	NKAPL_HUMAN^NKAPL_HUMAN^Q:25-489,H:247-402^85.26%ID^E:3e-86^RecName: Full=NKAP-like protein;^Eukaryota; Metazoa; Chordata; Craniata; Vertebrata; Euteleostomi; Mammalia; Eutheria; Euarchontoglires; Primates; Haplorrhini; Catarrhini; Hominidae; Homo	c13810_g1_i1|m.2032	1-492[+]	NKAPL_HUMAN^NKAPL_HUMAN^Q:9-163,H:247-402^85.26%ID^E:2e-88^RecName: Full=NKAP-like protein;^Eukaryota; Metazoa; Chordata; Craniata; Vertebrata; Euteleostomi; Mammalia; Eutheria; Euarchontoglires; Primates; Haplorrhini; Catarrhini; Hominidae; Homo	PF06047.6^SynMuv_product^Ras-induced vulval development antagonist^53-156^E:2.5e-53
c13871_g1	c13871_g1_i2	COX3_PIG^COX3_PIG^Q:821-678,H:183-231^59.18%ID^E:3e-08^RecName: Full=Cytochrome c oxidase subunit 3;^Eukaryota; Metazoa; Chordata; Craniata; Vertebrata; Euteleostomi; Mammalia; Eutheria; Laurasiatheria; Cetartiodactyla; Suina; Suidae; Sus`COX3_PIG^COX3_PIG^Q:670-599,H:234-257^50%ID^E:3e-08^RecName: Full=Cytochrome c oxidase subunit 3;^Eukaryota; Metazoa; Chordata; Craniata; Vertebrata; Euteleosto…
c13898_g1	c13898_g1_i1	LORF1_MOUSE^LORF1_MOUSE^Q:31-180,H:301-350^54%ID^E:6e-10^RecName: Full=LINE-1 retrotransposable element ORF1 protein;^Eukaryota; Metazoa; Chordata; Craniata; Vertebrata; Euteleostomi; Mammalia; Eutheria; Euarchontoglires; Glires; Rodentia; Sciurognathi; Muroidea; Muridae; Murinae; Mus; Mus
c13901_g1	c13901_g1_i1	ENV_JSRV^ENV_JSRV^Q:310-80,H:395-495^22.77%ID^E:8e-06^RecName: Full=Envelope glycoprotein;^Viruses; Retro-transcribing viruses; Retroviridae; Orthoretrovirinae; Betaretrovirus
c13988_g1	c13988_g1_i1	LORF2_HUMAN^LORF2_HUMAN^Q:1067-942,H:645-686^57.14%ID^E:2e-12^RecName: Full=LINE-1 retrotransposable element ORF2 protein;^Eukaryota; Metazoa; Chordata; Craniata; Vertebrata; Euteleostomi; Mammalia; Eutheria; Euarchontoglires; Primates; Haplorrhini; Catarrhini; Hominidae; Homo`LORF2_HUMAN^LORF2_HUMAN^Q:1281-1060,H:568-647^37.5%ID^E:2e-12^RecName: Full=LINE-1 retrotransposable element ORF2 protein…
c13992_g1	c13992_g1_i2	COSA1_MOUSE^COSA1_MOUSE^Q:441-512,H:480-503^100%ID^E:1e-05^RecName: Full=Collagen alpha-1(XXVIII) chain;^Eukaryota; Metazoa; Chordata; Craniata; Vertebrata; Euteleostomi; Mammalia; Eutheria; Euarchontoglires; Glires; Rodentia; Sciurognathi; Muroidea; Muridae; Murinae; Mus; Mus
c14165_g1	c14165_g1_i1	LORF2_MOUSE^LORF2_MOUSE^Q:30-305,H:785-874^48.45%ID^E:2e-11^RecName: Full=LINE-1 retrotransposable element ORF2 protein;^Eukaryota; Metazoa; Chordata; Craniata; Vertebrata; Euteleostomi; Mammalia; Eutheria; Euarchontoglires; Glires; Rodentia; Sciurognathi; Muroidea; Muridae; Murinae; Mus; Mus
c14212_g1	c14212_g1_i1	LORF2_MOUSE^LORF2_MOUSE^Q:5-277,H:1023-1121^38.61%ID^E:4e-07^RecName: Full=LINE-1 retrotransposable element ORF2 protein;^Eukaryota; Metazoa; Chordata; Craniata; Vertebrata; Euteleostomi; Mammalia; Eutheria; Euarchontoglires; Glires; Rodentia; Sciurognathi; Muroidea; Muridae; Murinae; Mus; Mus
c14214_g1	c14214_g1_i1	POL_MLVAV^POL_MLVAV^Q:253-146,H:927-962^52.78%ID^E:2e-06^RecName: Full=Pol polyprotein;^Viruses; Retro-transcribing viruses; Retroviridae; Orthoretrovirinae; Gammaretrovirus; Murine leukemia virus`POL_MLVAV^POL_MLVAV^Q:126-40,H:964-992^48.28%ID^E:2e-06^RecName: Full=Pol polyprotein;^Viruses; Retro-transcribing viruses; Retroviridae; Orthoretrovirinae; Gammaretrovirus; Murine leukemia virus
c14229_g1	c14229_g1_i1	SPERI_MOUSE^SPERI_MOUSE^Q:575-3,H:66-250^74.87%ID^E:4e-56^RecName: Full=Speriolin;^Eukaryota; Metazoa; Chordata; Craniata; Vertebrata; Euteleostomi; Mammalia; Eutheria; Euarchontoglires; Glires; Rodentia; Sciurognathi; Muroidea; Muridae; Murinae; Mus; Mus`SPERI_MOUSE^SPERI_MOUSE^Q:697-566,H:1-44^95.45%ID^E:4e-56^RecName: Full=Speriolin;^Eukaryota; Metazoa; Chordata; Craniata; Vertebrata; Euteleos…	c14229_g1_i1|m.2074	506-3[-]	SPERI_MOUSE^SPERI_MOUSE^Q:1-168,H:89-250^76.79%ID^E:6e-55^RecName: Full=Speriolin;^Eukaryota; Metazoa; Chordata; Craniata; Vertebrata; Euteleostomi; Mammalia; Eutheria; Euarchontoglires; Glires; Rodentia; Sciurognathi; Muroidea; Muridae; Murinae; Mus; Mus	PF15058.1^Speriolin_N^Speriolin N terminus^1-91^E:2e-18`PF15058.1^Speriolin_N^Speriolin N terminus^91-168^E:9.4e-16
c14229_g1	c14229_g1_i1	SPERI_MOUSE^SPERI_MOUSE^Q:575-3,H:66-250^74.87%ID^E:4e-56^RecName: Full=Speriolin;^Eukaryota; Metazoa; Chordata; Craniata; Vertebrata; Euteleostomi; Mammalia; Eutheria; Euarchontoglires; Glires; Rodentia; Sciurognathi; Muroidea; Muridae; Murinae; Mus; Mus`SPERI_MOUSE^SPERI_MOUSE^Q:697-566,H:1-44^95.45%ID^E:4e-56^RecName: Full=Speriolin;^Eukaryota; Metazoa; Chordata; Craniata; Vertebrata; Euteleos…	c14229_g1_i1|m.2075	333-1[-]
c14229_g1	c14229_g1_i2	SPERI_MOUSE^SPERI_MOUSE^Q:770-3,H:1-250^78.91%ID^E:2e-86^RecName: Full=Speriolin;^Eukaryota; Metazoa; Chordata; Craniata; Vertebrata; Euteleostomi; Mammalia; Eutheria; Euarchontoglires; Glires; Rodentia; Sciurognathi; Muroidea; Muridae; Murinae; Mus; Mus	c14229_g1_i2|m.2076	848-3[-]	SPERI_MOUSE^SPERI_MOUSE^Q:27-282,H:1-250^78.91%ID^E:2e-109^RecName: Full=Speriolin;^Eukaryota; Metazoa; Chordata; Craniata; Vertebrata; Euteleostomi; Mammalia; Eutheria; Euarchontoglires; Glires; Rodentia; Sciurognathi; Muroidea; Muridae; Murinae; Mus; Mus	PF15058.1^Speriolin_N^Speriolin N terminus^27-205^E:3.2e-55`PF15058.1^Speriolin_N^Speriolin N terminus^205-282^E:2.4e-15
c14229_g1	c14229_g1_i2	SPERI_MOUSE^SPERI_MOUSE^Q:770-3,H:1-250^78.91%ID^E:2e-86^RecName: Full=Speriolin;^Eukaryota; Metazoa; Chordata; Craniata; Vertebrata; Euteleostomi; Mammalia; Eutheria; Euarchontoglires; Glires; Rodentia; Sciurognathi; Muroidea; Muridae; Murinae; Mus; Mus	c14229_g1_i2|m.2077	301-642[+]
c14229_g1	c14229_g1_i2	SPERI_MOUSE^SPERI_MOUSE^Q:770-3,H:1-250^78.91%ID^E:2e-86^RecName: Full=Speriolin;^Eukaryota; Metazoa; Chordata; Craniata; Vertebrata; Euteleostomi; Mammalia; Eutheria; Euarchontoglires; Glires; Rodentia; Sciurognathi; Muroidea; Muridae; Murinae; Mus; Mus	c14229_g1_i2|m.2078	333-1[-]
c14232_g1	c14232_g1_i1	LORF2_MOUSE^LORF2_MOUSE^Q:268-14,H:24-108^41.86%ID^E:6e-09^RecName: Full=LINE-1 retrotransposable element ORF2 protein;^Eukaryota; Metazoa; Chordata; Craniata; Vertebrata; Euteleostomi; Mammalia; Eutheria; Euarchontoglires; Glires; Rodentia; Sciurognathi; Muroidea; Muridae; Murinae; Mus; Mus
c14265_g1	c14265_g1_i1	DYH11_HUMAN^DYH11_HUMAN^Q:800-3,H:553-818^74.81%ID^E:9e-132^RecName: Full=Dynein heavy chain 11, axonemal;^Eukaryota; Metazoa; Chordata; Craniata; Vertebrata; Euteleostomi; Mammalia; Eutheria; Euarchontoglires; Primates; Haplorrhini; Catarrhini; Hominidae; Homo	c14265_g1_i1|m.2082	800-3[-]	DYH11_HUMAN^DYH11_HUMAN^Q:1-266,H:553-818^74.81%ID^E:8e-132^RecName: Full=Dynein heavy chain 11, axonemal;^Eukaryota; Metazoa; Chordata; Craniata; Vertebrata; Euteleostomi; Mammalia; Eutheria; Euarchontoglires; Primates; Haplorrhini; Catarrhini; Hominidae; Homo	PF08385.7^DHC_N1^Dynein heavy chain, N-terminal region 1^2-261^E:6.2e-69
c14274_g1	c14274_g1_i1	LORF2_MOUSE^LORF2_MOUSE^Q:206-72,H:402-461^43.33%ID^E:7e-08^RecName: Full=LINE-1 retrotransposable element ORF2 protein;^Eukaryota; Metazoa; Chordata; Craniata; Vertebrata; Euteleostomi; Mammalia; Eutheria; Euarchontoglires; Glires; Rodentia; Sciurognathi; Muroidea; Muridae; Murinae; Mus; Mus`LORF2_MOUSE^LORF2_MOUSE^Q:54-1,H:468-485^66.67%ID^E:7e-08^RecName: Full=LINE-1 retrotransposable element …
c14274_g1	c14274_g1_i2	LORF2_MOUSE^LORF2_MOUSE^Q:191-45,H:402-450^53.06%ID^E:6e-08^RecName: Full=LINE-1 retrotransposable element ORF2 protein;^Eukaryota; Metazoa; Chordata; Craniata; Vertebrata; Euteleostomi; Mammalia; Eutheria; Euarchontoglires; Glires; Rodentia; Sciurognathi; Muroidea; Muridae; Murinae; Mus; Mus
c14426_g1	c14426_g1_i1	LORF2_MOUSE^LORF2_MOUSE^Q:213-1,H:831-901^53.52%ID^E:9e-09^RecName: Full=LINE-1 retrotransposable element ORF2 protein;^Eukaryota; Metazoa; Chordata; Craniata; Vertebrata; Euteleostomi; Mammalia; Eutheria; Euarchontoglires; Glires; Rodentia; Sciurognathi; Muroidea; Muridae; Murinae; Mus; Mus
c14658_g1	c14658_g1_i1	XPA_MOUSE^XPA_MOUSE^Q:67-159,H:1-31^74.19%ID^E:9e-07^RecName: Full=DNA repair protein complementing XP-A cells homolog;^Eukaryota; Metazoa; Chordata; Craniata; Vertebrata; Euteleostomi; Mammalia; Eutheria; Euarchontoglires; Glires; Rodentia; Sciurognathi; Muroidea; Muridae; Murinae; Mus; Mus
c14783_g1	c14783_g1_i1	LORF2_MOUSE^LORF2_MOUSE^Q:141-242,H:1078-1114^48.65%ID^E:2e-06^RecName: Full=LINE-1 retrotransposable element ORF2 protein;^Eukaryota; Metazoa; Chordata; Craniata; Vertebrata; Euteleostomi; Mammalia; Eutheria; Euarchontoglires; Glires; Rodentia; Sciurognathi; Muroidea; Muridae; Murinae; Mus; Mus`LORF2_MOUSE^LORF2_MOUSE^Q:2-67,H:1026-1047^63.64%ID^E:2e-06^RecName: Full=LINE-1 retrotransposable ele…
c14787_g1	c14787_g1_i1	USH2A_MOUSE^USH2A_MOUSE^Q:321-1,H:160-266^88.79%ID^E:3e-60^RecName: Full=Usherin;^Eukaryota; Metazoa; Chordata; Craniata; Vertebrata; Euteleostomi; Mammalia; Eutheria; Euarchontoglires; Glires; Rodentia; Sciurognathi; Muroidea; Muridae; Murinae; Mus; Mus	c14787_g1_i1|m.2126	315-1[-]	USH2A_MOUSE^USH2A_MOUSE^Q:1-105,H:162-266^88.57%ID^E:7e-59^RecName: Full=Usherin;^Eukaryota; Metazoa; Chordata; Craniata; Vertebrata; Euteleostomi; Mammalia; Eutheria; Euarchontoglires; Glires; Rodentia; Sciurognathi; Muroidea; Muridae; Murinae; Mus; Mus
c14787_g1	c14787_g1_i2	USH2A_MOUSE^USH2A_MOUSE^Q:203-30,H:160-217^93.1%ID^E:4e-31^RecName: Full=Usherin;^Eukaryota; Metazoa; Chordata; Craniata; Vertebrata; Euteleostomi; Mammalia; Eutheria; Euarchontoglires; Glires; Rodentia; Sciurognathi; Muroidea; Muridae; Murinae; Mus; Mus
c14795_g1	c14795_g1_i1	FOXN1_MOUSE^FOXN1_MOUSE^Q:657-1,H:41-260^89.55%ID^E:2e-134^RecName: Full=Forkhead box protein N1;^Eukaryota; Metazoa; Chordata; Craniata; Vertebrata; Euteleostomi; Mammalia; Eutheria; Euarchontoglires; Glires; Rodentia; Sciurognathi; Muroidea; Muridae; Murinae; Mus; Mus	c14795_g1_i1|m.2129	650-3[-]
c14795_g1	c14795_g1_i1	FOXN1_MOUSE^FOXN1_MOUSE^Q:657-1,H:41-260^89.55%ID^E:2e-134^RecName: Full=Forkhead box protein N1;^Eukaryota; Metazoa; Chordata; Craniata; Vertebrata; Euteleostomi; Mammalia; Eutheria; Euarchontoglires; Glires; Rodentia; Sciurognathi; Muroidea; Muridae; Murinae; Mus; Mus	c14795_g1_i1|m.2130	354-1[-]	FOXN1_MOUSE^FOXN1_MOUSE^Q:1-118,H:142-260^91.6%ID^E:7e-69^RecName: Full=Forkhead box protein N1;^Eukaryota; Metazoa; Chordata; Craniata; Vertebrata; Euteleostomi; Mammalia; Eutheria; Euarchontoglires; Glires; Rodentia; Sciurognathi; Muroidea; Muridae; Murinae; Mus; Mus
c14795_g1	c14795_g1_i2	FOXN1_MOUSE^FOXN1_MOUSE^Q:777-1,H:1-260^90.38%ID^E:2e-162^RecName: Full=Forkhead box protein N1;^Eukaryota; Metazoa; Chordata; Craniata; Vertebrata; Euteleostomi; Mammalia; Eutheria; Euarchontoglires; Glires; Rodentia; Sciurognathi; Muroidea; Muridae; Murinae; Mus; Mus	c14795_g1_i2|m.2131	861-1[-]	FOXN1_MOUSE^FOXN1_MOUSE^Q:29-287,H:1-260^90.38%ID^E:2e-162^RecName: Full=Forkhead box protein N1;^Eukaryota; Metazoa; Chordata; Craniata; Vertebrata; Euteleostomi; Mammalia; Eutheria; Euarchontoglires; Glires; Rodentia; Sciurognathi; Muroidea; Muridae; Murinae; Mus; Mus
c14795_g1	c14795_g1_i2	FOXN1_MOUSE^FOXN1_MOUSE^Q:777-1,H:1-260^90.38%ID^E:2e-162^RecName: Full=Forkhead box protein N1;^Eukaryota; Metazoa; Chordata; Craniata; Vertebrata; Euteleostomi; Mammalia; Eutheria; Euarchontoglires; Glires; Rodentia; Sciurognathi; Muroidea; Muridae; Murinae; Mus; Mus	c14795_g1_i2|m.2132	650-3[-]
c14827_g1	c14827_g1_i1	ZN865_MOUSE^ZN865_MOUSE^Q:425-6,H:362-501^96.43%ID^E:3e-73^RecName: Full=Zinc finger protein 865;^Eukaryota; Metazoa; Chordata; Craniata; Vertebrata; Euteleostomi; Mammalia; Eutheria; Euarchontoglires; Glires; Rodentia; Sciurognathi; Muroidea; Muridae; Murinae; Mus; Mus`ZN865_MOUSE^ZN865_MOUSE^Q:419-117,H:889-984^42.57%ID^E:3e-16^RecName: Full=Zinc finger protein 865;^Eukaryota; Metazoa; Chordata…	c14827_g1_i1|m.2140	425-3[-]	ZN865_MOUSE^ZN865_MOUSE^Q:1-141,H:362-502^96.45%ID^E:7e-86^RecName: Full=Zinc finger protein 865;^Eukaryota; Metazoa; Chordata; Craniata; Vertebrata; Euteleostomi; Mammalia; Eutheria; Euarchontoglires; Glires; Rodentia; Sciurognathi; Muroidea; Muridae; Murinae; Mus; Mus`ZN865_MOUSE^ZN865_MOUSE^Q:3-103,H:889-984^42.57%ID^E:1e-16^RecName: Full=Zinc finger protein 865;^Eukaryota; Metazoa; Chordata; …	PF13465.1^zf-H2C2_2^Zinc-finger double domain^6-27^E:2.1e-06`PF12756.2^zf-C2H2_2^C2H2 type zinc-finger (2 copies)^15-39^E:0.19`PF00096.21^zf-C2H2^Zinc finger, C2H2 type^17-39^E:2.9e-06`PF13894.1^zf-C2H2_4^C2H2-type zinc finger^17-39^E:5.6e-06`PF13912.1^zf-C2H2_6^C2H2-type zinc finger^17-32^E:0.13`PF12874.2^zf-met^Zinc-finger of C2H2 type^17-37^E:0.0024`PF13913.1^zf-C2HC_2^zinc-finger of a C2HC-ty…
c14908_g1	c14908_g1_i1	LORF2_HUMAN^LORF2_HUMAN^Q:188-45,H:952-999^47.92%ID^E:5e-10^RecName: Full=LINE-1 retrotransposable element ORF2 protein;^Eukaryota; Metazoa; Chordata; Craniata; Vertebrata; Euteleostomi; Mammalia; Eutheria; Euarchontoglires; Primates; Haplorrhini; Catarrhini; Hominidae; Homo`LORF2_HUMAN^LORF2_HUMAN^Q:315-190,H:910-951^35.71%ID^E:5e-10^RecName: Full=LINE-1 retrotransposable element ORF2 protein;^E…
c14999_g1	c14999_g1_i1	LORF2_MOUSE^LORF2_MOUSE^Q:1-204,H:187-258^52.78%ID^E:1e-15^RecName: Full=LINE-1 retrotransposable element ORF2 protein;^Eukaryota; Metazoa; Chordata; Craniata; Vertebrata; Euteleostomi; Mammalia; Eutheria; Euarchontoglires; Glires; Rodentia; Sciurognathi; Muroidea; Muridae; Murinae; Mus; Mus
c15036_g1	c15036_g1_i1	ENV_FENV1^ENV_FENV1^Q:93-4,H:534-563^73.33%ID^E:1e-07^RecName: Full=Envelope glycoprotein;^Viruses; Retro-transcribing viruses; Retroviridae; Orthoretrovirinae; Gammaretrovirus; unclassified Gammaretrovirus
c15149_g1	c15149_g1_i1	ZKSC8_PANTR^ZKSC8_PANTR^Q:3-92,H:549-578^83.33%ID^E:8e-06^RecName: Full=Zinc finger protein with KRAB and SCAN domains 8;^Eukaryota; Metazoa; Chordata; Craniata; Vertebrata; Euteleostomi; Mammalia; Eutheria; Euarchontoglires; Primates; Haplorrhini; Catarrhini; Hominidae; Pan
c15215_g1	c15215_g1_i1	TF2H1_MOUSE^TF2H1_MOUSE^Q:264-16,H:10-92^38.55%ID^E:4e-07^RecName: Full=General transcription factor IIH subunit 1;^Eukaryota; Metazoa; Chordata; Craniata; Vertebrata; Euteleostomi; Mammalia; Eutheria; Euarchontoglires; Glires; Rodentia; Sciurognathi; Muroidea; Muridae; Murinae; Mus; Mus
c15215_g1	c15215_g1_i2	TF2H1_HUMAN^TF2H1_HUMAN^Q:475-242,H:10-87^38.46%ID^E:1e-05^RecName: Full=General transcription factor IIH subunit 1;^Eukaryota; Metazoa; Chordata; Craniata; Vertebrata; Euteleostomi; Mammalia; Eutheria; Euarchontoglires; Primates; Haplorrhini; Catarrhini; Hominidae; Homo
c15432_g1	c15432_g1_i1	POL_XMRV3^POL_XMRV3^Q:2-388,H:502-644^45.45%ID^E:9e-23^RecName: Full=Gag-Pol polyprotein;^Viruses; Retro-transcribing viruses; Retroviridae; Orthoretrovirinae; Gammaretrovirus; unclassified Gammaretrovirus`POL_XMRV3^POL_XMRV3^Q:321-548,H:614-692^43.04%ID^E:2e-08^RecName: Full=Gag-Pol polyprotein;^Viruses; Retro-transcribing viruses; Retroviridae; Orthoretrovirinae; Gammaretrovirus; unclassified G…
c15452_g1	c15452_g1_i1	CF163_MOUSE^CF163_MOUSE^Q:1056-73,H:1-328^78.35%ID^E:4e-166^RecName: Full=Uncharacterized protein C6orf163 homolog;^Eukaryota; Metazoa; Chordata; Craniata; Vertebrata; Euteleostomi; Mammalia; Eutheria; Euarchontoglires; Glires; Rodentia; Sciurognathi; Muroidea; Muridae; Murinae; Mus; Mus	c15452_g1_i1|m.2213	1056-70[-]	CF163_MOUSE^CF163_MOUSE^Q:1-328,H:1-328^78.35%ID^E:0^RecName: Full=Uncharacterized protein C6orf163 homolog;^Eukaryota; Metazoa; Chordata; Craniata; Vertebrata; Euteleostomi; Mammalia; Eutheria; Euarchontoglires; Glires; Rodentia; Sciurognathi; Muroidea; Muridae; Murinae; Mus; Mus
c15452_g1	c15452_g1_i2	CF163_MOUSE^CF163_MOUSE^Q:705-73,H:118-328^78.2%ID^E:1e-88^RecName: Full=Uncharacterized protein C6orf163 homolog;^Eukaryota; Metazoa; Chordata; Craniata; Vertebrata; Euteleostomi; Mammalia; Eutheria; Euarchontoglires; Glires; Rodentia; Sciurognathi; Muroidea; Muridae; Murinae; Mus; Mus`CF163_MOUSE^CF163_MOUSE^Q:853-707,H:1-49^89.8%ID^E:7e-24^RecName: Full=Uncharacterized protein C6orf163 homolog…	c15452_g1_i2|m.2214	756-70[-]	CF163_MOUSE^CF163_MOUSE^Q:18-228,H:118-328^78.2%ID^E:7e-116^RecName: Full=Uncharacterized protein C6orf163 homolog;^Eukaryota; Metazoa; Chordata; Craniata; Vertebrata; Euteleostomi; Mammalia; Eutheria; Euarchontoglires; Glires; Rodentia; Sciurognathi; Muroidea; Muridae; Murinae; Mus; Mus
c15456_g1	c15456_g1_i2	LMNB2_MOUSE^LMNB2_MOUSE^Q:164-580,H:415-559^80%ID^E:2e-72^RecName: Full=Lamin-B2;^Eukaryota; Metazoa; Chordata; Craniata; Vertebrata; Euteleostomi; Mammalia; Eutheria; Euarchontoglires; Glires; Rodentia; Sciurognathi; Muroidea; Muridae; Murinae; Mus; Mus	c15456_g1_i2|m.2217	2-616[+]	LMNB2_MOUSE^LMNB2_MOUSE^Q:1-193,H:360-559^78.5%ID^E:1e-97^RecName: Full=Lamin-B2;^Eukaryota; Metazoa; Chordata; Craniata; Vertebrata; Euteleostomi; Mammalia; Eutheria; Euarchontoglires; Glires; Rodentia; Sciurognathi; Muroidea; Muridae; Murinae; Mus; Mus	PF00932.14^LTD^Lamin Tail Domain^76-183^E:2e-20
c15456_g1	c15456_g1_i2	LMNB2_MOUSE^LMNB2_MOUSE^Q:164-580,H:415-559^80%ID^E:2e-72^RecName: Full=Lamin-B2;^Eukaryota; Metazoa; Chordata; Craniata; Vertebrata; Euteleostomi; Mammalia; Eutheria; Euarchontoglires; Glires; Rodentia; Sciurognathi; Muroidea; Muridae; Murinae; Mus; Mus	c15456_g1_i2|m.2218	369-28[-]
c15477_g1	c15477_g1_i1	LEO1_HUMAN^LEO1_HUMAN^Q:57-152,H:415-446^68.75%ID^E:3e-08^RecName: Full=RNA polymerase-associated protein LEO1;^Eukaryota; Metazoa; Chordata; Craniata; Vertebrata; Euteleostomi; Mammalia; Eutheria; Euarchontoglires; Primates; Haplorrhini; Catarrhini; Hominidae; Homo
c15510_g1	c15510_g1_i1	OTX2_XENTR^OTX2_XENTR^Q:279-353,H:33-57^100%ID^E:6e-08^RecName: Full=Homeobox protein OTX2;^Eukaryota; Metazoa; Chordata; Craniata; Vertebrata; Euteleostomi; Amphibia; Batrachia; Anura; Pipoidea; Pipidae; Xenopodinae; Xenopus; Silurana
c15527_g1	c15527_g1_i1	LIN1_NYCCO^LIN1_NYCCO^Q:321-88,H:178-253^41.03%ID^E:6e-12^RecName: Full=LINE-1 reverse transcriptase homolog;^Eukaryota; Metazoa; Chordata; Craniata; Vertebrata; Euteleostomi; Mammalia; Eutheria; Euarchontoglires; Primates; Strepsirrhini; Chiromyiformes; Lorisidae; Nycticebus
c15555_g1	c15555_g1_i1	LORF2_MOUSE^LORF2_MOUSE^Q:78-1,H:937-962^65.38%ID^E:9e-09^RecName: Full=LINE-1 retrotransposable element ORF2 protein;^Eukaryota; Metazoa; Chordata; Craniata; Vertebrata; Euteleostomi; Mammalia; Eutheria; Euarchontoglires; Glires; Rodentia; Sciurognathi; Muroidea; Muridae; Murinae; Mus; Mus`LORF2_MOUSE^LORF2_MOUSE^Q:148-71,H:913-938^57.69%ID^E:9e-09^RecName: Full=LINE-1 retrotransposable element …
c15619_g2	c15619_g2_i1	LORF2_MOUSE^LORF2_MOUSE^Q:189-34,H:860-911^50%ID^E:1e-09^RecName: Full=LINE-1 retrotransposable element ORF2 protein;^Eukaryota; Metazoa; Chordata; Craniata; Vertebrata; Euteleostomi; Mammalia; Eutheria; Euarchontoglires; Glires; Rodentia; Sciurognathi; Muroidea; Muridae; Murinae; Mus; Mus
c15644_g1	c15644_g1_i2	PIF1_RAT^PIF1_RAT^Q:360-109,H:394-477^91.67%ID^E:3e-46^RecName: Full=ATP-dependent DNA helicase PIF1 {ECO:0000255|HAMAP-Rule:MF_03176};^Eukaryota; Metazoa; Chordata; Craniata; Vertebrata; Euteleostomi; Mammalia; Eutheria; Euarchontoglires; Glires; Rodentia; Sciurognathi; Muroidea; Muridae; Murinae; Rattus
c15693_g1	c15693_g1_i1	BAMBI_RAT^BAMBI_RAT^Q:133-912,H:1-260^96.54%ID^E:0^RecName: Full=BMP and activin membrane-bound inhibitor homolog;^Eukaryota; Metazoa; Chordata; Craniata; Vertebrata; Euteleostomi; Mammalia; Eutheria; Euarchontoglires; Glires; Rodentia; Sciurognathi; Muroidea; Muridae; Murinae; Rattus	c15693_g1_i1|m.2236	133-915[+]	BAMBI_RAT^BAMBI_RAT^Q:1-260,H:1-260^96.54%ID^E:0^RecName: Full=BMP and activin membrane-bound inhibitor homolog;^Eukaryota; Metazoa; Chordata; Craniata; Vertebrata; Euteleostomi; Mammalia; Eutheria; Euarchontoglires; Glires; Rodentia; Sciurognathi; Muroidea; Muridae; Murinae; Rattus	PF06211.7^BAMBI^BMP and activin membrane-bound inhibitor (BAMBI) N-terminal domain^4-111^E:8.7e-63`PF01064.18^Activin_recp^Activin types I and II receptor domain^29-106^E:9.1e-05
c15720_g1	c15720_g1_i1	LORF2_MOUSE^LORF2_MOUSE^Q:97-387,H:920-1030^33.33%ID^E:8e-12^RecName: Full=LINE-1 retrotransposable element ORF2 protein;^Eukaryota; Metazoa; Chordata; Craniata; Vertebrata; Euteleostomi; Mammalia; Eutheria; Euarchontoglires; Glires; Rodentia; Sciurognathi; Muroidea; Muridae; Murinae; Mus; Mus`LORF2_MOUSE^LORF2_MOUSE^Q:14-82,H:892-914^52.17%ID^E:8e-12^RecName: Full=LINE-1 retrotransposable elemen…
c15824_g1	c15824_g1_i1	KHDR3_RAT^KHDR3_RAT^Q:79-1116,H:1-346^97.4%ID^E:0^RecName: Full=KH domain-containing, RNA-binding, signal transduction-associated protein 3;^Eukaryota; Metazoa; Chordata; Craniata; Vertebrata; Euteleostomi; Mammalia; Eutheria; Euarchontoglires; Glires; Rodentia; Sciurognathi; Muroidea; Muridae; Murinae; Rattus	c15824_g1_i1|m.2253	1-1119[+]	KHDR3_MOUSE^KHDR3_MOUSE^Q:27-372,H:1-346^97.98%ID^E:0^RecName: Full=KH domain-containing, RNA-binding, signal transduction-associated protein 3;^Eukaryota; Metazoa; Chordata; Craniata; Vertebrata; Euteleostomi; Mammalia; Eutheria; Euarchontoglires; Glires; Rodentia; Sciurognathi; Muroidea; Muridae; Murinae; Mus; Mus
c15824_g1	c15824_g1_i1	KHDR3_RAT^KHDR3_RAT^Q:79-1116,H:1-346^97.4%ID^E:0^RecName: Full=KH domain-containing, RNA-binding, signal transduction-associated protein 3;^Eukaryota; Metazoa; Chordata; Craniata; Vertebrata; Euteleostomi; Mammalia; Eutheria; Euarchontoglires; Glires; Rodentia; Sciurognathi; Muroidea; Muridae; Murinae; Rattus	c15824_g1_i1|m.2254	996-610[-]
c15877_g1	c15877_g1_i1	LORF2_MOUSE^LORF2_MOUSE^Q:153-281,H:10-51^53.49%ID^E:3e-11^RecName: Full=LINE-1 retrotransposable element ORF2 protein;^Eukaryota; Metazoa; Chordata; Craniata; Vertebrata; Euteleostomi; Mammalia; Eutheria; Euarchontoglires; Glires; Rodentia; Sciurognathi; Muroidea; Muridae; Murinae; Mus; Mus`LORF2_MOUSE^LORF2_MOUSE^Q:359-481,H:88-128^46.34%ID^E:3e-11^RecName: Full=LINE-1 retrotransposable element…
c15877_g2	c15877_g2_i1	LORF1_MOUSE^LORF1_MOUSE^Q:544-882,H:180-294^33.06%ID^E:1e-10^RecName: Full=LINE-1 retrotransposable element ORF1 protein;^Eukaryota; Metazoa; Chordata; Craniata; Vertebrata; Euteleostomi; Mammalia; Eutheria; Euarchontoglires; Glires; Rodentia; Sciurognathi; Muroidea; Muridae; Murinae; Mus; Mus`LORF1_MOUSE^LORF1_MOUSE^Q:890-991,H:298-331^41.18%ID^E:1e-10^RecName: Full=LINE-1 retrotransposable elem…
c16052_g1	c16052_g1_i1	LORF2_HUMAN^LORF2_HUMAN^Q:141-1,H:1223-1269^42.55%ID^E:2e-06^RecName: Full=LINE-1 retrotransposable element ORF2 protein;^Eukaryota; Metazoa; Chordata; Craniata; Vertebrata; Euteleostomi; Mammalia; Eutheria; Euarchontoglires; Primates; Haplorrhini; Catarrhini; Hominidae; Homo`LORF2_HUMAN^LORF2_HUMAN^Q:239-147,H:1190-1220^41.94%ID^E:2e-06^RecName: Full=LINE-1 retrotransposable element ORF2 protein…
c16068_g1	c16068_g1_i1	LORF1_MOUSE^LORF1_MOUSE^Q:11-199,H:294-356^49.21%ID^E:1e-09^RecName: Full=LINE-1 retrotransposable element ORF1 protein;^Eukaryota; Metazoa; Chordata; Craniata; Vertebrata; Euteleostomi; Mammalia; Eutheria; Euarchontoglires; Glires; Rodentia; Sciurognathi; Muroidea; Muridae; Murinae; Mus; Mus
c16124_g1	c16124_g1_i1	ZDH22_MOUSE^ZDH22_MOUSE^Q:553-26,H:1-176^94.89%ID^E:2e-106^RecName: Full=Palmitoyltransferase ZDHHC22;^Eukaryota; Metazoa; Chordata; Craniata; Vertebrata; Euteleostomi; Mammalia; Eutheria; Euarchontoglires; Glires; Rodentia; Sciurognathi; Muroidea; Muridae; Murinae; Mus; Mus	c16124_g1_i1|m.2283	553-2[-]	ZDH22_MOUSE^ZDH22_MOUSE^Q:1-176,H:1-176^94.89%ID^E:1e-116^RecName: Full=Palmitoyltransferase ZDHHC22;^Eukaryota; Metazoa; Chordata; Craniata; Vertebrata; Euteleostomi; Mammalia; Eutheria; Euarchontoglires; Glires; Rodentia; Sciurognathi; Muroidea; Muridae; Murinae; Mus; Mus	PF01529.15^zf-DHHC^DHHC palmitoyltransferase^90-154^E:2.3e-18
c16140_g1	c16140_g1_i1	TSN11_RAT^TSN11_RAT^Q:145-240,H:1-32^90.62%ID^E:4e-13^RecName: Full=Tetraspanin-11;^Eukaryota; Metazoa; Chordata; Craniata; Vertebrata; Euteleostomi; Mammalia; Eutheria; Euarchontoglires; Glires; Rodentia; Sciurognathi; Muroidea; Muridae; Murinae; Rattus
c16140_g1	c16140_g1_i2	TSN11_RAT^TSN11_RAT^Q:96-191,H:1-32^90.62%ID^E:1e-13^RecName: Full=Tetraspanin-11;^Eukaryota; Metazoa; Chordata; Craniata; Vertebrata; Euteleostomi; Mammalia; Eutheria; Euarchontoglires; Glires; Rodentia; Sciurognathi; Muroidea; Muridae; Murinae; Rattus
c16244_g1	c16244_g1_i1	IL21_MOUSE^IL21_MOUSE^Q:25-123,H:114-146^78.79%ID^E:2e-10^RecName: Full=Interleukin-21;^Eukaryota; Metazoa; Chordata; Craniata; Vertebrata; Euteleostomi; Mammalia; Eutheria; Euarchontoglires; Glires; Rodentia; Sciurognathi; Muroidea; Muridae; Murinae; Mus; Mus
c16255_g1	c16255_g1_i1	LORF2_HUMAN^LORF2_HUMAN^Q:13-186,H:1165-1223^47.46%ID^E:2e-08^RecName: Full=LINE-1 retrotransposable element ORF2 protein;^Eukaryota; Metazoa; Chordata; Craniata; Vertebrata; Euteleostomi; Mammalia; Eutheria; Euarchontoglires; Primates; Haplorrhini; Catarrhini; Hominidae; Homo
c16367_g1	c16367_g1_i1	LORF2_MOUSE^LORF2_MOUSE^Q:123-4,H:933-972^47.5%ID^E:1e-05^RecName: Full=LINE-1 retrotransposable element ORF2 protein;^Eukaryota; Metazoa; Chordata; Craniata; Vertebrata; Euteleostomi; Mammalia; Eutheria; Euarchontoglires; Glires; Rodentia; Sciurognathi; Muroidea; Muridae; Murinae; Mus; Mus`LORF2_MOUSE^LORF2_MOUSE^Q:196-116,H:908-934^48.15%ID^E:1e-05^RecName: Full=LINE-1 retrotransposable element…
c16378_g2	c16378_g2_i1	LORF1_MOUSE^LORF1_MOUSE^Q:218-3,H:162-235^40.54%ID^E:7e-06^RecName: Full=LINE-1 retrotransposable element ORF1 protein;^Eukaryota; Metazoa; Chordata; Craniata; Vertebrata; Euteleostomi; Mammalia; Eutheria; Euarchontoglires; Glires; Rodentia; Sciurognathi; Muroidea; Muridae; Murinae; Mus; Mus
c16451_g1	c16451_g1_i1	VOME_MOUSE^VOME_MOUSE^Q:1050-946,H:90-124^68.57%ID^E:5e-06^RecName: Full=Vomeromodulin;^Eukaryota; Metazoa; Chordata; Craniata; Vertebrata; Euteleostomi; Mammalia; Eutheria; Euarchontoglires; Glires; Rodentia; Sciurognathi; Muroidea; Muridae; Murinae; Mus; Mus	c16451_g1_i1|m.2315	1047-565[-]	VOME_MOUSE^VOME_MOUSE^Q:1-160,H:91-257^46.11%ID^E:3e-23^RecName: Full=Vomeromodulin;^Eukaryota; Metazoa; Chordata; Craniata; Vertebrata; Euteleostomi; Mammalia; Eutheria; Euarchontoglires; Glires; Rodentia; Sciurognathi; Muroidea; Muridae; Murinae; Mus; Mus
c16451_g1	c16451_g1_i1	VOME_MOUSE^VOME_MOUSE^Q:1050-946,H:90-124^68.57%ID^E:5e-06^RecName: Full=Vomeromodulin;^Eukaryota; Metazoa; Chordata; Craniata; Vertebrata; Euteleostomi; Mammalia; Eutheria; Euarchontoglires; Glires; Rodentia; Sciurognathi; Muroidea; Muridae; Murinae; Mus; Mus	c16451_g1_i1|m.2316	656-1096[+]
c16506_g1	c16506_g1_i1	ABCB5_MOUSE^ABCB5_MOUSE^Q:368-264,H:370-404^85.71%ID^E:2e-13^RecName: Full=ATP-binding cassette sub-family B member 5;^Eukaryota; Metazoa; Chordata; Craniata; Vertebrata; Euteleostomi; Mammalia; Eutheria; Euarchontoglires; Glires; Rodentia; Sciurognathi; Muroidea; Muridae; Murinae; Mus; Mus
c16687_g1	c16687_g1_i1	LORF2_HUMAN^LORF2_HUMAN^Q:102-1,H:509-541^70.59%ID^E:6e-13^RecName: Full=LINE-1 retrotransposable element ORF2 protein;^Eukaryota; Metazoa; Chordata; Craniata; Vertebrata; Euteleostomi; Mammalia; Eutheria; Euarchontoglires; Primates; Haplorrhini; Catarrhini; Hominidae; Homo`LORF2_HUMAN^LORF2_HUMAN^Q:481-176,H:393-490^34.58%ID^E:6e-13^RecName: Full=LINE-1 retrotransposable element ORF2 protein;^Eu…
c16805_g1	c16805_g1_i1	TR13C_HUMAN^TR13C_HUMAN^Q:335-132,H:14-66^51.47%ID^E:1e-10^RecName: Full=Tumor necrosis factor receptor superfamily member 13C;^Eukaryota; Metazoa; Chordata; Craniata; Vertebrata; Euteleostomi; Mammalia; Eutheria; Euarchontoglires; Primates; Haplorrhini; Catarrhini; Hominidae; Homo	c16805_g1_i1|m.2345	3-413[+]
c16805_g1	c16805_g1_i1	TR13C_HUMAN^TR13C_HUMAN^Q:335-132,H:14-66^51.47%ID^E:1e-10^RecName: Full=Tumor necrosis factor receptor superfamily member 13C;^Eukaryota; Metazoa; Chordata; Craniata; Vertebrata; Euteleostomi; Mammalia; Eutheria; Euarchontoglires; Primates; Haplorrhini; Catarrhini; Hominidae; Homo	c16805_g1_i1|m.2346	413-3[-]	TR13C_MOUSE^TR13C_MOUSE^Q:11-137,H:1-108^51.54%ID^E:5e-28^RecName: Full=Tumor necrosis factor receptor superfamily member 13C;^Eukaryota; Metazoa; Chordata; Craniata; Vertebrata; Euteleostomi; Mammalia; Eutheria; Euarchontoglires; Glires; Rodentia; Sciurognathi; Muroidea; Muridae; Murinae; Mus; Mus	PF09256.5^BaffR-Tall_bind^BAFF-R, TALL-1 binding^29-59^E:3.5e-17
c16805_g1	c16805_g1_i1	TR13C_HUMAN^TR13C_HUMAN^Q:335-132,H:14-66^51.47%ID^E:1e-10^RecName: Full=Tumor necrosis factor receptor superfamily member 13C;^Eukaryota; Metazoa; Chordata; Craniata; Vertebrata; Euteleostomi; Mammalia; Eutheria; Euarchontoglires; Primates; Haplorrhini; Catarrhini; Hominidae; Homo	c16805_g1_i1|m.2347	415-41[-]
c16805_g1	c16805_g1_i1	TR13C_HUMAN^TR13C_HUMAN^Q:335-132,H:14-66^51.47%ID^E:1e-10^RecName: Full=Tumor necrosis factor receptor superfamily member 13C;^Eukaryota; Metazoa; Chordata; Craniata; Vertebrata; Euteleostomi; Mammalia; Eutheria; Euarchontoglires; Primates; Haplorrhini; Catarrhini; Hominidae; Homo	c16805_g1_i1|m.2348	2-328[+]
c16805_g1	c16805_g1_i2	TR13C_HUMAN^TR13C_HUMAN^Q:234-124,H:14-50^64.86%ID^E:8e-08^RecName: Full=Tumor necrosis factor receptor superfamily member 13C;^Eukaryota; Metazoa; Chordata; Craniata; Vertebrata; Euteleostomi; Mammalia; Eutheria; Euarchontoglires; Primates; Haplorrhini; Catarrhini; Hominidae; Homo	c16805_g1_i2|m.2349	1-312[+]
c16838_g1	c16838_g1_i1	TBB1_GLOMM^TBB1_GLOMM^Q:285-512,H:208-285^83.33%ID^E:5e-45^RecName: Full=Tubulin beta-1 chain;^Eukaryota; Metazoa; Ecdysozoa; Arthropoda; Hexapoda; Insecta; Pterygota; Neoptera; Endopterygota; Diptera; Brachycera; Muscomorpha; Hippoboscoidea; Glossinidae; Glossina`TBB1_GLOMM^TBB1_GLOMM^Q:1-285,H:108-207^54.37%ID^E:5e-45^RecName: Full=Tubulin beta-1 chain;^Eukaryota; Metazoa; Ecdysozoa; Arthropoda…
c16882_g1	c16882_g1_i1	UBIQ1_CAEEL^UBIQ1_CAEEL^Q:128-42,H:390-418^79.31%ID^E:2e-18^RecName: Full=Polyubiquitin-A;^Eukaryota; Metazoa; Ecdysozoa; Nematoda; Chromadorea; Rhabditida; Rhabditoidea; Rhabditidae; Peloderinae; Caenorhabditis`UBIQ1_CAEEL^UBIQ1_CAEEL^Q:214-122,H:361-391^74.19%ID^E:2e-18^RecName: Full=Polyubiquitin-A;^Eukaryota; Metazoa; Ecdysozoa; Nematoda; Chromadorea; Rhabditida; Rhabditoidea; Rhabditidae; Pe…
c16919_g1	c16919_g1_i1	LORF2_HUMAN^LORF2_HUMAN^Q:34-180,H:1221-1270^54%ID^E:2e-08^RecName: Full=LINE-1 retrotransposable element ORF2 protein;^Eukaryota; Metazoa; Chordata; Craniata; Vertebrata; Euteleostomi; Mammalia; Eutheria; Euarchontoglires; Primates; Haplorrhini; Catarrhini; Hominidae; Homo
c16923_g1	c16923_g1_i1	KCNS2_MOUSE^KCNS2_MOUSE^Q:394-1779,H:1-462^98.92%ID^E:0^RecName: Full=Potassium voltage-gated channel subfamily S member 2;^Eukaryota; Metazoa; Chordata; Craniata; Vertebrata; Euteleostomi; Mammalia; Eutheria; Euarchontoglires; Glires; Rodentia; Sciurognathi; Muroidea; Muridae; Murinae; Mus; Mus	c16923_g1_i1|m.2356	394-1827[+]	KCNS2_RAT^KCNS2_RAT^Q:1-477,H:1-477^98.95%ID^E:0^RecName: Full=Potassium voltage-gated channel subfamily S member 2;^Eukaryota; Metazoa; Chordata; Craniata; Vertebrata; Euteleostomi; Mammalia; Eutheria; Euarchontoglires; Glires; Rodentia; Sciurognathi; Muroidea; Muridae; Murinae; Rattus	PF02214.17^BTB_2^BTB/POZ domain^19-118^E:4.6e-30`PF00520.26^Ion_trans^Ion transport protein^229-409^E:2.7e-27`PF07885.11^Ion_trans_2^Ion channel^332-413^E:5.4e-13
c16923_g1	c16923_g1_i1	KCNS2_MOUSE^KCNS2_MOUSE^Q:394-1779,H:1-462^98.92%ID^E:0^RecName: Full=Potassium voltage-gated channel subfamily S member 2;^Eukaryota; Metazoa; Chordata; Craniata; Vertebrata; Euteleostomi; Mammalia; Eutheria; Euarchontoglires; Glires; Rodentia; Sciurognathi; Muroidea; Muridae; Murinae; Mus; Mus	c16923_g1_i1|m.2357	440-949[+]
c16923_g1	c16923_g1_i1	KCNS2_MOUSE^KCNS2_MOUSE^Q:394-1779,H:1-462^98.92%ID^E:0^RecName: Full=Potassium voltage-gated channel subfamily S member 2;^Eukaryota; Metazoa; Chordata; Craniata; Vertebrata; Euteleostomi; Mammalia; Eutheria; Euarchontoglires; Glires; Rodentia; Sciurognathi; Muroidea; Muridae; Murinae; Mus; Mus	c16923_g1_i1|m.2358	642-247[-]
c16923_g1	c16923_g1_i1	KCNS2_MOUSE^KCNS2_MOUSE^Q:394-1779,H:1-462^98.92%ID^E:0^RecName: Full=Potassium voltage-gated channel subfamily S member 2;^Eukaryota; Metazoa; Chordata; Craniata; Vertebrata; Euteleostomi; Mammalia; Eutheria; Euarchontoglires; Glires; Rodentia; Sciurognathi; Muroidea; Muridae; Murinae; Mus; Mus	c16923_g1_i1|m.2359	557-237[-]
c16946_g1	c16946_g1_i1	CLCA2_MOUSE^CLCA2_MOUSE^Q:273-1,H:456-563^55.05%ID^E:7e-29^RecName: Full=Calcium-activated chloride channel regulator 2;^Eukaryota; Metazoa; Chordata; Craniata; Vertebrata; Euteleostomi; Mammalia; Eutheria; Euarchontoglires; Glires; Rodentia; Sciurognathi; Muroidea; Muridae; Murinae; Mus; Mus	c16946_g1_i1|m.2361	342-1[-]	CLCA2_MOUSE^CLCA2_MOUSE^Q:24-114,H:456-563^55.05%ID^E:4e-30^RecName: Full=Calcium-activated chloride channel regulator 2;^Eukaryota; Metazoa; Chordata; Craniata; Vertebrata; Euteleostomi; Mammalia; Eutheria; Euarchontoglires; Glires; Rodentia; Sciurognathi; Muroidea; Muridae; Murinae; Mus; Mus	PF09315.6^DUF1973^Domain of unknown function (DUF1973)^47-112^E:3.7e-17
c16946_g1	c16946_g1_i2	CLCA2_MOUSE^CLCA2_MOUSE^Q:609-373,H:456-551^46.39%ID^E:1e-16^RecName: Full=Calcium-activated chloride channel regulator 2;^Eukaryota; Metazoa; Chordata; Craniata; Vertebrata; Euteleostomi; Mammalia; Eutheria; Euarchontoglires; Glires; Rodentia; Sciurognathi; Muroidea; Muridae; Murinae; Mus; Mus	c16946_g1_i2|m.2362	678-349[-]	CLCA2_MOUSE^CLCA2_MOUSE^Q:24-102,H:456-551^46.39%ID^E:2e-18^RecName: Full=Calcium-activated chloride channel regulator 2;^Eukaryota; Metazoa; Chordata; Craniata; Vertebrata; Euteleostomi; Mammalia; Eutheria; Euarchontoglires; Glires; Rodentia; Sciurognathi; Muroidea; Muridae; Murinae; Mus; Mus	PF09315.6^DUF1973^Domain of unknown function (DUF1973)^47-98^E:4.9e-13
c16970_g1	c16970_g1_i1	NPSR1_RAT^NPSR1_RAT^Q:77-286,H:49-118^98.57%ID^E:9e-40^RecName: Full=Neuropeptide S receptor;^Eukaryota; Metazoa; Chordata; Craniata; Vertebrata; Euteleostomi; Mammalia; Eutheria; Euarchontoglires; Glires; Rodentia; Sciurognathi; Muroidea; Muridae; Murinae; Rattus	c16970_g1_i1|m.2371	2-337[+]	NPSR1_RAT^NPSR1_RAT^Q:26-112,H:49-135^97.7%ID^E:1e-51^RecName: Full=Neuropeptide S receptor;^Eukaryota; Metazoa; Chordata; Craniata; Vertebrata; Euteleostomi; Mammalia; Eutheria; Euarchontoglires; Glires; Rodentia; Sciurognathi; Muroidea; Muridae; Murinae; Rattus	PF00001.16^7tm_1^7 transmembrane receptor (rhodopsin family)^43-112^E:1.1e-07
c16970_g1	c16970_g1_i2	NPSR1_RAT^NPSR1_RAT^Q:1-231,H:42-118^100%ID^E:3e-46^RecName: Full=Neuropeptide S receptor;^Eukaryota; Metazoa; Chordata; Craniata; Vertebrata; Euteleostomi; Mammalia; Eutheria; Euarchontoglires; Glires; Rodentia; Sciurognathi; Muroidea; Muridae; Murinae; Rattus
c17028_g1	c17028_g1_i1	EF1A_PIRIN^EF1A_PIRIN^Q:1-120,H:59-98^72.5%ID^E:8e-11^RecName: Full=Elongation factor 1-alpha;^Eukaryota; Fungi; Dikarya; Basidiomycota; Agaricomycotina; Agaricomycetes; Sebacinales; Sebacinales group B; Piriformospora
c17048_g1	c17048_g1_i1	LIN1_NYCCO^LIN1_NYCCO^Q:56-220,H:537-591^61.82%ID^E:1e-13^RecName: Full=LINE-1 reverse transcriptase homolog;^Eukaryota; Metazoa; Chordata; Craniata; Vertebrata; Euteleostomi; Mammalia; Eutheria; Euarchontoglires; Primates; Strepsirrhini; Chiromyiformes; Lorisidae; Nycticebus
c17130_g1	c17130_g1_i1	THIO2_CORNE^THIO2_CORNE^Q:28-210,H:25-85^31.15%ID^E:4e-08^RecName: Full=Thioredoxin C-2;^Bacteria; Actinobacteria; Actinobacteridae; Actinomycetales; Corynebacterineae; Corynebacteriaceae; Corynebacterium
c17138_g1	c17138_g1_i1	RS7_XENLA^RS7_XENLA^Q:180-1,H:58-117^71.67%ID^E:5e-20^RecName: Full=40S ribosomal protein S7;^Eukaryota; Metazoa; Chordata; Craniata; Vertebrata; Euteleostomi; Amphibia; Batrachia; Anura; Pipoidea; Pipidae; Xenopodinae; Xenopus; Xenopus
c17157_g1	c17157_g1_i1	ACADM_MOUSE^ACADM_MOUSE^Q:183-1445,H:1-421^95.96%ID^E:0^RecName: Full=Medium-chain specific acyl-CoA dehydrogenase, mitochondrial;^Eukaryota; Metazoa; Chordata; Craniata; Vertebrata; Euteleostomi; Mammalia; Eutheria; Euarchontoglires; Glires; Rodentia; Sciurognathi; Muroidea; Muridae; Murinae; Mus; Mus	c17157_g1_i1|m.2396	3-1448[+]	ACADM_MOUSE^ACADM_MOUSE^Q:61-481,H:1-421^95.96%ID^E:0^RecName: Full=Medium-chain specific acyl-CoA dehydrogenase, mitochondrial;^Eukaryota; Metazoa; Chordata; Craniata; Vertebrata; Euteleostomi; Mammalia; Eutheria; Euarchontoglires; Glires; Rodentia; Sciurognathi; Muroidea; Muridae; Murinae; Mus; Mus	PF02771.11^Acyl-CoA_dh_N^Acyl-CoA dehydrogenase, N-terminal domain^102-211^E:1e-27`PF02770.14^Acyl-CoA_dh_M^Acyl-CoA dehydrogenase, middle domain^217-267^E:4.2e-21`PF00441.19^Acyl-CoA_dh_1^Acyl-CoA dehydrogenase, C-terminal domain^327-474^E:4.4e-49`PF08028.6^Acyl-CoA_dh_2^Acyl-CoA dehydrogenase, C-terminal domain^344-463^E:2.3e-19
c17196_g1	c17196_g1_i1	ZCH14_MOUSE^ZCH14_MOUSE^Q:51-2087,H:51-730^94.85%ID^E:0^RecName: Full=Zinc finger CCHC domain-containing protein 14;^Eukaryota; Metazoa; Chordata; Craniata; Vertebrata; Euteleostomi; Mammalia; Eutheria; Euarchontoglires; Glires; Rodentia; Sciurognathi; Muroidea; Muridae; Murinae; Mus; Mus`ZCH14_MOUSE^ZCH14_MOUSE^Q:2322-2747,H:809-950^95.07%ID^E:2e-81^RecName: Full=Zinc finger CCHC domain-containi…	c17196_g1_i1|m.2398	3-2768[+]	ZCH14_MOUSE^ZCH14_MOUSE^Q:8-921,H:42-956^95.19%ID^E:0^RecName: Full=Zinc finger CCHC domain-containing protein 14;^Eukaryota; Metazoa; Chordata; Craniata; Vertebrata; Euteleostomi; Mammalia; Eutheria; Euarchontoglires; Glires; Rodentia; Sciurognathi; Muroidea; Muridae; Murinae; Mus; Mus	PF00536.25^SAM_1^SAM domain (Sterile alpha motif)^273-322^E:3e-05`PF00098.18^zf-CCHC^Zinc knuckle^880-895^E:1.3e-05
c17196_g1	c17196_g1_i1	ZCH14_MOUSE^ZCH14_MOUSE^Q:51-2087,H:51-730^94.85%ID^E:0^RecName: Full=Zinc finger CCHC domain-containing protein 14;^Eukaryota; Metazoa; Chordata; Craniata; Vertebrata; Euteleostomi; Mammalia; Eutheria; Euarchontoglires; Glires; Rodentia; Sciurognathi; Muroidea; Muridae; Murinae; Mus; Mus`ZCH14_MOUSE^ZCH14_MOUSE^Q:2322-2747,H:809-950^95.07%ID^E:2e-81^RecName: Full=Zinc finger CCHC domain-containi…	c17196_g1_i1|m.2399	2077-1622[-]
c17196_g1	c17196_g1_i1	ZCH14_MOUSE^ZCH14_MOUSE^Q:51-2087,H:51-730^94.85%ID^E:0^RecName: Full=Zinc finger CCHC domain-containing protein 14;^Eukaryota; Metazoa; Chordata; Craniata; Vertebrata; Euteleostomi; Mammalia; Eutheria; Euarchontoglires; Glires; Rodentia; Sciurognathi; Muroidea; Muridae; Murinae; Mus; Mus`ZCH14_MOUSE^ZCH14_MOUSE^Q:2322-2747,H:809-950^95.07%ID^E:2e-81^RecName: Full=Zinc finger CCHC domain-containi…	c17196_g1_i1|m.2400	388-2[-]
c17196_g1	c17196_g1_i1	ZCH14_MOUSE^ZCH14_MOUSE^Q:51-2087,H:51-730^94.85%ID^E:0^RecName: Full=Zinc finger CCHC domain-containing protein 14;^Eukaryota; Metazoa; Chordata; Craniata; Vertebrata; Euteleostomi; Mammalia; Eutheria; Euarchontoglires; Glires; Rodentia; Sciurognathi; Muroidea; Muridae; Murinae; Mus; Mus`ZCH14_MOUSE^ZCH14_MOUSE^Q:2322-2747,H:809-950^95.07%ID^E:2e-81^RecName: Full=Zinc finger CCHC domain-containi…	c17196_g1_i1|m.2401	3058-2672[-]
c17196_g1	c17196_g1_i1	ZCH14_MOUSE^ZCH14_MOUSE^Q:51-2087,H:51-730^94.85%ID^E:0^RecName: Full=Zinc finger CCHC domain-containing protein 14;^Eukaryota; Metazoa; Chordata; Craniata; Vertebrata; Euteleostomi; Mammalia; Eutheria; Euarchontoglires; Glires; Rodentia; Sciurognathi; Muroidea; Muridae; Murinae; Mus; Mus`ZCH14_MOUSE^ZCH14_MOUSE^Q:2322-2747,H:809-950^95.07%ID^E:2e-81^RecName: Full=Zinc finger CCHC domain-containi…	c17196_g1_i1|m.2402	8413-8036[-]	MLP3B_RAT^MLP3B_RAT^Q:1-125,H:1-125^98.4%ID^E:1e-86^RecName: Full=Microtubule-associated proteins 1A/1B light chain 3B;^Eukaryota; Metazoa; Chordata; Craniata; Vertebrata; Euteleostomi; Mammalia; Eutheria; Euarchontoglires; Glires; Rodentia; Sciurognathi; Muroidea; Muridae; Murinae; Rattus	PF02991.11^Atg8^Autophagy protein Atg8 ubiquitin like^15-120^E:8.6e-44`PF04110.8^APG12^Ubiquitin-like autophagy protein Apg12^41-120^E:8.7e-07
c17196_g1	c17196_g1_i1	ZCH14_MOUSE^ZCH14_MOUSE^Q:51-2087,H:51-730^94.85%ID^E:0^RecName: Full=Zinc finger CCHC domain-containing protein 14;^Eukaryota; Metazoa; Chordata; Craniata; Vertebrata; Euteleostomi; Mammalia; Eutheria; Euarchontoglires; Glires; Rodentia; Sciurognathi; Muroidea; Muridae; Murinae; Mus; Mus`ZCH14_MOUSE^ZCH14_MOUSE^Q:2322-2747,H:809-950^95.07%ID^E:2e-81^RecName: Full=Zinc finger CCHC domain-containi…	c17196_g1_i1|m.2403	4862-5221[+]
c17196_g1	c17196_g1_i1	ZCH14_MOUSE^ZCH14_MOUSE^Q:51-2087,H:51-730^94.85%ID^E:0^RecName: Full=Zinc finger CCHC domain-containing protein 14;^Eukaryota; Metazoa; Chordata; Craniata; Vertebrata; Euteleostomi; Mammalia; Eutheria; Euarchontoglires; Glires; Rodentia; Sciurognathi; Muroidea; Muridae; Murinae; Mus; Mus`ZCH14_MOUSE^ZCH14_MOUSE^Q:2322-2747,H:809-950^95.07%ID^E:2e-81^RecName: Full=Zinc finger CCHC domain-containi…	c17196_g1_i1|m.2404	2855-2508[-]
c17196_g1	c17196_g1_i1	ZCH14_MOUSE^ZCH14_MOUSE^Q:51-2087,H:51-730^94.85%ID^E:0^RecName: Full=Zinc finger CCHC domain-containing protein 14;^Eukaryota; Metazoa; Chordata; Craniata; Vertebrata; Euteleostomi; Mammalia; Eutheria; Euarchontoglires; Glires; Rodentia; Sciurognathi; Muroidea; Muridae; Murinae; Mus; Mus`ZCH14_MOUSE^ZCH14_MOUSE^Q:2322-2747,H:809-950^95.07%ID^E:2e-81^RecName: Full=Zinc finger CCHC domain-containi…	c17196_g1_i1|m.2405	3139-3459[+]
c17196_g2	c17196_g2_i1	PRDX6_BOVIN^PRDX6_BOVIN^Q:1750-1079,H:1-224^95.09%ID^E:7e-150^RecName: Full=Peroxiredoxin-6;^Eukaryota; Metazoa; Chordata; Craniata; Vertebrata; Euteleostomi; Mammalia; Eutheria; Laurasiatheria; Cetartiodactyla; Ruminantia; Pecora; Bovidae; Bovinae; Bos	c17196_g2_i1|m.2406	1750-1076[-]	PRDX6_BOVIN^PRDX6_BOVIN^Q:1-224,H:1-224^95.09%ID^E:1e-155^RecName: Full=Peroxiredoxin-6;^Eukaryota; Metazoa; Chordata; Craniata; Vertebrata; Euteleostomi; Mammalia; Eutheria; Laurasiatheria; Cetartiodactyla; Ruminantia; Pecora; Bovidae; Bovinae; Bos	PF00578.16^AhpC-TSA^AhpC/TSA family^7-144^E:1.5e-29`PF08534.5^Redoxin^Redoxin^8-144^E:1.1e-09`PF10417.4^1-cysPrx_C^C-terminal domain of 1-Cys peroxiredoxin^166-205^E:3.7e-11
c17196_g2	c17196_g2_i1	PRDX6_BOVIN^PRDX6_BOVIN^Q:1750-1079,H:1-224^95.09%ID^E:7e-150^RecName: Full=Peroxiredoxin-6;^Eukaryota; Metazoa; Chordata; Craniata; Vertebrata; Euteleostomi; Mammalia; Eutheria; Laurasiatheria; Cetartiodactyla; Ruminantia; Pecora; Bovidae; Bovinae; Bos	c17196_g2_i1|m.2407	1004-1459[+]
c17209_g1	c17209_g1_i2	NEDD4_MOUSE^NEDD4_MOUSE^Q:40-198,H:24-74^45.45%ID^E:2e-06^RecName: Full=E3 ubiquitin-protein ligase NEDD4;^Eukaryota; Metazoa; Chordata; Craniata; Vertebrata; Euteleostomi; Mammalia; Eutheria; Euarchontoglires; Glires; Rodentia; Sciurognathi; Muroidea; Muridae; Murinae; Mus; Mus
c17337_g1	c17337_g1_i1	LIN1_NYCCO^LIN1_NYCCO^Q:37-177,H:511-560^70%ID^E:5e-13^RecName: Full=LINE-1 reverse transcriptase homolog;^Eukaryota; Metazoa; Chordata; Craniata; Vertebrata; Euteleostomi; Mammalia; Eutheria; Euarchontoglires; Primates; Strepsirrhini; Chiromyiformes; Lorisidae; Nycticebus`LIN1_NYCCO^LIN1_NYCCO^Q:167-265,H:555-587^51.52%ID^E:5e-13^RecName: Full=LINE-1 reverse transcriptase homolog;^Eukaryota; Met…
c17362_g1	c17362_g1_i1	SEP10_PONAB^SEP10_PONAB^Q:771-235,H:181-391^29.44%ID^E:7e-08^RecName: Full=Septin-10;^Eukaryota; Metazoa; Chordata; Craniata; Vertebrata; Euteleostomi; Mammalia; Eutheria; Euarchontoglires; Primates; Haplorrhini; Catarrhini; Hominidae; Pongo
c17371_g1	c17371_g1_i1	CP2D3_RAT^CP2D3_RAT^Q:3-266,H:70-157^76.14%ID^E:2e-43^RecName: Full=Cytochrome P450 2D3;^Eukaryota; Metazoa; Chordata; Craniata; Vertebrata; Euteleostomi; Mammalia; Eutheria; Euarchontoglires; Glires; Rodentia; Sciurognathi; Muroidea; Muridae; Murinae; Rattus
c17371_g1	c17371_g1_i2	CP2D3_RAT^CP2D3_RAT^Q:3-158,H:70-121^73.08%ID^E:2e-21^RecName: Full=Cytochrome P450 2D3;^Eukaryota; Metazoa; Chordata; Craniata; Vertebrata; Euteleostomi; Mammalia; Eutheria; Euarchontoglires; Glires; Rodentia; Sciurognathi; Muroidea; Muridae; Murinae; Rattus`CP2D3_RAT^CP2D3_RAT^Q:340-456,H:119-157^76.92%ID^E:4e-14^RecName: Full=Cytochrome P450 2D3;^Eukaryota; Metazoa; Chordata; Craniata; Vertebr…	c17371_g1_i2|m.2420	3-359[+]	CP2D3_RAT^CP2D3_RAT^Q:1-52,H:70-121^73.08%ID^E:8e-22^RecName: Full=Cytochrome P450 2D3;^Eukaryota; Metazoa; Chordata; Craniata; Vertebrata; Euteleostomi; Mammalia; Eutheria; Euarchontoglires; Glires; Rodentia; Sciurognathi; Muroidea; Muridae; Murinae; Rattus	PF00067.17^p450^Cytochrome P450^1-47^E:3.8e-05
c17371_g1	c17371_g1_i2	CP2D3_RAT^CP2D3_RAT^Q:3-158,H:70-121^73.08%ID^E:2e-21^RecName: Full=Cytochrome P450 2D3;^Eukaryota; Metazoa; Chordata; Craniata; Vertebrata; Euteleostomi; Mammalia; Eutheria; Euarchontoglires; Glires; Rodentia; Sciurognathi; Muroidea; Muridae; Murinae; Rattus`CP2D3_RAT^CP2D3_RAT^Q:340-456,H:119-157^76.92%ID^E:4e-14^RecName: Full=Cytochrome P450 2D3;^Eukaryota; Metazoa; Chordata; Craniata; Vertebr…	c17371_g1_i2|m.2421	124-456[+]	CP2D1_RAT^CP2D1_RAT^Q:73-111,H:119-157^82.05%ID^E:3e-15^RecName: Full=Cytochrome P450 2D1;^Eukaryota; Metazoa; Chordata; Craniata; Vertebrata; Euteleostomi; Mammalia; Eutheria; Euarchontoglires; Glires; Rodentia; Sciurognathi; Muroidea; Muridae; Murinae; Rattus
c17377_g1	c17377_g1_i1	RO32_XENLA^RO32_XENLA^Q:34-147,H:63-101^56.41%ID^E:1e-06^RecName: Full=Heterogeneous nuclear ribonucleoprotein A3 homolog 2;^Eukaryota; Metazoa; Chordata; Craniata; Vertebrata; Euteleostomi; Amphibia; Batrachia; Anura; Pipoidea; Pipidae; Xenopodinae; Xenopus; Xenopus`RO32_XENLA^RO32_XENLA^Q:177-236,H:120-139^55%ID^E:1e-06^RecName: Full=Heterogeneous nuclear ribonucleoprotein A3 homolog 2;^Eukaryo…
c17378_g1	c17378_g1_i1	PK1L2_MOUSE^PK1L2_MOUSE^Q:1-180,H:2402-2461^76.67%ID^E:4e-21^RecName: Full=Polycystic kidney disease protein 1-like 2;^Eukaryota; Metazoa; Chordata; Craniata; Vertebrata; Euteleostomi; Mammalia; Eutheria; Euarchontoglires; Glires; Rodentia; Sciurognathi; Muroidea; Muridae; Murinae; Mus; Mus
c17378_g1	c17378_g1_i2	PK1L2_MOUSE^PK1L2_MOUSE^Q:71-232,H:2408-2461^75.93%ID^E:3e-17^RecName: Full=Polycystic kidney disease protein 1-like 2;^Eukaryota; Metazoa; Chordata; Craniata; Vertebrata; Euteleostomi; Mammalia; Eutheria; Euarchontoglires; Glires; Rodentia; Sciurognathi; Muroidea; Muridae; Murinae; Mus; Mus
c17513_g1	c17513_g1_i1	LORF2_MOUSE^LORF2_MOUSE^Q:246-85,H:1100-1153^64.81%ID^E:2e-17^RecName: Full=LINE-1 retrotransposable element ORF2 protein;^Eukaryota; Metazoa; Chordata; Craniata; Vertebrata; Euteleostomi; Mammalia; Eutheria; Euarchontoglires; Glires; Rodentia; Sciurognathi; Muroidea; Muridae; Murinae; Mus; Mus`LORF2_MOUSE^LORF2_MOUSE^Q:59-3,H:1163-1181^57.89%ID^E:2e-17^RecName: Full=LINE-1 retrotransposable elem…
c17516_g1	c17516_g1_i1	LORF1_MOUSE^LORF1_MOUSE^Q:409-254,H:238-289^51.92%ID^E:8e-10^RecName: Full=LINE-1 retrotransposable element ORF1 protein;^Eukaryota; Metazoa; Chordata; Craniata; Vertebrata; Euteleostomi; Mammalia; Eutheria; Euarchontoglires; Glires; Rodentia; Sciurognathi; Muroidea; Muridae; Murinae; Mus; Mus
c17523_g1	c17523_g1_i1	TVB3_MOUSE^TVB3_MOUSE^Q:309-1,H:1-103^83.5%ID^E:8e-58^RecName: Full=T-cell receptor beta chain V region PHDS203;^Eukaryota; Metazoa; Chordata; Craniata; Vertebrata; Euteleostomi; Mammalia; Eutheria; Euarchontoglires; Glires; Rodentia; Sciurognathi; Muroidea; Muridae; Murinae; Mus; Mus	c17523_g1_i1|m.2431	432-1[-]	TVB3_MOUSE^TVB3_MOUSE^Q:42-144,H:1-103^83.5%ID^E:1e-58^RecName: Full=T-cell receptor beta chain V region PHDS203;^Eukaryota; Metazoa; Chordata; Craniata; Vertebrata; Euteleostomi; Mammalia; Eutheria; Euarchontoglires; Glires; Rodentia; Sciurognathi; Muroidea; Muridae; Murinae; Mus; Mus	PF07686.12^V-set^Immunoglobulin V-set domain^55-144^E:1.2e-09
c17570_g1	c17570_g1_i1	LORF1_MOUSE^LORF1_MOUSE^Q:195-329,H:280-328^48.98%ID^E:1e-06^RecName: Full=LINE-1 retrotransposable element ORF1 protein;^Eukaryota; Metazoa; Chordata; Craniata; Vertebrata; Euteleostomi; Mammalia; Eutheria; Euarchontoglires; Glires; Rodentia; Sciurognathi; Muroidea; Muridae; Murinae; Mus; Mus
c17599_g1	c17599_g1_i1	LORF2_MOUSE^LORF2_MOUSE^Q:1-135,H:171-215^48.89%ID^E:5e-08^RecName: Full=LINE-1 retrotransposable element ORF2 protein;^Eukaryota; Metazoa; Chordata; Craniata; Vertebrata; Euteleostomi; Mammalia; Eutheria; Euarchontoglires; Glires; Rodentia; Sciurognathi; Muroidea; Muridae; Murinae; Mus; Mus
c17653_g1	c17653_g1_i1	LORF2_HUMAN^LORF2_HUMAN^Q:476-189,H:609-709^40.38%ID^E:3e-06^RecName: Full=LINE-1 retrotransposable element ORF2 protein;^Eukaryota; Metazoa; Chordata; Craniata; Vertebrata; Euteleostomi; Mammalia; Eutheria; Euarchontoglires; Primates; Haplorrhini; Catarrhini; Hominidae; Homo
c17678_g1	c17678_g1_i1	CLAP2_RAT^CLAP2_RAT^Q:144-200,H:1-19^100%ID^E:2e-06^RecName: Full=CLIP-associating protein 2;^Eukaryota; Metazoa; Chordata; Craniata; Vertebrata; Euteleostomi; Mammalia; Eutheria; Euarchontoglires; Glires; Rodentia; Sciurognathi; Muroidea; Muridae; Murinae; Rattus
c17695_g1	c17695_g1_i1	O7E24_HUMAN^O7E24_HUMAN^Q:191-463,H:10-100^69.23%ID^E:1e-26^RecName: Full=Olfactory receptor 7E24;^Eukaryota; Metazoa; Chordata; Craniata; Vertebrata; Euteleostomi; Mammalia; Eutheria; Euarchontoglires; Primates; Haplorrhini; Catarrhini; Hominidae; Homo
c17791_g1	c17791_g1_i1	LORF2_HUMAN^LORF2_HUMAN^Q:434-249,H:1102-1163^41.94%ID^E:2e-07^RecName: Full=LINE-1 retrotransposable element ORF2 protein;^Eukaryota; Metazoa; Chordata; Craniata; Vertebrata; Euteleostomi; Mammalia; Eutheria; Euarchontoglires; Primates; Haplorrhini; Catarrhini; Hominidae; Homo
c17824_g1	c17824_g1_i2	LORF2_MOUSE^LORF2_MOUSE^Q:19-270,H:1121-1204^53.57%ID^E:2e-23^RecName: Full=LINE-1 retrotransposable element ORF2 protein;^Eukaryota; Metazoa; Chordata; Craniata; Vertebrata; Euteleostomi; Mammalia; Eutheria; Euarchontoglires; Glires; Rodentia; Sciurognathi; Muroidea; Muridae; Murinae; Mus; Mus
c18125_g1	c18125_g1_i2	RET7_MOUSE^RET7_MOUSE^Q:560-174,H:6-134^96.9%ID^E:2e-87^RecName: Full=Retinoid-binding protein 7;^Eukaryota; Metazoa; Chordata; Craniata; Vertebrata; Euteleostomi; Mammalia; Eutheria; Euarchontoglires; Glires; Rodentia; Sciurognathi; Muroidea; Muridae; Murinae; Mus; Mus	c18125_g1_i2|m.2466	560-171[-]	RET7_MOUSE^RET7_MOUSE^Q:1-129,H:6-134^96.9%ID^E:2e-88^RecName: Full=Retinoid-binding protein 7;^Eukaryota; Metazoa; Chordata; Craniata; Vertebrata; Euteleostomi; Mammalia; Eutheria; Euarchontoglires; Glires; Rodentia; Sciurognathi; Muroidea; Muridae; Murinae; Mus; Mus	PF00061.18^Lipocalin^Lipocalin / cytosolic fatty-acid binding protein family^1-128^E:6.9e-18
c18146_g1	c18146_g1_i1	NALDL_MOUSE^NALDL_MOUSE^Q:224-2359,H:34-745^88.22%ID^E:0^RecName: Full=N-acetylated-alpha-linked acidic dipeptidase-like protein;^Eukaryota; Metazoa; Chordata; Craniata; Vertebrata; Euteleostomi; Mammalia; Eutheria; Euarchontoglires; Glires; Rodentia; Sciurognathi; Muroidea; Muridae; Murinae; Mus; Mus	c18146_g1_i1|m.2470	140-2362[+]	NALDL_RAT^NALDL_RAT^Q:1-740,H:1-745^86.73%ID^E:0^RecName: Full=N-acetylated-alpha-linked acidic dipeptidase-like protein;^Eukaryota; Metazoa; Chordata; Craniata; Vertebrata; Euteleostomi; Mammalia; Eutheria; Euarchontoglires; Glires; Rodentia; Sciurognathi; Muroidea; Muridae; Murinae; Rattus	PF02225.17^PA^PA domain^155-223^E:8.1e-08`PF04389.12^Peptidase_M28^Peptidase family M28^362-554^E:9.9e-20`PF04253.10^TFR_dimer^Transferrin receptor-like dimerisation domain^615-736^E:2.2e-31
c18146_g1	c18146_g1_i1	NALDL_MOUSE^NALDL_MOUSE^Q:224-2359,H:34-745^88.22%ID^E:0^RecName: Full=N-acetylated-alpha-linked acidic dipeptidase-like protein;^Eukaryota; Metazoa; Chordata; Craniata; Vertebrata; Euteleostomi; Mammalia; Eutheria; Euarchontoglires; Glires; Rodentia; Sciurognathi; Muroidea; Muridae; Murinae; Mus; Mus	c18146_g1_i1|m.2471	2644-2027[-]
c18146_g1	c18146_g1_i1	NALDL_MOUSE^NALDL_MOUSE^Q:224-2359,H:34-745^88.22%ID^E:0^RecName: Full=N-acetylated-alpha-linked acidic dipeptidase-like protein;^Eukaryota; Metazoa; Chordata; Craniata; Vertebrata; Euteleostomi; Mammalia; Eutheria; Euarchontoglires; Glires; Rodentia; Sciurognathi; Muroidea; Muridae; Murinae; Mus; Mus	c18146_g1_i1|m.2472	1261-668[-]
c18146_g1	c18146_g1_i1	NALDL_MOUSE^NALDL_MOUSE^Q:224-2359,H:34-745^88.22%ID^E:0^RecName: Full=N-acetylated-alpha-linked acidic dipeptidase-like protein;^Eukaryota; Metazoa; Chordata; Craniata; Vertebrata; Euteleostomi; Mammalia; Eutheria; Euarchontoglires; Glires; Rodentia; Sciurognathi; Muroidea; Muridae; Murinae; Mus; Mus	c18146_g1_i1|m.2473	1590-1973[+]
c18169_g2	c18169_g2_i1	POL_MLVFF^POL_MLVFF^Q:921-1223,H:963-1072^39.09%ID^E:2e-12^RecName: Full=Pol polyprotein;^Viruses; Retro-transcribing viruses; Retroviridae; Orthoretrovirinae; Gammaretrovirus; Murine leukemia virus`POL_MLVFF^POL_MLVFF^Q:830-889,H:931-950^80%ID^E:2e-12^RecName: Full=Pol polyprotein;^Viruses; Retro-transcribing viruses; Retroviridae; Orthoretrovirinae; Gammaretrovirus; Murine leukemia virus	c18169_g2_i1|m.2475	714-376[-]
c18176_g1	c18176_g1_i1	MTPN_RAT^MTPN_RAT^Q:226-579,H:1-118^100%ID^E:9e-74^RecName: Full=Myotrophin;^Eukaryota; Metazoa; Chordata; Craniata; Vertebrata; Euteleostomi; Mammalia; Eutheria; Euarchontoglires; Glires; Rodentia; Sciurognathi; Muroidea; Muridae; Murinae; Rattus	c18176_g1_i1|m.2476	226-582[+]	MTPN_RAT^MTPN_RAT^Q:1-118,H:1-118^100%ID^E:3e-81^RecName: Full=Myotrophin;^Eukaryota; Metazoa; Chordata; Craniata; Vertebrata; Euteleostomi; Mammalia; Eutheria; Euarchontoglires; Glires; Rodentia; Sciurognathi; Muroidea; Muridae; Murinae; Rattus	PF13637.1^Ank_4^Ankyrin repeats (many copies)^6-55^E:9.3e-08`PF12796.2^Ank_2^Ankyrin repeats (3 copies)^7-97^E:4.6e-24`PF13857.1^Ank_5^Ankyrin repeats (many copies)^23-72^E:5.4e-10`PF13606.1^Ank_3^Ankyrin repeat^35-63^E:2e-07`PF00023.25^Ank^Ankyrin repeat^38-66^E:2.1e-09`PF13637.1^Ank_4^Ankyrin repeats (many copies)^46-88^E:4.3e-08`PF00023.25^Ank^Ankyrin repeat^69-95^E:1.1e-06
c18183_g1	c18183_g1_i1	POL_SRV2^POL_SRV2^Q:1-201,H:134-201^53.62%ID^E:1e-15^RecName: Full=Pol polyprotein;^Viruses; Retro-transcribing viruses; Retroviridae; Orthoretrovirinae; Betaretrovirus
c18183_g2	c18183_g2_i1	POL_IPHA^POL_IPHA^Q:90-215,H:148-187^45.24%ID^E:4e-06^RecName: Full=Putative Pol polyprotein;^Viruses; Retro-transcribing viruses; Retroviridae; Intracisternal A-particles`POL_IPHA^POL_IPHA^Q:10-93,H:121-148^46.43%ID^E:4e-06^RecName: Full=Putative Pol polyprotein;^Viruses; Retro-transcribing viruses; Retroviridae; Intracisternal A-particles
c18297_g1	c18297_g1_i1	LBH_XENLA^LBH_XENLA^Q:41-139,H:50-81^75.76%ID^E:2e-07^RecName: Full=Protein LBH;^Eukaryota; Metazoa; Chordata; Craniata; Vertebrata; Euteleostomi; Amphibia; Batrachia; Anura; Pipoidea; Pipidae; Xenopodinae; Xenopus; Xenopus
c18297_g1	c18297_g1_i2	LBH_XENLA^LBH_XENLA^Q:152-250,H:50-81^75.76%ID^E:2e-07^RecName: Full=Protein LBH;^Eukaryota; Metazoa; Chordata; Craniata; Vertebrata; Euteleostomi; Amphibia; Batrachia; Anura; Pipoidea; Pipidae; Xenopodinae; Xenopus; Xenopus	c18297_g1_i2|m.2485	2-313[+]	LBH_XENLA^LBH_XENLA^Q:51-83,H:50-81^75.76%ID^E:1e-07^RecName: Full=Protein LBH;^Eukaryota; Metazoa; Chordata; Craniata; Vertebrata; Euteleostomi; Amphibia; Batrachia; Anura; Pipoidea; Pipidae; Xenopodinae; Xenopus; Xenopus	PF15317.1^Lbh^Cardiac transcription factor regulator, Developmental protein^51-84^E:1.4e-15
c18343_g1	c18343_g1_i1	LORF2_HUMAN^LORF2_HUMAN^Q:2-202,H:514-580^65.67%ID^E:1e-23^RecName: Full=LINE-1 retrotransposable element ORF2 protein;^Eukaryota; Metazoa; Chordata; Craniata; Vertebrata; Euteleostomi; Mammalia; Eutheria; Euarchontoglires; Primates; Haplorrhini; Catarrhini; Hominidae; Homo
c18380_g1	c18380_g1_i1	HIKES_RAT^HIKES_RAT^Q:217-807,H:1-197^100%ID^E:6e-139^RecName: Full=Protein Hikeshi;^Eukaryota; Metazoa; Chordata; Craniata; Vertebrata; Euteleostomi; Mammalia; Eutheria; Euarchontoglires; Glires; Rodentia; Sciurognathi; Muroidea; Muridae; Murinae; Rattus	c18380_g1_i1|m.2489	217-810[+]	HIKES_RAT^HIKES_RAT^Q:1-197,H:1-197^100%ID^E:3e-143^RecName: Full=Protein Hikeshi;^Eukaryota; Metazoa; Chordata; Craniata; Vertebrata; Euteleostomi; Mammalia; Eutheria; Euarchontoglires; Glires; Rodentia; Sciurognathi; Muroidea; Muridae; Murinae; Rattus	PF05603.7^DUF775^Protein of unknown function (DUF775)^1-195^E:1.8e-55
c18405_g1	c18405_g1_i1	LORF2_MOUSE^LORF2_MOUSE^Q:210-124,H:559-587^58.62%ID^E:9e-12^RecName: Full=LINE-1 retrotransposable element ORF2 protein;^Eukaryota; Metazoa; Chordata; Craniata; Vertebrata; Euteleostomi; Mammalia; Eutheria; Euarchontoglires; Glires; Rodentia; Sciurognathi; Muroidea; Muridae; Murinae; Mus; Mus`LORF2_MOUSE^LORF2_MOUSE^Q:95-6,H:597-626^66.67%ID^E:9e-12^RecName: Full=LINE-1 retrotransposable element…
c18434_g1	c18434_g1_i1	ZN614_PONAB^ZN614_PONAB^Q:795-568,H:507-583^54.55%ID^E:7e-17^RecName: Full=Zinc finger protein 614;^Eukaryota; Metazoa; Chordata; Craniata; Vertebrata; Euteleostomi; Mammalia; Eutheria; Euarchontoglires; Primates; Haplorrhini; Catarrhini; Hominidae; Pongo`ZN614_PONAB^ZN614_PONAB^Q:795-622,H:339-396^56.9%ID^E:1e-10^RecName: Full=Zinc finger protein 614;^Eukaryota; Metazoa; Chordata; Craniata; Vert…
c18486_g1	c18486_g1_i1	LORF2_MOUSE^LORF2_MOUSE^Q:363-163,H:972-1038^34.33%ID^E:5e-06^RecName: Full=LINE-1 retrotransposable element ORF2 protein;^Eukaryota; Metazoa; Chordata; Craniata; Vertebrata; Euteleostomi; Mammalia; Eutheria; Euarchontoglires; Glires; Rodentia; Sciurognathi; Muroidea; Muridae; Murinae; Mus; Mus`LORF2_MOUSE^LORF2_MOUSE^Q:433-371,H:948-968^57.14%ID^E:5e-06^RecName: Full=LINE-1 retrotransposable ele…
c18503_g1	c18503_g1_i1	G6PI_MOUSE^G6PI_MOUSE^Q:2099-426,H:1-558^94.27%ID^E:0^RecName: Full=Glucose-6-phosphate isomerase;^Eukaryota; Metazoa; Chordata; Craniata; Vertebrata; Euteleostomi; Mammalia; Eutheria; Euarchontoglires; Glires; Rodentia; Sciurognathi; Muroidea; Muridae; Murinae; Mus; Mus	c18503_g1_i1|m.2498	2099-423[-]	G6PI_MOUSE^G6PI_MOUSE^Q:1-558,H:1-558^94.27%ID^E:0^RecName: Full=Glucose-6-phosphate isomerase;^Eukaryota; Metazoa; Chordata; Craniata; Vertebrata; Euteleostomi; Mammalia; Eutheria; Euarchontoglires; Glires; Rodentia; Sciurognathi; Muroidea; Muridae; Murinae; Mus; Mus	PF00342.14^PGI^Phosphoglucose isomerase^54-546^E:1.1e-240
c18503_g1	c18503_g1_i1	G6PI_MOUSE^G6PI_MOUSE^Q:2099-426,H:1-558^94.27%ID^E:0^RecName: Full=Glucose-6-phosphate isomerase;^Eukaryota; Metazoa; Chordata; Craniata; Vertebrata; Euteleostomi; Mammalia; Eutheria; Euarchontoglires; Glires; Rodentia; Sciurognathi; Muroidea; Muridae; Murinae; Mus; Mus	c18503_g1_i1|m.2499	1800-2216[+]
c18503_g1	c18503_g1_i1	G6PI_MOUSE^G6PI_MOUSE^Q:2099-426,H:1-558^94.27%ID^E:0^RecName: Full=Glucose-6-phosphate isomerase;^Eukaryota; Metazoa; Chordata; Craniata; Vertebrata; Euteleostomi; Mammalia; Eutheria; Euarchontoglires; Glires; Rodentia; Sciurognathi; Muroidea; Muridae; Murinae; Mus; Mus	c18503_g1_i1|m.2500	454-837[+]
c18503_g1	c18503_g1_i1	G6PI_MOUSE^G6PI_MOUSE^Q:2099-426,H:1-558^94.27%ID^E:0^RecName: Full=Glucose-6-phosphate isomerase;^Eukaryota; Metazoa; Chordata; Craniata; Vertebrata; Euteleostomi; Mammalia; Eutheria; Euarchontoglires; Glires; Rodentia; Sciurognathi; Muroidea; Muridae; Murinae; Mus; Mus	c18503_g1_i1|m.2501	1444-1827[+]
c18503_g1	c18503_g1_i1	G6PI_MOUSE^G6PI_MOUSE^Q:2099-426,H:1-558^94.27%ID^E:0^RecName: Full=Glucose-6-phosphate isomerase;^Eukaryota; Metazoa; Chordata; Craniata; Vertebrata; Euteleostomi; Mammalia; Eutheria; Euarchontoglires; Glires; Rodentia; Sciurognathi; Muroidea; Muridae; Murinae; Mus; Mus	c18503_g1_i1|m.2502	1240-896[-]
c18520_g1	c18520_g1_i1	TYRP2_MOUSE^TYRP2_MOUSE^Q:425-72,H:348-465^90.68%ID^E:5e-72^RecName: Full=L-dopachrome tautomerase;^Eukaryota; Metazoa; Chordata; Craniata; Vertebrata; Euteleostomi; Mammalia; Eutheria; Euarchontoglires; Glires; Rodentia; Sciurognathi; Muroidea; Muridae; Murinae; Mus; Mus	c18520_g1_i1|m.2504	425-3[-]	TYRP2_MOUSE^TYRP2_MOUSE^Q:1-127,H:348-474^91.34%ID^E:4e-79^RecName: Full=L-dopachrome tautomerase;^Eukaryota; Metazoa; Chordata; Craniata; Vertebrata; Euteleostomi; Mammalia; Eutheria; Euarchontoglires; Glires; Rodentia; Sciurognathi; Muroidea; Muridae; Murinae; Mus; Mus	PF00264.15^Tyrosinase^Common central domain of tyrosinase^12-61^E:9.3e-10
c18520_g1	c18520_g1_i2	TYRP2_MOUSE^TYRP2_MOUSE^Q:409-71,H:348-460^92.04%ID^E:4e-70^RecName: Full=L-dopachrome tautomerase;^Eukaryota; Metazoa; Chordata; Craniata; Vertebrata; Euteleostomi; Mammalia; Eutheria; Euarchontoglires; Glires; Rodentia; Sciurognathi; Muroidea; Muridae; Murinae; Mus; Mus	c18520_g1_i2|m.2505	409-50[-]	TYRP2_MOUSE^TYRP2_MOUSE^Q:1-113,H:348-460^92.04%ID^E:2e-70^RecName: Full=L-dopachrome tautomerase;^Eukaryota; Metazoa; Chordata; Craniata; Vertebrata; Euteleostomi; Mammalia; Eutheria; Euarchontoglires; Glires; Rodentia; Sciurognathi; Muroidea; Muridae; Murinae; Mus; Mus	PF00264.15^Tyrosinase^Common central domain of tyrosinase^12-61^E:6.4e-10
c18687_g1	c18687_g1_i1	LORF2_MOUSE^LORF2_MOUSE^Q:610-464,H:800-848^46.94%ID^E:6e-12^RecName: Full=LINE-1 retrotransposable element ORF2 protein;^Eukaryota; Metazoa; Chordata; Craniata; Vertebrata; Euteleostomi; Mammalia; Eutheria; Euarchontoglires; Glires; Rodentia; Sciurognathi; Muroidea; Muridae; Murinae; Mus; Mus`LORF2_MOUSE^LORF2_MOUSE^Q:395-93,H:875-980^34.26%ID^E:6e-12^RecName: Full=LINE-1 retrotransposable eleme…
c18695_g1	c18695_g1_i1	LORF2_MOUSE^LORF2_MOUSE^Q:257-3,H:880-963^49.41%ID^E:1e-20^RecName: Full=LINE-1 retrotransposable element ORF2 protein;^Eukaryota; Metazoa; Chordata; Craniata; Vertebrata; Euteleostomi; Mammalia; Eutheria; Euarchontoglires; Glires; Rodentia; Sciurognathi; Muroidea; Muridae; Murinae; Mus; Mus
c18842_g1	c18842_g1_i1	LORF2_MOUSE^LORF2_MOUSE^Q:222-40,H:1183-1243^54.1%ID^E:5e-13^RecName: Full=LINE-1 retrotransposable element ORF2 protein;^Eukaryota; Metazoa; Chordata; Craniata; Vertebrata; Euteleostomi; Mammalia; Eutheria; Euarchontoglires; Glires; Rodentia; Sciurognathi; Muroidea; Muridae; Murinae; Mus; Mus
c18949_g1	c18949_g1_i1	OR2J2_HUMAN^OR2J2_HUMAN^Q:184-2,H:2-62^80.33%ID^E:3e-19^RecName: Full=Olfactory receptor 2J2;^Eukaryota; Metazoa; Chordata; Craniata; Vertebrata; Euteleostomi; Mammalia; Eutheria; Euarchontoglires; Primates; Haplorrhini; Catarrhini; Hominidae; Homo
c18955_g1	c18955_g1_i1	LORF2_MOUSE^LORF2_MOUSE^Q:148-26,H:2-42^58.54%ID^E:4e-07^RecName: Full=LINE-1 retrotransposable element ORF2 protein;^Eukaryota; Metazoa; Chordata; Craniata; Vertebrata; Euteleostomi; Mammalia; Eutheria; Euarchontoglires; Glires; Rodentia; Sciurognathi; Muroidea; Muridae; Murinae; Mus; Mus
c18996_g1	c18996_g1_i1	ENV_MLVFF^ENV_MLVFF^Q:2-97,H:581-612^46.88%ID^E:2e-07^RecName: Full=Envelope glycoprotein;^Viruses; Retro-transcribing viruses; Retroviridae; Orthoretrovirinae; Gammaretrovirus; Murine leukemia virus`ENV_MLVFF^ENV_MLVFF^Q:168-260,H:639-669^45.16%ID^E:2e-07^RecName: Full=Envelope glycoprotein;^Viruses; Retro-transcribing viruses; Retroviridae; Orthoretrovirinae; Gammaretrovirus; Murine leukemia vi…
c19044_g1	c19044_g1_i1	RNF44_RAT^RNF44_RAT^Q:2308-1979,H:241-350^98.18%ID^E:1e-66^RecName: Full=RING finger protein 44;^Eukaryota; Metazoa; Chordata; Craniata; Vertebrata; Euteleostomi; Mammalia; Eutheria; Euarchontoglires; Glires; Rodentia; Sciurognathi; Muroidea; Muridae; Murinae; Rattus	c19044_g1_i1|m.2544	2377-1976[-]	RNF44_RAT^RNF44_RAT^Q:11-133,H:228-350^97.56%ID^E:3e-84^RecName: Full=RING finger protein 44;^Eukaryota; Metazoa; Chordata; Craniata; Vertebrata; Euteleostomi; Mammalia; Eutheria; Euarchontoglires; Glires; Rodentia; Sciurognathi; Muroidea; Muridae; Murinae; Rattus	PF13920.1^zf-C3HC4_3^Zinc finger, C3HC4 type (RING finger)^78-126^E:1.8e-09`PF13639.1^zf-RING_2^Ring finger domain^81-122^E:6.5e-15`PF00097.20^zf-C3HC4^Zinc finger, C3HC4 type (RING finger)^81-121^E:4e-09`PF12678.2^zf-rbx1^RING-H2 zinc finger^81-122^E:1.9e-08`PF14634.1^zf-RING_5^zinc-RING finger domain^81-122^E:1.9e-08`PF13923.1^zf-C3HC4_2^Zinc finger, C3HC4 type (RING finger)^81-121^E:6.7e-08
c19044_g1	c19044_g1_i1	RNF44_RAT^RNF44_RAT^Q:2308-1979,H:241-350^98.18%ID^E:1e-66^RecName: Full=RING finger protein 44;^Eukaryota; Metazoa; Chordata; Craniata; Vertebrata; Euteleostomi; Mammalia; Eutheria; Euarchontoglires; Glires; Rodentia; Sciurognathi; Muroidea; Muridae; Murinae; Rattus	c19044_g1_i1|m.2545	1738-2124[+]
c19044_g1	c19044_g1_i2	RNF44_RAT^RNF44_RAT^Q:2233-1979,H:266-350^97.65%ID^E:2e-48^RecName: Full=RING finger protein 44;^Eukaryota; Metazoa; Chordata; Craniata; Vertebrata; Euteleostomi; Mammalia; Eutheria; Euarchontoglires; Glires; Rodentia; Sciurognathi; Muroidea; Muridae; Murinae; Rattus	c19044_g1_i2|m.2546	1738-2124[+]
c19044_g1	c19044_g1_i2	RNF44_RAT^RNF44_RAT^Q:2233-1979,H:266-350^97.65%ID^E:2e-48^RecName: Full=RING finger protein 44;^Eukaryota; Metazoa; Chordata; Craniata; Vertebrata; Euteleostomi; Mammalia; Eutheria; Euarchontoglires; Glires; Rodentia; Sciurognathi; Muroidea; Muridae; Murinae; Rattus	c19044_g1_i2|m.2547	2066-2380[+]
c19081_g1	c19081_g1_i1	PRS42_MOUSE^PRS42_MOUSE^Q:749-450,H:225-324^81%ID^E:2e-52^RecName: Full=Serine protease 42;^Eukaryota; Metazoa; Chordata; Craniata; Vertebrata; Euteleostomi; Mammalia; Eutheria; Euarchontoglires; Glires; Rodentia; Sciurognathi; Muroidea; Muridae; Murinae; Mus; Mus	c19081_g1_i1|m.2551	749-414[-]	PRS42_MOUSE^PRS42_MOUSE^Q:1-110,H:225-334^79.09%ID^E:6e-59^RecName: Full=Serine protease 42;^Eukaryota; Metazoa; Chordata; Craniata; Vertebrata; Euteleostomi; Mammalia; Eutheria; Euarchontoglires; Glires; Rodentia; Sciurognathi; Muroidea; Muridae; Murinae; Mus; Mus	PF00089.21^Trypsin^Trypsin^2-86^E:4.2e-20
c19081_g1	c19081_g1_i2	PRS42_MOUSE^PRS42_MOUSE^Q:632-450,H:264-324^85.25%ID^E:3e-29^RecName: Full=Serine protease 42;^Eukaryota; Metazoa; Chordata; Craniata; Vertebrata; Euteleostomi; Mammalia; Eutheria; Euarchontoglires; Glires; Rodentia; Sciurognathi; Muroidea; Muridae; Murinae; Mus; Mus	c19081_g1_i2|m.2552	764-414[-]	PRS42_MOUSE^PRS42_MOUSE^Q:45-115,H:264-334^81.69%ID^E:1e-34^RecName: Full=Serine protease 42;^Eukaryota; Metazoa; Chordata; Craniata; Vertebrata; Euteleostomi; Mammalia; Eutheria; Euarchontoglires; Glires; Rodentia; Sciurognathi; Muroidea; Muridae; Murinae; Mus; Mus	PF00089.21^Trypsin^Trypsin^45-91^E:2.5e-12
c19093_g1	c19093_g1_i1	LORF2_MOUSE^LORF2_MOUSE^Q:8-112,H:901-935^54.29%ID^E:4e-07^RecName: Full=LINE-1 retrotransposable element ORF2 protein;^Eukaryota; Metazoa; Chordata; Craniata; Vertebrata; Euteleostomi; Mammalia; Eutheria; Euarchontoglires; Glires; Rodentia; Sciurognathi; Muroidea; Muridae; Murinae; Mus; Mus`LORF2_MOUSE^LORF2_MOUSE^Q:109-201,H:934-964^41.94%ID^E:4e-07^RecName: Full=LINE-1 retrotransposable elemen…
c19126_g1	c19126_g1_i1	HFM1_MOUSE^HFM1_MOUSE^Q:2-571,H:546-735^90.53%ID^E:8e-116^RecName: Full=Probable ATP-dependent DNA helicase HFM1;^Eukaryota; Metazoa; Chordata; Craniata; Vertebrata; Euteleostomi; Mammalia; Eutheria; Euarchontoglires; Glires; Rodentia; Sciurognathi; Muroidea; Muridae; Murinae; Mus; Mus	c19126_g1_i1|m.2556	2-580[+]	HFM1_MOUSE^HFM1_MOUSE^Q:1-190,H:546-735^90.53%ID^E:9e-117^RecName: Full=Probable ATP-dependent DNA helicase HFM1;^Eukaryota; Metazoa; Chordata; Craniata; Vertebrata; Euteleostomi; Mammalia; Eutheria; Euarchontoglires; Glires; Rodentia; Sciurognathi; Muroidea; Muridae; Murinae; Mus; Mus	PF00271.26^Helicase_C^Helicase conserved C-terminal domain^36-111^E:8.3e-12
c19128_g1	c19128_g1_i1	OR4KF_HUMAN^OR4KF_HUMAN^Q:444-1,H:160-307^93.24%ID^E:2e-80^RecName: Full=Olfactory receptor 4K15;^Eukaryota; Metazoa; Chordata; Craniata; Vertebrata; Euteleostomi; Mammalia; Eutheria; Euarchontoglires; Primates; Haplorrhini; Catarrhini; Hominidae; Homo	c19128_g1_i1|m.2558	444-1[-]	OR4KF_HUMAN^OR4KF_HUMAN^Q:1-148,H:160-307^93.24%ID^E:5e-81^RecName: Full=Olfactory receptor 4K15;^Eukaryota; Metazoa; Chordata; Craniata; Vertebrata; Euteleostomi; Mammalia; Eutheria; Euarchontoglires; Primates; Haplorrhini; Catarrhini; Hominidae; Homo	PF13853.1^7tm_4^Olfactory receptor^4-145^E:1.3e-35
c19182_g1	c19182_g1_i1	LORF2_MOUSE^LORF2_MOUSE^Q:131-388,H:1120-1199^39.33%ID^E:6e-10^RecName: Full=LINE-1 retrotransposable element ORF2 protein;^Eukaryota; Metazoa; Chordata; Craniata; Vertebrata; Euteleostomi; Mammalia; Eutheria; Euarchontoglires; Glires; Rodentia; Sciurognathi; Muroidea; Muridae; Murinae; Mus; Mus`LORF2_MOUSE^LORF2_MOUSE^Q:375-467,H:1204-1237^47.06%ID^E:6e-10^RecName: Full=LINE-1 retrotransposable …
c19312_g1	c19312_g1_i1	LORF2_HUMAN^LORF2_HUMAN^Q:9-164,H:1185-1236^46.15%ID^E:7e-09^RecName: Full=LINE-1 retrotransposable element ORF2 protein;^Eukaryota; Metazoa; Chordata; Craniata; Vertebrata; Euteleostomi; Mammalia; Eutheria; Euarchontoglires; Primates; Haplorrhini; Catarrhini; Hominidae; Homo
c19389_g1	c19389_g1_i1	LORF2_MOUSE^LORF2_MOUSE^Q:561-352,H:1137-1207^40.79%ID^E:1e-06^RecName: Full=LINE-1 retrotransposable element ORF2 protein;^Eukaryota; Metazoa; Chordata; Craniata; Vertebrata; Euteleostomi; Mammalia; Eutheria; Euarchontoglires; Glires; Rodentia; Sciurognathi; Muroidea; Muridae; Murinae; Mus; Mus
c19394_g1	c19394_g1_i1	TRIM2_MOUSE^TRIM2_MOUSE^Q:519-2750,H:1-744^99.06%ID^E:0^RecName: Full=Tripartite motif-containing protein 2;^Eukaryota; Metazoa; Chordata; Craniata; Vertebrata; Euteleostomi; Mammalia; Eutheria; Euarchontoglires; Glires; Rodentia; Sciurognathi; Muroidea; Muridae; Murinae; Mus; Mus	c19394_g1_i1|m.2580	519-2753[+]	TRIM2_MOUSE^TRIM2_MOUSE^Q:1-744,H:1-744^99.06%ID^E:0^RecName: Full=Tripartite motif-containing protein 2;^Eukaryota; Metazoa; Chordata; Craniata; Vertebrata; Euteleostomi; Mammalia; Eutheria; Euarchontoglires; Glires; Rodentia; Sciurognathi; Muroidea; Muridae; Murinae; Mus; Mus	PF13920.1^zf-C3HC4_3^Zinc finger, C3HC4 type (RING finger)^22-66^E:1.9e-07`PF13923.1^zf-C3HC4_2^Zinc finger, C3HC4 type (RING finger)^23-63^E:2.8e-08`PF00097.20^zf-C3HC4^Zinc finger, C3HC4 type (RING finger)^23-63^E:5.1e-08`PF14634.1^zf-RING_5^zinc-RING finger domain^23-65^E:5.8e-08`PF13639.1^zf-RING_2^Ring finger domain^23-64^E:2.5e-07`PF13445.1^zf-RING_UBOX^RING-type zinc-finger^23-61^E:8.2e-07…
c19394_g1	c19394_g1_i1	TRIM2_MOUSE^TRIM2_MOUSE^Q:519-2750,H:1-744^99.06%ID^E:0^RecName: Full=Tripartite motif-containing protein 2;^Eukaryota; Metazoa; Chordata; Craniata; Vertebrata; Euteleostomi; Mammalia; Eutheria; Euarchontoglires; Glires; Rodentia; Sciurognathi; Muroidea; Muridae; Murinae; Mus; Mus	c19394_g1_i1|m.2581	504-1[-]
c19394_g1	c19394_g1_i1	TRIM2_MOUSE^TRIM2_MOUSE^Q:519-2750,H:1-744^99.06%ID^E:0^RecName: Full=Tripartite motif-containing protein 2;^Eukaryota; Metazoa; Chordata; Craniata; Vertebrata; Euteleostomi; Mammalia; Eutheria; Euarchontoglires; Glires; Rodentia; Sciurognathi; Muroidea; Muridae; Murinae; Mus; Mus	c19394_g1_i1|m.2582	2164-1739[-]
c19395_g1	c19395_g1_i1	LORF2_MOUSE^LORF2_MOUSE^Q:636-136,H:718-894^29.83%ID^E:1e-06^RecName: Full=LINE-1 retrotransposable element ORF2 protein;^Eukaryota; Metazoa; Chordata; Craniata; Vertebrata; Euteleostomi; Mammalia; Eutheria; Euarchontoglires; Glires; Rodentia; Sciurognathi; Muroidea; Muridae; Murinae; Mus; Mus
c19428_g1	c19428_g1_i1	CHIA_BOVIN^CHIA_BOVIN^Q:117-4,H:160-197^68.42%ID^E:4e-09^RecName: Full=Acidic mammalian chitinase;^Eukaryota; Metazoa; Chordata; Craniata; Vertebrata; Euteleostomi; Mammalia; Eutheria; Laurasiatheria; Cetartiodactyla; Ruminantia; Pecora; Bovidae; Bovinae; Bos
c19554_g1	c19554_g1_i1	P2RX4_MOUSE^P2RX4_MOUSE^Q:551-1705,H:4-388^92.21%ID^E:0^RecName: Full=P2X purinoceptor 4;^Eukaryota; Metazoa; Chordata; Craniata; Vertebrata; Euteleostomi; Mammalia; Eutheria; Euarchontoglires; Glires; Rodentia; Sciurognathi; Muroidea; Muridae; Murinae; Mus; Mus	c19554_g1_i1|m.2590	542-1708[+]	P2RX4_HUMAN^P2RX4_HUMAN^Q:1-388,H:1-388^87.63%ID^E:0^RecName: Full=P2X purinoceptor 4;^Eukaryota; Metazoa; Chordata; Craniata; Vertebrata; Euteleostomi; Mammalia; Eutheria; Euarchontoglires; Primates; Haplorrhini; Catarrhini; Hominidae; Homo	PF00864.14^P2X_receptor^ATP P2X receptor^13-384^E:2.4e-173
c19554_g1	c19554_g1_i1	P2RX4_MOUSE^P2RX4_MOUSE^Q:551-1705,H:4-388^92.21%ID^E:0^RecName: Full=P2X purinoceptor 4;^Eukaryota; Metazoa; Chordata; Craniata; Vertebrata; Euteleostomi; Mammalia; Eutheria; Euarchontoglires; Glires; Rodentia; Sciurognathi; Muroidea; Muridae; Murinae; Mus; Mus	c19554_g1_i1|m.2591	657-100[-]
c19554_g1	c19554_g1_i1	P2RX4_MOUSE^P2RX4_MOUSE^Q:551-1705,H:4-388^92.21%ID^E:0^RecName: Full=P2X purinoceptor 4;^Eukaryota; Metazoa; Chordata; Craniata; Vertebrata; Euteleostomi; Mammalia; Eutheria; Euarchontoglires; Glires; Rodentia; Sciurognathi; Muroidea; Muridae; Murinae; Mus; Mus	c19554_g1_i1|m.2592	1197-1550[+]
c19554_g1	c19554_g1_i1	P2RX4_MOUSE^P2RX4_MOUSE^Q:551-1705,H:4-388^92.21%ID^E:0^RecName: Full=P2X purinoceptor 4;^Eukaryota; Metazoa; Chordata; Craniata; Vertebrata; Euteleostomi; Mammalia; Eutheria; Euarchontoglires; Glires; Rodentia; Sciurognathi; Muroidea; Muridae; Murinae; Mus; Mus	c19554_g1_i1|m.2593	1167-820[-]
c19554_g1	c19554_g1_i1	P2RX4_MOUSE^P2RX4_MOUSE^Q:551-1705,H:4-388^92.21%ID^E:0^RecName: Full=P2X purinoceptor 4;^Eukaryota; Metazoa; Chordata; Craniata; Vertebrata; Euteleostomi; Mammalia; Eutheria; Euarchontoglires; Glires; Rodentia; Sciurognathi; Muroidea; Muridae; Murinae; Mus; Mus	c19554_g1_i1|m.2594	3-302[+]
c19655_g1	c19655_g1_i1	LRC28_HUMAN^LRC28_HUMAN^Q:167-1267,H:1-367^92.37%ID^E:0^RecName: Full=Leucine-rich repeat-containing protein 28;^Eukaryota; Metazoa; Chordata; Craniata; Vertebrata; Euteleostomi; Mammalia; Eutheria; Euarchontoglires; Primates; Haplorrhini; Catarrhini; Hominidae; Homo	c19655_g1_i1|m.2602	167-1270[+]	LRC28_MOUSE^LRC28_MOUSE^Q:1-366,H:1-366^91.53%ID^E:0^RecName: Full=Leucine-rich repeat-containing protein 28;^Eukaryota; Metazoa; Chordata; Craniata; Vertebrata; Euteleostomi; Mammalia; Eutheria; Euarchontoglires; Glires; Rodentia; Sciurognathi; Muroidea; Muridae; Murinae; Mus; Mus	PF13504.1^LRR_7^Leucine rich repeat^19-31^E:15000`PF13855.1^LRR_8^Leucine rich repeat^42-100^E:6e-13`PF00560.28^LRR_1^Leucine Rich Repeat^42-60^E:0.22`PF13504.1^LRR_7^Leucine rich repeat^42-57^E:1.9`PF13504.1^LRR_7^Leucine rich repeat^65-78^E:16`PF00560.28^LRR_1^Leucine Rich Repeat^66-87^E:0.81`PF13504.1^LRR_7^Leucine rich repeat^89-101^E:19`PF13855.1^LRR_8^Leucine rich repeat^112-169^E:3.1e-07`P…
c19702_g1	c19702_g1_i1	LORF2_MOUSE^LORF2_MOUSE^Q:133-351,H:272-349^50.63%ID^E:3e-16^RecName: Full=LINE-1 retrotransposable element ORF2 protein;^Eukaryota; Metazoa; Chordata; Craniata; Vertebrata; Euteleostomi; Mammalia; Eutheria; Euarchontoglires; Glires; Rodentia; Sciurognathi; Muroidea; Muridae; Murinae; Mus; Mus`LORF2_MOUSE^LORF2_MOUSE^Q:348-461,H:349-385^55.26%ID^E:3e-16^RecName: Full=LINE-1 retrotransposable elem…
c19771_g1	c19771_g1_i1	ZN470_HUMAN^ZN470_HUMAN^Q:885-454,H:249-398^38.46%ID^E:1e-20^RecName: Full=Zinc finger protein 470;^Eukaryota; Metazoa; Chordata; Craniata; Vertebrata; Euteleostomi; Mammalia; Eutheria; Euarchontoglires; Primates; Haplorrhini; Catarrhini; Hominidae; Homo`ZN470_HUMAN^ZN470_HUMAN^Q:885-643,H:446-538^47.31%ID^E:5e-16^RecName: Full=Zinc finger protein 470;^Eukaryota; Metazoa; Chordata; Craniata; Vert…	c19771_g1_i1|m.2608	884-486[-]
c19818_g1	c19818_g1_i1	LORF2_MOUSE^LORF2_MOUSE^Q:169-5,H:1110-1165^50%ID^E:8e-10^RecName: Full=LINE-1 retrotransposable element ORF2 protein;^Eukaryota; Metazoa; Chordata; Craniata; Vertebrata; Euteleostomi; Mammalia; Eutheria; Euarchontoglires; Glires; Rodentia; Sciurognathi; Muroidea; Muridae; Murinae; Mus; Mus`LORF2_MOUSE^LORF2_MOUSE^Q:242-171,H:1086-1109^58.33%ID^E:8e-10^RecName: Full=LINE-1 retrotransposable eleme…
c19846_g1	c19846_g1_i1	TIGD1_HUMAN^TIGD1_HUMAN^Q:241-399,H:1-53^60.38%ID^E:2e-09^RecName: Full=Tigger transposable element-derived protein 1;^Eukaryota; Metazoa; Chordata; Craniata; Vertebrata; Euteleostomi; Mammalia; Eutheria; Euarchontoglires; Primates; Haplorrhini; Catarrhini; Hominidae; Homo
c19846_g1	c19846_g1_i2	TIGD1_HUMAN^TIGD1_HUMAN^Q:408-566,H:1-53^60.38%ID^E:5e-09^RecName: Full=Tigger transposable element-derived protein 1;^Eukaryota; Metazoa; Chordata; Craniata; Vertebrata; Euteleostomi; Mammalia; Eutheria; Euarchontoglires; Primates; Haplorrhini; Catarrhini; Hominidae; Homo
c19846_g1	c19846_g1_i3	TIGD1_HUMAN^TIGD1_HUMAN^Q:361-519,H:1-53^60.38%ID^E:4e-09^RecName: Full=Tigger transposable element-derived protein 1;^Eukaryota; Metazoa; Chordata; Craniata; Vertebrata; Euteleostomi; Mammalia; Eutheria; Euarchontoglires; Primates; Haplorrhini; Catarrhini; Hominidae; Homo
c19900_g1	c19900_g1_i1	ACTT2_MOUSE^ACTT2_MOUSE^Q:206-1318,H:7-377^89.22%ID^E:0^RecName: Full=Actin-related protein T2;^Eukaryota; Metazoa; Chordata; Craniata; Vertebrata; Euteleostomi; Mammalia; Eutheria; Euarchontoglires; Glires; Rodentia; Sciurognathi; Muroidea; Muridae; Murinae; Mus; Mus	c19900_g1_i1|m.2621	188-1321[+]	ACTT2_MOUSE^ACTT2_MOUSE^Q:7-377,H:7-377^89.22%ID^E:0^RecName: Full=Actin-related protein T2;^Eukaryota; Metazoa; Chordata; Craniata; Vertebrata; Euteleostomi; Mammalia; Eutheria; Euarchontoglires; Glires; Rodentia; Sciurognathi; Muroidea; Muridae; Murinae; Mus; Mus	PF00022.14^Actin^Actin^8-377^E:6.3e-118
c19900_g1	c19900_g1_i1	ACTT2_MOUSE^ACTT2_MOUSE^Q:206-1318,H:7-377^89.22%ID^E:0^RecName: Full=Actin-related protein T2;^Eukaryota; Metazoa; Chordata; Craniata; Vertebrata; Euteleostomi; Mammalia; Eutheria; Euarchontoglires; Glires; Rodentia; Sciurognathi; Muroidea; Muridae; Murinae; Mus; Mus	c19900_g1_i1|m.2622	1434-937[-]
c19900_g1	c19900_g1_i1	ACTT2_MOUSE^ACTT2_MOUSE^Q:206-1318,H:7-377^89.22%ID^E:0^RecName: Full=Actin-related protein T2;^Eukaryota; Metazoa; Chordata; Craniata; Vertebrata; Euteleostomi; Mammalia; Eutheria; Euarchontoglires; Glires; Rodentia; Sciurognathi; Muroidea; Muridae; Murinae; Mus; Mus	c19900_g1_i1|m.2623	513-163[-]
c20139_g1	c20139_g1_i1	LIN1_NYCCO^LIN1_NYCCO^Q:126-1,H:196-237^57.14%ID^E:1e-08^RecName: Full=LINE-1 reverse transcriptase homolog;^Eukaryota; Metazoa; Chordata; Craniata; Vertebrata; Euteleostomi; Mammalia; Eutheria; Euarchontoglires; Primates; Strepsirrhini; Chiromyiformes; Lorisidae; Nycticebus
c20240_g1	c20240_g1_i1	POL_IPHA^POL_IPHA^Q:225-1,H:43-116^37.18%ID^E:5e-06^RecName: Full=Putative Pol polyprotein;^Viruses; Retro-transcribing viruses; Retroviridae; Intracisternal A-particles
c20319_g1	c20319_g1_i1	LORF2_HUMAN^LORF2_HUMAN^Q:128-424,H:563-669^40.19%ID^E:5e-06^RecName: Full=LINE-1 retrotransposable element ORF2 protein;^Eukaryota; Metazoa; Chordata; Craniata; Vertebrata; Euteleostomi; Mammalia; Eutheria; Euarchontoglires; Primates; Haplorrhini; Catarrhini; Hominidae; Homo
c20384_g1	c20384_g1_i1	AGALC_ASPTN^AGALC_ASPTN^Q:13-237,H:640-711^34.67%ID^E:8e-07^RecName: Full=Probable alpha-galactosidase C;^Eukaryota; Fungi; Dikarya; Ascomycota; Pezizomycotina; Eurotiomycetes; Eurotiomycetidae; Eurotiales; Aspergillaceae; Aspergillus
c20417_g1	c20417_g1_i1	ATS18_MOUSE^ATS18_MOUSE^Q:414-40,H:496-620^96.8%ID^E:7e-80^RecName: Full=A disintegrin and metalloproteinase with thrombospondin motifs 18;^Eukaryota; Metazoa; Chordata; Craniata; Vertebrata; Euteleostomi; Mammalia; Eutheria; Euarchontoglires; Glires; Rodentia; Sciurognathi; Muroidea; Muridae; Murinae; Mus; Mus	c20417_g1_i1|m.2663	414-37[-]	ATS18_MOUSE^ATS18_MOUSE^Q:1-125,H:496-620^96.8%ID^E:4e-80^RecName: Full=A disintegrin and metalloproteinase with thrombospondin motifs 18;^Eukaryota; Metazoa; Chordata; Craniata; Vertebrata; Euteleostomi; Mammalia; Eutheria; Euarchontoglires; Glires; Rodentia; Sciurognathi; Muroidea; Muridae; Murinae; Mus; Mus	PF00090.14^TSP_1^Thrombospondin type 1 domain^98-124^E:1.2e-06
c20417_g1	c20417_g1_i1	ATS18_MOUSE^ATS18_MOUSE^Q:414-40,H:496-620^96.8%ID^E:7e-80^RecName: Full=A disintegrin and metalloproteinase with thrombospondin motifs 18;^Eukaryota; Metazoa; Chordata; Craniata; Vertebrata; Euteleostomi; Mammalia; Eutheria; Euarchontoglires; Glires; Rodentia; Sciurognathi; Muroidea; Muridae; Murinae; Mus; Mus	c20417_g1_i1|m.2664	2-358[+]
c20417_g1	c20417_g1_i2	ATS18_MOUSE^ATS18_MOUSE^Q:381-157,H:496-570^97.33%ID^E:2e-43^RecName: Full=A disintegrin and metalloproteinase with thrombospondin motifs 18;^Eukaryota; Metazoa; Chordata; Craniata; Vertebrata; Euteleostomi; Mammalia; Eutheria; Euarchontoglires; Glires; Rodentia; Sciurognathi; Muroidea; Muridae; Murinae; Mus; Mus
c20436_g2	c20436_g2_i1	LORF2_MOUSE^LORF2_MOUSE^Q:2-100,H:196-228^54.55%ID^E:2e-08^RecName: Full=LINE-1 retrotransposable element ORF2 protein;^Eukaryota; Metazoa; Chordata; Craniata; Vertebrata; Euteleostomi; Mammalia; Eutheria; Euarchontoglires; Glires; Rodentia; Sciurognathi; Muroidea; Muridae; Murinae; Mus; Mus`LORF2_MOUSE^LORF2_MOUSE^Q:105-164,H:231-254^50%ID^E:2e-08^RecName: Full=LINE-1 retrotransposable element O…
c20462_g2	c20462_g2_i1	LORF2_MOUSE^LORF2_MOUSE^Q:189-281,H:797-827^64.52%ID^E:1e-05^RecName: Full=LINE-1 retrotransposable element ORF2 protein;^Eukaryota; Metazoa; Chordata; Craniata; Vertebrata; Euteleostomi; Mammalia; Eutheria; Euarchontoglires; Glires; Rodentia; Sciurognathi; Muroidea; Muridae; Murinae; Mus; Mus
c20494_g2	c20494_g2_i1	NNMT_MOUSE^NNMT_MOUSE^Q:175-372,H:1-66^90.91%ID^E:2e-34^RecName: Full=Nicotinamide N-methyltransferase;^Eukaryota; Metazoa; Chordata; Craniata; Vertebrata; Euteleostomi; Mammalia; Eutheria; Euarchontoglires; Glires; Rodentia; Sciurognathi; Muroidea; Muridae; Murinae; Mus; Mus
c20502_g1	c20502_g1_i1	PHX2A_MOUSE^PHX2A_MOUSE^Q:497-384,H:35-72^100%ID^E:1e-06^RecName: Full=Paired mesoderm homeobox protein 2A;^Eukaryota; Metazoa; Chordata; Craniata; Vertebrata; Euteleostomi; Mammalia; Eutheria; Euarchontoglires; Glires; Rodentia; Sciurognathi; Muroidea; Muridae; Murinae; Mus; Mus
c20502_g1	c20502_g1_i2	PHX2A_MOUSE^PHX2A_MOUSE^Q:269-6,H:35-122^100%ID^E:2e-45^RecName: Full=Paired mesoderm homeobox protein 2A;^Eukaryota; Metazoa; Chordata; Craniata; Vertebrata; Euteleostomi; Mammalia; Eutheria; Euarchontoglires; Glires; Rodentia; Sciurognathi; Muroidea; Muridae; Murinae; Mus; Mus
c20528_g1	c20528_g1_i1	LORF2_HUMAN^LORF2_HUMAN^Q:153-368,H:1133-1206^52.7%ID^E:4e-20^RecName: Full=LINE-1 retrotransposable element ORF2 protein;^Eukaryota; Metazoa; Chordata; Craniata; Vertebrata; Euteleostomi; Mammalia; Eutheria; Euarchontoglires; Primates; Haplorrhini; Catarrhini; Hominidae; Homo`LORF2_HUMAN^LORF2_HUMAN^Q:85-165,H:1109-1136^46.43%ID^E:4e-20^RecName: Full=LINE-1 retrotransposable element ORF2 protein…
c20547_g1	c20547_g1_i1	LORF2_MOUSE^LORF2_MOUSE^Q:6-203,H:1001-1066^39.39%ID^E:1e-05^RecName: Full=LINE-1 retrotransposable element ORF2 protein;^Eukaryota; Metazoa; Chordata; Craniata; Vertebrata; Euteleostomi; Mammalia; Eutheria; Euarchontoglires; Glires; Rodentia; Sciurognathi; Muroidea; Muridae; Murinae; Mus; Mus
c20664_g1	c20664_g1_i1	RAB18_MOUSE^RAB18_MOUSE^Q:48-182,H:147-195^53.06%ID^E:2e-09^RecName: Full=Ras-related protein Rab-18;^Eukaryota; Metazoa; Chordata; Craniata; Vertebrata; Euteleostomi; Mammalia; Eutheria; Euarchontoglires; Glires; Rodentia; Sciurognathi; Muroidea; Muridae; Murinae; Mus; Mus`RAB18_MOUSE^RAB18_MOUSE^Q:2-52,H:131-147^88.24%ID^E:2e-09^RecName: Full=Ras-related protein Rab-18;^Eukaryota; Metazoa; Chor…
c20664_g2	c20664_g2_i1	RAB18_RAT^RAB18_RAT^Q:209-403,H:6-70^44.62%ID^E:2e-13^RecName: Full=Ras-related protein Rab-18;^Eukaryota; Metazoa; Chordata; Craniata; Vertebrata; Euteleostomi; Mammalia; Eutheria; Euarchontoglires; Glires; Rodentia; Sciurognathi; Muroidea; Muridae; Murinae; Rattus`RAB18_RAT^RAB18_RAT^Q:408-518,H:73-117^57.78%ID^E:2e-13^RecName: Full=Ras-related protein Rab-18;^Eukaryota; Metazoa; Chordata; Cran…
c20719_g1	c20719_g1_i1	SPAG6_MOUSE^SPAG6_MOUSE^Q:2-307,H:82-183^93.14%ID^E:3e-59^RecName: Full=Sperm-associated antigen 6;^Eukaryota; Metazoa; Chordata; Craniata; Vertebrata; Euteleostomi; Mammalia; Eutheria; Euarchontoglires; Glires; Rodentia; Sciurognathi; Muroidea; Muridae; Murinae; Mus; Mus`SPAG6_MOUSE^SPAG6_MOUSE^Q:11-298,H:169-264^34.38%ID^E:2e-10^RecName: Full=Sperm-associated antigen 6;^Eukaryota; Metazoa; Chor…	c20719_g1_i1|m.2691	2-307[+]	SPAG6_MOUSE^SPAG6_MOUSE^Q:1-102,H:82-183^93.14%ID^E:2e-59^RecName: Full=Sperm-associated antigen 6;^Eukaryota; Metazoa; Chordata; Craniata; Vertebrata; Euteleostomi; Mammalia; Eutheria; Euarchontoglires; Glires; Rodentia; Sciurognathi; Muroidea; Muridae; Murinae; Mus; Mus`SPAG6_MOUSE^SPAG6_MOUSE^Q:4-99,H:169-264^34.38%ID^E:2e-10^RecName: Full=Sperm-associated antigen 6;^Eukaryota; Metazoa; Chorda…	PF00514.18^Arm^Armadillo/beta-catenin-like repeat^33-73^E:5.4e-09`PF13513.1^HEAT_EZ^HEAT-like repeat^44-70^E:0.0011
c20768_g1	c20768_g1_i1	SAM14_RAT^SAM14_RAT^Q:87-272,H:70-131^98.39%ID^E:4e-35^RecName: Full=Sterile alpha motif domain-containing protein 14;^Eukaryota; Metazoa; Chordata; Craniata; Vertebrata; Euteleostomi; Mammalia; Eutheria; Euarchontoglires; Glires; Rodentia; Sciurognathi; Muroidea; Muridae; Murinae; Rattus
c20785_g1	c20785_g1_i1	PTPRQ_MOUSE^PTPRQ_MOUSE^Q:426-596,H:1745-1801^91.23%ID^E:2e-25^RecName: Full=Phosphatidylinositol phosphatase PTPRQ;^Eukaryota; Metazoa; Chordata; Craniata; Vertebrata; Euteleostomi; Mammalia; Eutheria; Euarchontoglires; Glires; Rodentia; Sciurognathi; Muroidea; Muridae; Murinae; Mus; Mus
c20785_g1	c20785_g1_i2	PTPRQ_MOUSE^PTPRQ_MOUSE^Q:3-191,H:1739-1801^92.06%ID^E:4e-29^RecName: Full=Phosphatidylinositol phosphatase PTPRQ;^Eukaryota; Metazoa; Chordata; Craniata; Vertebrata; Euteleostomi; Mammalia; Eutheria; Euarchontoglires; Glires; Rodentia; Sciurognathi; Muroidea; Muridae; Murinae; Mus; Mus
c20791_g1	c20791_g1_i2	LORF2_MOUSE^LORF2_MOUSE^Q:59-304,H:368-452^54.12%ID^E:8e-20^RecName: Full=LINE-1 retrotransposable element ORF2 protein;^Eukaryota; Metazoa; Chordata; Craniata; Vertebrata; Euteleostomi; Mammalia; Eutheria; Euarchontoglires; Glires; Rodentia; Sciurognathi; Muroidea; Muridae; Murinae; Mus; Mus
c20820_g1	c20820_g1_i1	LIN1_NYCCO^LIN1_NYCCO^Q:266-12,H:468-546^41.18%ID^E:4e-07^RecName: Full=LINE-1 reverse transcriptase homolog;^Eukaryota; Metazoa; Chordata; Craniata; Vertebrata; Euteleostomi; Mammalia; Eutheria; Euarchontoglires; Primates; Strepsirrhini; Chiromyiformes; Lorisidae; Nycticebus
c20884_g1	c20884_g1_i1	CAD26_MOUSE^CAD26_MOUSE^Q:160-267,H:316-351^77.78%ID^E:2e-11^RecName: Full=Cadherin-like protein 26;^Eukaryota; Metazoa; Chordata; Craniata; Vertebrata; Euteleostomi; Mammalia; Eutheria; Euarchontoglires; Glires; Rodentia; Sciurognathi; Muroidea; Muridae; Murinae; Mus; Mus
c20884_g1	c20884_g1_i2	CAD26_MOUSE^CAD26_MOUSE^Q:1-282,H:258-351^80.85%ID^E:4e-47^RecName: Full=Cadherin-like protein 26;^Eukaryota; Metazoa; Chordata; Craniata; Vertebrata; Euteleostomi; Mammalia; Eutheria; Euarchontoglires; Glires; Rodentia; Sciurognathi; Muroidea; Muridae; Murinae; Mus; Mus
c20909_g1	c20909_g1_i1	LIN1_NYCCO^LIN1_NYCCO^Q:354-175,H:921-980^41.67%ID^E:1e-08^RecName: Full=LINE-1 reverse transcriptase homolog;^Eukaryota; Metazoa; Chordata; Craniata; Vertebrata; Euteleostomi; Mammalia; Eutheria; Euarchontoglires; Primates; Strepsirrhini; Chiromyiformes; Lorisidae; Nycticebus`LIN1_NYCCO^LIN1_NYCCO^Q:188-21,H:981-1037^34.43%ID^E:1e-08^RecName: Full=LINE-1 reverse transcriptase homolog;^Eukaryota;…
c20929_g1	c20929_g1_i1	GAK5_HUMAN^GAK5_HUMAN^Q:233-78,H:442-491^42.31%ID^E:8e-06^RecName: Full=Endogenous retrovirus group K member 5 Gag polyprotein;^Eukaryota; Metazoa; Chordata; Craniata; Vertebrata; Euteleostomi; Mammalia; Eutheria; Euarchontoglires; Primates; Haplorrhini; Catarrhini; Hominidae; Homo
c20992_g1	c20992_g1_i1	LORF2_HUMAN^LORF2_HUMAN^Q:208-5,H:800-866^41.18%ID^E:2e-10^RecName: Full=LINE-1 retrotransposable element ORF2 protein;^Eukaryota; Metazoa; Chordata; Craniata; Vertebrata; Euteleostomi; Mammalia; Eutheria; Euarchontoglires; Primates; Haplorrhini; Catarrhini; Hominidae; Homo`LORF2_HUMAN^LORF2_HUMAN^Q:419-267,H:721-779^35.59%ID^E:2e-10^RecName: Full=LINE-1 retrotransposable element ORF2 protein;^Eu…
c21014_g1	c21014_g1_i1	LORF2_HUMAN^LORF2_HUMAN^Q:282-25,H:1158-1243^32.56%ID^E:1e-08^RecName: Full=LINE-1 retrotransposable element ORF2 protein;^Eukaryota; Metazoa; Chordata; Craniata; Vertebrata; Euteleostomi; Mammalia; Eutheria; Euarchontoglires; Primates; Haplorrhini; Catarrhini; Hominidae; Homo
c21014_g1	c21014_g1_i2	LORF2_HUMAN^LORF2_HUMAN^Q:282-25,H:1158-1243^32.56%ID^E:4e-09^RecName: Full=LINE-1 retrotransposable element ORF2 protein;^Eukaryota; Metazoa; Chordata; Craniata; Vertebrata; Euteleostomi; Mammalia; Eutheria; Euarchontoglires; Primates; Haplorrhini; Catarrhini; Hominidae; Homo
c21048_g1	c21048_g1_i1	KSR2_MOUSE^KSR2_MOUSE^Q:518-592,H:587-611^96%ID^E:3e-06^RecName: Full=Kinase suppressor of Ras 2;^Eukaryota; Metazoa; Chordata; Craniata; Vertebrata; Euteleostomi; Mammalia; Eutheria; Euarchontoglires; Glires; Rodentia; Sciurognathi; Muroidea; Muridae; Murinae; Mus; Mus
c21048_g2	c21048_g2_i1	KSR2_MOUSE^KSR2_MOUSE^Q:186-308,H:571-611^92.68%ID^E:1e-17^RecName: Full=Kinase suppressor of Ras 2;^Eukaryota; Metazoa; Chordata; Craniata; Vertebrata; Euteleostomi; Mammalia; Eutheria; Euarchontoglires; Glires; Rodentia; Sciurognathi; Muroidea; Muridae; Murinae; Mus; Mus
c21057_g1	c21057_g1_i2	P2Y11_HUMAN^P2Y11_HUMAN^Q:120-503,H:16-143^65.62%ID^E:3e-52^RecName: Full=P2Y purinoceptor 11;^Eukaryota; Metazoa; Chordata; Craniata; Vertebrata; Euteleostomi; Mammalia; Eutheria; Euarchontoglires; Primates; Haplorrhini; Catarrhini; Hominidae; Homo	c21057_g1_i2|m.2730	36-503[+]	P2Y11_HUMAN^P2Y11_HUMAN^Q:29-156,H:16-143^65.62%ID^E:5e-52^RecName: Full=P2Y purinoceptor 11;^Eukaryota; Metazoa; Chordata; Craniata; Vertebrata; Euteleostomi; Mammalia; Eutheria; Euarchontoglires; Primates; Haplorrhini; Catarrhini; Hominidae; Homo	PF00001.16^7tm_1^7 transmembrane receptor (rhodopsin family)^58-154^E:1.9e-18
c21127_g2	c21127_g2_i1	LORF2_MOUSE^LORF2_MOUSE^Q:192-19,H:857-914^43.1%ID^E:8e-08^RecName: Full=LINE-1 retrotransposable element ORF2 protein;^Eukaryota; Metazoa; Chordata; Craniata; Vertebrata; Euteleostomi; Mammalia; Eutheria; Euarchontoglires; Glires; Rodentia; Sciurognathi; Muroidea; Muridae; Murinae; Mus; Mus
c21134_g1	c21134_g1_i1	LORF2_MOUSE^LORF2_MOUSE^Q:2-304,H:666-768^39.81%ID^E:1e-20^RecName: Full=LINE-1 retrotransposable element ORF2 protein;^Eukaryota; Metazoa; Chordata; Craniata; Vertebrata; Euteleostomi; Mammalia; Eutheria; Euarchontoglires; Glires; Rodentia; Sciurognathi; Muroidea; Muridae; Murinae; Mus; Mus`LORF2_MOUSE^LORF2_MOUSE^Q:283-438,H:762-817^53.57%ID^E:1e-20^RecName: Full=LINE-1 retrotransposable elemen…
c21214_g1	c21214_g1_i1	LORF2_MOUSE^LORF2_MOUSE^Q:84-215,H:975-1018^56.82%ID^E:3e-09^RecName: Full=LINE-1 retrotransposable element ORF2 protein;^Eukaryota; Metazoa; Chordata; Craniata; Vertebrata; Euteleostomi; Mammalia; Eutheria; Euarchontoglires; Glires; Rodentia; Sciurognathi; Muroidea; Muridae; Murinae; Mus; Mus`LORF2_MOUSE^LORF2_MOUSE^Q:2-46,H:947-961^60%ID^E:3e-09^RecName: Full=LINE-1 retrotransposable element OR…
c21220_g1	c21220_g1_i1	LORF2_MOUSE^LORF2_MOUSE^Q:2-202,H:1146-1212^56.72%ID^E:2e-16^RecName: Full=LINE-1 retrotransposable element ORF2 protein;^Eukaryota; Metazoa; Chordata; Craniata; Vertebrata; Euteleostomi; Mammalia; Eutheria; Euarchontoglires; Glires; Rodentia; Sciurognathi; Muroidea; Muridae; Murinae; Mus; Mus
c21229_g1	c21229_g1_i1	LORF2_MOUSE^LORF2_MOUSE^Q:119-298,H:929-989^50.82%ID^E:2e-14^RecName: Full=LINE-1 retrotransposable element ORF2 protein;^Eukaryota; Metazoa; Chordata; Craniata; Vertebrata; Euteleostomi; Mammalia; Eutheria; Euarchontoglires; Glires; Rodentia; Sciurognathi; Muroidea; Muridae; Murinae; Mus; Mus
c21229_g1	c21229_g1_i2	LORF2_MOUSE^LORF2_MOUSE^Q:119-358,H:929-1016^42.05%ID^E:3e-07^RecName: Full=LINE-1 retrotransposable element ORF2 protein;^Eukaryota; Metazoa; Chordata; Craniata; Vertebrata; Euteleostomi; Mammalia; Eutheria; Euarchontoglires; Glires; Rodentia; Sciurognathi; Muroidea; Muridae; Murinae; Mus; Mus
c21286_g1	c21286_g1_i1	LORF2_MOUSE^LORF2_MOUSE^Q:23-145,H:559-599^56.1%ID^E:1e-07^RecName: Full=LINE-1 retrotransposable element ORF2 protein;^Eukaryota; Metazoa; Chordata; Craniata; Vertebrata; Euteleostomi; Mammalia; Eutheria; Euarchontoglires; Glires; Rodentia; Sciurognathi; Muroidea; Muridae; Murinae; Mus; Mus`LORF2_MOUSE^LORF2_MOUSE^Q:141-197,H:599-617^68.42%ID^E:1e-07^RecName: Full=LINE-1 retrotransposable elemen…
c21329_g2	c21329_g2_i1	KAD2_RAT^KAD2_RAT^Q:464-709,H:1-82^80.49%ID^E:9e-35^RecName: Full=Adenylate kinase 2, mitochondrial {ECO:0000255|HAMAP-Rule:MF_03168};^Eukaryota; Metazoa; Chordata; Craniata; Vertebrata; Euteleostomi; Mammalia; Eutheria; Euarchontoglires; Glires; Rodentia; Sciurognathi; Muroidea; Muridae; Murinae; Rattus
c21339_g1	c21339_g1_i1	CP242_PIG^CP242_PIG^Q:787-425,H:207-327^80.17%ID^E:1e-61^RecName: Full=Cytochrome P450 2C42;^Eukaryota; Metazoa; Chordata; Craniata; Vertebrata; Euteleostomi; Mammalia; Eutheria; Laurasiatheria; Cetartiodactyla; Suina; Suidae; Sus	c21339_g1_i1|m.2754	787-422[-]	CP242_PIG^CP242_PIG^Q:1-121,H:207-327^80.17%ID^E:7e-64^RecName: Full=Cytochrome P450 2C42;^Eukaryota; Metazoa; Chordata; Craniata; Vertebrata; Euteleostomi; Mammalia; Eutheria; Laurasiatheria; Cetartiodactyla; Suina; Suidae; Sus	PF00067.17^p450^Cytochrome P450^1-118^E:1.9e-45
c21339_g1	c21339_g1_i2	CP254_MOUSE^CP254_MOUSE^Q:256-65,H:370-433^87.5%ID^E:4e-32^RecName: Full=Cytochrome P450 2C54;^Eukaryota; Metazoa; Chordata; Craniata; Vertebrata; Euteleostomi; Mammalia; Eutheria; Euarchontoglires; Glires; Rodentia; Sciurognathi; Muroidea; Muridae; Murinae; Mus; Mus
c21369_g1	c21369_g1_i1	PAX7_MOUSE^PAX7_MOUSE^Q:131-48,H:1-28^100%ID^E:7e-11^RecName: Full=Paired box protein Pax-7;^Eukaryota; Metazoa; Chordata; Craniata; Vertebrata; Euteleostomi; Mammalia; Eutheria; Euarchontoglires; Glires; Rodentia; Sciurognathi; Muroidea; Muridae; Murinae; Mus; Mus
c21391_g1	c21391_g1_i1	TAA7F_MOUSE^TAA7F_MOUSE^Q:2-79,H:333-358^88.46%ID^E:4e-07^RecName: Full=Trace amine-associated receptor 7f;^Eukaryota; Metazoa; Chordata; Craniata; Vertebrata; Euteleostomi; Mammalia; Eutheria; Euarchontoglires; Glires; Rodentia; Sciurognathi; Muroidea; Muridae; Murinae; Mus; Mus
c21422_g1	c21422_g1_i1	SYLC_HUMAN^SYLC_HUMAN^Q:1360-80,H:613-1038^36.43%ID^E:1e-66^RecName: Full=Leucine--tRNA ligase, cytoplasmic;^Eukaryota; Metazoa; Chordata; Craniata; Vertebrata; Euteleostomi; Mammalia; Eutheria; Euarchontoglires; Primates; Haplorrhini; Catarrhini; Hominidae; Homo	c21422_g1_i1|m.2760	1363-2[-]	SYLC_HUMAN^SYLC_HUMAN^Q:2-428,H:613-1038^36.43%ID^E:2e-75^RecName: Full=Leucine--tRNA ligase, cytoplasmic;^Eukaryota; Metazoa; Chordata; Craniata; Vertebrata; Euteleostomi; Mammalia; Eutheria; Euarchontoglires; Primates; Haplorrhini; Catarrhini; Hominidae; Homo	PF01406.14^tRNA-synt_1e^tRNA synthetases class I (C) catalytic domain^54-128^E:7.7e-06`PF09334.6^tRNA-synt_1g^tRNA synthetases class I (M)^57-142^E:6.5e-07`PF08264.8^Anticodon_1^Anticodon-binding domain of tRNA^181-311^E:1.1e-15
c21422_g1	c21422_g1_i1	SYLC_HUMAN^SYLC_HUMAN^Q:1360-80,H:613-1038^36.43%ID^E:1e-66^RecName: Full=Leucine--tRNA ligase, cytoplasmic;^Eukaryota; Metazoa; Chordata; Craniata; Vertebrata; Euteleostomi; Mammalia; Eutheria; Euarchontoglires; Primates; Haplorrhini; Catarrhini; Hominidae; Homo	c21422_g1_i1|m.2761	1305-760[-]
c21430_g1	c21430_g1_i1	LORF1_MOUSE^LORF1_MOUSE^Q:102-344,H:168-251^42.86%ID^E:1e-07^RecName: Full=LINE-1 retrotransposable element ORF1 protein;^Eukaryota; Metazoa; Chordata; Craniata; Vertebrata; Euteleostomi; Mammalia; Eutheria; Euarchontoglires; Glires; Rodentia; Sciurognathi; Muroidea; Muridae; Murinae; Mus; Mus
c21435_g1	c21435_g1_i1	CEAM3_RAT^CEAM3_RAT^Q:209-102,H:346-381^69.44%ID^E:3e-08^RecName: Full=Carcinoembryonic antigen-related cell adhesion molecule 3;^Eukaryota; Metazoa; Chordata; Craniata; Vertebrata; Euteleostomi; Mammalia; Eutheria; Euarchontoglires; Glires; Rodentia; Sciurognathi; Muroidea; Muridae; Murinae; Rattus`CEAM3_RAT^CEAM3_RAT^Q:209-102,H:226-261^63.89%ID^E:3e-07^RecName: Full=Carcinoembryonic antigen-re…
c21470_g2	c21470_g2_i1	LORF2_MOUSE^LORF2_MOUSE^Q:431-297,H:1101-1145^60%ID^E:1e-09^RecName: Full=LINE-1 retrotransposable element ORF2 protein;^Eukaryota; Metazoa; Chordata; Craniata; Vertebrata; Euteleostomi; Mammalia; Eutheria; Euarchontoglires; Glires; Rodentia; Sciurognathi; Muroidea; Muridae; Murinae; Mus; Mus`LORF2_MOUSE^LORF2_MOUSE^Q:303-241,H:1144-1164^47.62%ID^E:1e-09^RecName: Full=LINE-1 retrotransposable ele…
c21508_g1	c21508_g1_i1	LORF2_MOUSE^LORF2_MOUSE^Q:208-2,H:1087-1155^59.42%ID^E:1e-18^RecName: Full=LINE-1 retrotransposable element ORF2 protein;^Eukaryota; Metazoa; Chordata; Craniata; Vertebrata; Euteleostomi; Mammalia; Eutheria; Euarchontoglires; Glires; Rodentia; Sciurognathi; Muroidea; Muridae; Murinae; Mus; Mus
c21508_g1	c21508_g1_i2	LORF2_MOUSE^LORF2_MOUSE^Q:169-2,H:1100-1155^60.71%ID^E:7e-16^RecName: Full=LINE-1 retrotransposable element ORF2 protein;^Eukaryota; Metazoa; Chordata; Craniata; Vertebrata; Euteleostomi; Mammalia; Eutheria; Euarchontoglires; Glires; Rodentia; Sciurognathi; Muroidea; Muridae; Murinae; Mus; Mus`LORF2_MOUSE^LORF2_MOUSE^Q:242-168,H:1074-1098^60%ID^E:7e-16^RecName: Full=LINE-1 retrotransposable eleme…
c21557_g1	c21557_g1_i1	LORF1_MOUSE^LORF1_MOUSE^Q:353-3,H:89-205^30.77%ID^E:2e-06^RecName: Full=LINE-1 retrotransposable element ORF1 protein;^Eukaryota; Metazoa; Chordata; Craniata; Vertebrata; Euteleostomi; Mammalia; Eutheria; Euarchontoglires; Glires; Rodentia; Sciurognathi; Muroidea; Muridae; Murinae; Mus; Mus
c21564_g1	c21564_g1_i1	RINL_MOUSE^RINL_MOUSE^Q:208-2,H:1-68^79.71%ID^E:5e-27^RecName: Full=Ras and Rab interactor-like protein;^Eukaryota; Metazoa; Chordata; Craniata; Vertebrata; Euteleostomi; Mammalia; Eutheria; Euarchontoglires; Glires; Rodentia; Sciurognathi; Muroidea; Muridae; Murinae; Mus; Mus
c21569_g1	c21569_g1_i1	LORF2_HUMAN^LORF2_HUMAN^Q:174-16,H:623-679^50.88%ID^E:7e-07^RecName: Full=LINE-1 retrotransposable element ORF2 protein;^Eukaryota; Metazoa; Chordata; Craniata; Vertebrata; Euteleostomi; Mammalia; Eutheria; Euarchontoglires; Primates; Haplorrhini; Catarrhini; Hominidae; Homo
c21640_g1	c21640_g1_i1	LORF2_MOUSE^LORF2_MOUSE^Q:96-7,H:41-70^63.33%ID^E:2e-07^RecName: Full=LINE-1 retrotransposable element ORF2 protein;^Eukaryota; Metazoa; Chordata; Craniata; Vertebrata; Euteleostomi; Mammalia; Eutheria; Euarchontoglires; Glires; Rodentia; Sciurognathi; Muroidea; Muridae; Murinae; Mus; Mus`LORF2_MOUSE^LORF2_MOUSE^Q:184-101,H:12-39^50%ID^E:2e-07^RecName: Full=LINE-1 retrotransposable element ORF2 p…
c21809_g1	c21809_g1_i1	LORF2_HUMAN^LORF2_HUMAN^Q:302-150,H:564-630^46.27%ID^E:5e-10^RecName: Full=LINE-1 retrotransposable element ORF2 protein;^Eukaryota; Metazoa; Chordata; Craniata; Vertebrata; Euteleostomi; Mammalia; Eutheria; Euarchontoglires; Primates; Haplorrhini; Catarrhini; Hominidae; Homo
c21812_g1	c21812_g1_i1	LORF1_MOUSE^LORF1_MOUSE^Q:191-87,H:182-216^68.57%ID^E:5e-08^RecName: Full=LINE-1 retrotransposable element ORF1 protein;^Eukaryota; Metazoa; Chordata; Craniata; Vertebrata; Euteleostomi; Mammalia; Eutheria; Euarchontoglires; Glires; Rodentia; Sciurognathi; Muroidea; Muridae; Murinae; Mus; Mus`LORF1_MOUSE^LORF1_MOUSE^Q:79-17,H:220-240^57.14%ID^E:5e-08^RecName: Full=LINE-1 retrotransposable element…
c21827_g1	c21827_g1_i1	NMUR1_HUMAN^NMUR1_HUMAN^Q:138-1,H:307-352^89.13%ID^E:2e-22^RecName: Full=Neuromedin-U receptor 1;^Eukaryota; Metazoa; Chordata; Craniata; Vertebrata; Euteleostomi; Mammalia; Eutheria; Euarchontoglires; Primates; Haplorrhini; Catarrhini; Hominidae; Homo
c21827_g1	c21827_g1_i2	NMUR1_MOUSE^NMUR1_MOUSE^Q:249-1,H:247-330^78.57%ID^E:9e-41^RecName: Full=Neuromedin-U receptor 1;^Eukaryota; Metazoa; Chordata; Craniata; Vertebrata; Euteleostomi; Mammalia; Eutheria; Euarchontoglires; Glires; Rodentia; Sciurognathi; Muroidea; Muridae; Murinae; Mus; Mus
c21877_g1	c21877_g1_i1	PK1L3_MOUSE^PK1L3_MOUSE^Q:56-241,H:1451-1512^79.03%ID^E:3e-15^RecName: Full=Polycystic kidney disease protein 1-like 3;^Eukaryota; Metazoa; Chordata; Craniata; Vertebrata; Euteleostomi; Mammalia; Eutheria; Euarchontoglires; Glires; Rodentia; Sciurognathi; Muroidea; Muridae; Murinae; Mus; Mus
c21910_g1	c21910_g1_i1	TX13A_HUMAN^TX13A_HUMAN^Q:157-378,H:1-74^50%ID^E:1e-16^RecName: Full=Testis-expressed sequence 13A protein;^Eukaryota; Metazoa; Chordata; Craniata; Vertebrata; Euteleostomi; Mammalia; Eutheria; Euarchontoglires; Primates; Haplorrhini; Catarrhini; Hominidae; Homo	c21910_g1_i1|m.2810	453-133[-]
c21910_g1	c21910_g1_i1	TX13A_HUMAN^TX13A_HUMAN^Q:157-378,H:1-74^50%ID^E:1e-16^RecName: Full=Testis-expressed sequence 13A protein;^Eukaryota; Metazoa; Chordata; Craniata; Vertebrata; Euteleostomi; Mammalia; Eutheria; Euarchontoglires; Primates; Haplorrhini; Catarrhini; Hominidae; Homo	c21910_g1_i1|m.2811	157-453[+]	TX13A_HUMAN^TX13A_HUMAN^Q:1-95,H:1-95^49.47%ID^E:2e-22^RecName: Full=Testis-expressed sequence 13A protein;^Eukaryota; Metazoa; Chordata; Craniata; Vertebrata; Euteleostomi; Mammalia; Eutheria; Euarchontoglires; Primates; Haplorrhini; Catarrhini; Hominidae; Homo	PF15186.1^TEX13^Testis-expressed sequence 13 protein family^5-98^E:3.3e-47
c21924_g1	c21924_g1_i1	HYAL3_RAT^HYAL3_RAT^Q:523-446,H:265-290^88.46%ID^E:2e-08^RecName: Full=Hyaluronidase-3;^Eukaryota; Metazoa; Chordata; Craniata; Vertebrata; Euteleostomi; Mammalia; Eutheria; Euarchontoglires; Glires; Rodentia; Sciurognathi; Muroidea; Muridae; Murinae; Rattus`HYAL3_RAT^HYAL3_RAT^Q:567-523,H:250-264^86.67%ID^E:2e-08^RecName: Full=Hyaluronidase-3;^Eukaryota; Metazoa; Chordata; Craniata; Vertebrata; …
c22024_g2	c22024_g2_i1	LORF2_MOUSE^LORF2_MOUSE^Q:286-47,H:984-1071^40.91%ID^E:1e-08^RecName: Full=LINE-1 retrotransposable element ORF2 protein;^Eukaryota; Metazoa; Chordata; Craniata; Vertebrata; Euteleostomi; Mammalia; Eutheria; Euarchontoglires; Glires; Rodentia; Sciurognathi; Muroidea; Muridae; Murinae; Mus; Mus	c22024_g2_i1|m.2823	307-2[-]	LORF2_MOUSE^LORF2_MOUSE^Q:8-87,H:984-1071^40.91%ID^E:1e-08^RecName: Full=LINE-1 retrotransposable element ORF2 protein;^Eukaryota; Metazoa; Chordata; Craniata; Vertebrata; Euteleostomi; Mammalia; Eutheria; Euarchontoglires; Glires; Rodentia; Sciurognathi; Muroidea; Muridae; Murinae; Mus; Mus
c22085_g1	c22085_g1_i1	RHG40_MOUSE^RHG40_MOUSE^Q:451-119,H:1-111^80.18%ID^E:9e-37^RecName: Full=Rho GTPase-activating protein 40;^Eukaryota; Metazoa; Chordata; Craniata; Vertebrata; Euteleostomi; Mammalia; Eutheria; Euarchontoglires; Glires; Rodentia; Sciurognathi; Muroidea; Muridae; Murinae; Mus; Mus	c22085_g1_i1|m.2825	3-506[+]
c22085_g1	c22085_g1_i1	RHG40_MOUSE^RHG40_MOUSE^Q:451-119,H:1-111^80.18%ID^E:9e-37^RecName: Full=Rho GTPase-activating protein 40;^Eukaryota; Metazoa; Chordata; Craniata; Vertebrata; Euteleostomi; Mammalia; Eutheria; Euarchontoglires; Glires; Rodentia; Sciurognathi; Muroidea; Muridae; Murinae; Mus; Mus	c22085_g1_i1|m.2826	505-101[-]	RHG40_MOUSE^RHG40_MOUSE^Q:19-129,H:1-111^80.18%ID^E:1e-50^RecName: Full=Rho GTPase-activating protein 40;^Eukaryota; Metazoa; Chordata; Craniata; Vertebrata; Euteleostomi; Mammalia; Eutheria; Euarchontoglires; Glires; Rodentia; Sciurognathi; Muroidea; Muridae; Murinae; Mus; Mus
c22208_g1	c22208_g1_i1	MYF5_MOUSE^MYF5_MOUSE^Q:132-389,H:170-255^88.37%ID^E:1e-17^RecName: Full=Myogenic factor 5;^Eukaryota; Metazoa; Chordata; Craniata; Vertebrata; Euteleostomi; Mammalia; Eutheria; Euarchontoglires; Glires; Rodentia; Sciurognathi; Muroidea; Muridae; Murinae; Mus; Mus	c22208_g1_i1|m.2842	1-504[+]
c22208_g1	c22208_g1_i2	MYF5_MOUSE^MYF5_MOUSE^Q:3-656,H:38-255^94.04%ID^E:3e-99^RecName: Full=Myogenic factor 5;^Eukaryota; Metazoa; Chordata; Craniata; Vertebrata; Euteleostomi; Mammalia; Eutheria; Euarchontoglires; Glires; Rodentia; Sciurognathi; Muroidea; Muridae; Murinae; Mus; Mus	c22208_g1_i2|m.2843	3-659[+]	MYF5_MOUSE^MYF5_MOUSE^Q:1-218,H:38-255^94.04%ID^E:1e-150^RecName: Full=Myogenic factor 5;^Eukaryota; Metazoa; Chordata; Craniata; Vertebrata; Euteleostomi; Mammalia; Eutheria; Euarchontoglires; Glires; Rodentia; Sciurognathi; Muroidea; Muridae; Murinae; Mus; Mus	PF01586.11^Basic^Myogenic Basic domain^3-46^E:4.1e-20`PF00010.21^HLH^Helix-loop-helix DNA-binding domain^47-98^E:1.9e-15`PF12232.3^Myf5^Myogenic determination factor 5^106-177^E:5.8e-27
c22208_g1	c22208_g1_i2	MYF5_MOUSE^MYF5_MOUSE^Q:3-656,H:38-255^94.04%ID^E:3e-99^RecName: Full=Myogenic factor 5;^Eukaryota; Metazoa; Chordata; Craniata; Vertebrata; Euteleostomi; Mammalia; Eutheria; Euarchontoglires; Glires; Rodentia; Sciurognathi; Muroidea; Muridae; Murinae; Mus; Mus	c22208_g1_i2|m.2844	385-771[+]
c22258_g1	c22258_g1_i1	TEST_MOUSE^TEST_MOUSE^Q:113-964,H:41-324^87.68%ID^E:0^RecName: Full=Testisin;^Eukaryota; Metazoa; Chordata; Craniata; Vertebrata; Euteleostomi; Mammalia; Eutheria; Euarchontoglires; Glires; Rodentia; Sciurognathi; Muroidea; Muridae; Murinae; Mus; Mus	c22258_g1_i1|m.2852	2-967[+]	TEST_MOUSE^TEST_MOUSE^Q:38-321,H:41-324^87.68%ID^E:0^RecName: Full=Testisin;^Eukaryota; Metazoa; Chordata; Craniata; Vertebrata; Euteleostomi; Mammalia; Eutheria; Euarchontoglires; Glires; Rodentia; Sciurognathi; Muroidea; Muridae; Murinae; Mus; Mus	PF00089.21^Trypsin^Trypsin^52-288^E:1.7e-62`PF09342.6^DUF1986^Domain of unknown function (DUF1986)^62-192^E:3.6e-07
c22258_g1	c22258_g1_i2	TEST_MOUSE^TEST_MOUSE^Q:10-981,H:1-324^85.8%ID^E:0^RecName: Full=Testisin;^Eukaryota; Metazoa; Chordata; Craniata; Vertebrata; Euteleostomi; Mammalia; Eutheria; Euarchontoglires; Glires; Rodentia; Sciurognathi; Muroidea; Muridae; Murinae; Mus; Mus	c22258_g1_i2|m.2853	1-984[+]	TEST_MOUSE^TEST_MOUSE^Q:4-327,H:1-324^85.8%ID^E:0^RecName: Full=Testisin;^Eukaryota; Metazoa; Chordata; Craniata; Vertebrata; Euteleostomi; Mammalia; Eutheria; Euarchontoglires; Glires; Rodentia; Sciurognathi; Muroidea; Muridae; Murinae; Mus; Mus	PF00089.21^Trypsin^Trypsin^58-294^E:1.8e-62`PF09342.6^DUF1986^Domain of unknown function (DUF1986)^68-198^E:3.9e-07
c22268_g1	c22268_g1_i1	LORF2_MOUSE^LORF2_MOUSE^Q:262-390,H:1086-1128^55.81%ID^E:3e-12^RecName: Full=LINE-1 retrotransposable element ORF2 protein;^Eukaryota; Metazoa; Chordata; Craniata; Vertebrata; Euteleostomi; Mammalia; Eutheria; Euarchontoglires; Glires; Rodentia; Sciurognathi; Muroidea; Muridae; Murinae; Mus; Mus`LORF2_MOUSE^LORF2_MOUSE^Q:3-263,H:998-1085^32.58%ID^E:3e-12^RecName: Full=LINE-1 retrotransposable ele…
[truncated: 176,608 more rows]

## Sheet: Uniprot_protein_hits
c2127_g1	c2127_g1_i1	RSSA_MOUSE^RSSA_MOUSE^Q:791-1675,H:1-295^99.32%ID^E:0^RecName: Full=40S ribosomal protein SA {ECO:0000255|HAMAP-Rule:MF_03016};^Eukaryota; Metazoa; Chordata; Craniata; Vertebrata; Euteleostomi; Mammalia; Eutheria; Euarchontoglires; Glires; Rodentia; Sciurognathi; Muroidea; Muridae; Murinae; Mus; Mus			c2127_g1_i1|m.169	791-1678[+]	RSSA_MOUSE^RSSA_MOUSE^Q:1-295,H:1-295^99.32%ID^E:0^RecName: Full=40S ribosomal protein SA {ECO:0000255|HAMAP-Rule:MF_03016};^Eukaryota; Metazoa; Chordata; Craniata; Vertebrata; Euteleostomi; Mammalia; Eutheria; Euarchontoglires; Glires; Rodentia; Sciurognathi; Muroidea; Muridae; Murinae; Mus; Mus		PF00318.15^Ribosomal_S2^Ribosomal protein S2^19-185^E:9.4e-39
[truncated: 2,483 more rows]

[truncated: 3 more sheets: Signalling_proteins, Pfam_proteins, rRNA_hits]
